# Supplementary material for: Host specialization of the blast fungus Magnaporthe oryzae is associated with dynamic gain and loss of genes linked to transposable elements
Source: BMC Genomics. 2016 May 18;17:370. doi: 10.1186/s12864-016-2690-6 (PMC4870811; doi:10.1186/s12864-016-2690-6)
Supplement: Additional file 2: — This sheet includes information about annotation, presence/absence polymorphisms and dN/dS for each of the gene models. (XLSX 12390 kb) [file 12864_2016_2690_MOESM2_ESM.xlsx]

## Sheet: 70-15 gene model
Additional file 2 Breadth coverage over a gene and results of Yn00 for 70-15 gene model
			Breadth coverage												Yn00																Within Oryza isolates			Within Setaria isolates			Between Oryza and Setaria isolates			Distance from TE
id	Pfam, Secretome (n.d. : not detected)	Y: Secreted, N: Nonsecreted, NA: Not applied	Ina168	GFSI1-7-2	Z2-1	Br48	Br58	Ken53-33	P2	TH3	KNSV	SA05_144	SA05_41		dN/dS.70-15.vs.Ina168	dN/dS.70-15.vs.GFSI1-7-2	dN/dS.70-15.vs.Z2-1	dN/dS.70-15.vs.Br48	dN/dS.70-15.vs.B58	dN.70-15.vs.Ina168	dN.70-15.vs.GFSI1-7-2	dN.70-15.vs.Z2-1	dN.70-15.vs.Br48	dN.70-15.vs.Br58	dS.70-15.vs.Ina168	dS.70-15.vs.GFSI1-7-2	dS.70-15.vs.Z2-1	dS.70-15.vsBr48	dS.70-15.vsBr58		π nonsynonymous	π synonymous	π nonsynnymous/π synonymous	π nonsynonymous	π synonymous	π nonsynnymous/π synonymous	D nonsynonymous	D synonymous	dN/dS	5FIR	3FIR	Gene categorization (Soanes et al. 2012 PLoS Pathogen 8:e1002514.)
MGG_00005T0	secretome	Y	1	0.92	0.91	0.59	0.76	1	1	0	0.74	0.91	0.88		n.d.	1.1731	1.1854	0.8632	1.2776	0	0.0696	0.0598	0.0721	0.1714	0	0.0594	0.0505	0.0835	0.1342		0	0	n.d.	0	0	n.d.	0	0	n.d.	1980	3252
MGG_00010T0	MFS_1	N	1	1	1	0	1	1	0.04	0	0.96	1	1		n.d.	0.4445	0.6024	NA	0.1478	0	0.0009	0.0066	NA	0.0009	0	0.002	0.0109	NA	0.0059		0	0	n.d.	0	0	n.d.	0	0	n.d.	1650	1364
MGG_00013T0	n.d.	N	1	1	0.66	0.78	1	0.04	0	0	1	0.29	1		n.d.	1.3514	0.373	1.6246	0.7811	0	0.0083	0.0163	0.0557	0.0196	0	0.0062	0.0438	0.0343	0.025		0	0	n.d.	0	0	n.d.	0	0	n.d.	1186	2670
MGG_00015T0	Methyltransf_24	N	1	1	1	1	1	1	0	1	1	1	1		n.d.	0	0.0843	0	0	0	0	0.0018	0	0	0	0.0045	0.0213	0.0207	0.0226		0	0	n.d.	0	0	n.d.	0	0	n.d.	18353	594
MGG_00016T0	DHQ_synthase	N	1	1	1	1	1	1	0	1	1	1	1		0	0	0.0974	0	0.0814	0	0	0.0009	0	0.0026	0.003	0.0377	0.0091	0.0186	0.0324		0	0	n.d.	0	0	n.d.	0	0	n.d.	2840	15470
MGG_00017T0	AMP-binding,NAD_binding_4	N	1	1	1	1	1	1	0	1	1	1	1		99	0.2677	0.6037	0.2442	0.5922	0.0004	0.0025	0.0141	0.0035	0.0158	0	0.0094	0.0233	0.0142	0.0267		0	0	n.d.	0	0	n.d.	0	0	n.d.	7438	9139
MGG_00018T0	MFS_1	N	1	1	1	1	1	1	0	1	0.99	1	0.99		n.d.	0.0696	0.0618	0.0983	0.0858	0	0.0013	0.0013	0.002	0.002	0	0.0189	0.021	0.0199	0.023		0	0	n.d.	0	0	n.d.	0	0	n.d.	6718	10827
MGG_00019T0	n.d.	N	1	1	1	1	1	1	0	1	1	1	1		n.d.	0	0.2377	0	99	0	0	0.0032	0	0.0032	0	0.0134	0.0134	0.0134	0		0	0	n.d.	0	0	n.d.	0	0	n.d.	5031	14524
MGG_00020T0	DinB_2,FGE-sulfatase	N	1	1	1	1	1	1	0	1	1	1	1		n.d.	0.7087	0	0.5636	0.1328	0	0.009	0	0.0099	0.0017	0	0.0127	0.0083	0.0176	0.0126		0	0	n.d.	0	0	n.d.	0	0	n.d.	16589	1647
MGG_00021T0	n.d.	N	1	1	1	1	1	1	0	0	1	1	1		n.d.	0.8043	0.2981	0.3895	0.2981	0	0.0087	0.0073	0.0098	0.0073	0	0.0108	0.0244	0.0251	0.0244		0	0	n.d.	0	0	n.d.	0	0	n.d.	19535	15829
MGG_00022T0	AMP-binding,AMP-binding_C,Condensation,HxxPF_rpt,PP-binding	N	1	1	1	1	1	1	0.04	0.01	1	1	1		n.d.	0.1951	0.1231	0.0732	0.1354	0	0.0016	0.0063	0.0004	0.0073	0	0.0079	0.0512	0.006	0.0543		0	0	n.d.	0	0	n.d.	0	0	n.d.	3364	1142	key secondary metabolic enzymes
MGG_00023T0	p450	N	1	1	1	1	1	1	0	0	1	1	1		n.d.	0	0.0442	99	0.0351	0	0	0.0027	0.0009	0.0027	0	0.0025	0.0609	0	0.077		0	0	n.d.	0	0	n.d.	0	0	n.d.	421	14479
MGG_00024T0	p450	N	1	1	1	1	1	1	0	1	1	1	1		n.d.	0.1618	0.0388	0.0189	0.0473	0	0.0017	0.0016	0.0008	0.0016	0	0.0107	0.042	0.0447	0.0343		0	0	n.d.	0	0	n.d.	0	0	n.d.	95	666
MGG_00026T0	polyprenyl_synt	N	1	1	1	1	1	1	0	1	1	1	1		n.d.	0.1243	0.1297	0.2223	0.0746	0	0.0061	0.0083	0.0012	0.0048	0	0.0487	0.0638	0.0054	0.0638		0	0	n.d.	0	0	n.d.	0	0	n.d.	3879	1180
MGG_00031T0	FAD_binding_3	N	1	1	1	1	1	1	0	1	1	1	1		99	99	0.3306	1.6589	0.3306	0.0006	0.0035	0.0106	0.0081	0.0106	0	0	0.0321	0.0049	0.0321		0	0	n.d.	0	0	n.d.	0	0	n.d.	1014	13521
MGG_00032T0	Fungal_trans_2,Zn_clus	N	1	1	1	1	1	1	0	1	1	1	1		n.d.	0.5577	0.5935	0.6631	0.6333	0	0.0146	0.0178	0.0069	0.0177	0	0.0262	0.0299	0.0104	0.028		0	0	n.d.	0	0	n.d.	0	0	n.d.	2874	12273
MGG_00033T0	Abhydrolase_1,Abhydrolase_4	N	1	0	1	1	1	1	0	1	0	0	0		n.d.	NA	0.0329	0.3437	0.0329	0	NA	0.0016	0.0008	0.0016	0	NA	0.0496	0.0024	0.0496		0	0	n.d.	0	0	n.d.	0	0	n.d.	14807	441
MGG_00035T0	n.d.	N	1	0.7	1	1	1	1	0	0	0.7	0.68	0.7		n.d.	0.4035	0.3257	0.5668	0.3751	0	0.0138	0.0144	0.0152	0.0144	0	0.0342	0.0441	0.0268	0.0384		0	0	n.d.	0	0	n.d.	0	0	n.d.	699	974
MGG_00039T0	DUF1537	N	1	1	1	1	1	1	0	1	1	0.99	1		n.d.	n.d.	0.0958	0.04	0.0719	0	0	0.0034	0.0017	0.0025	0	0	0.0353	0.0422	0.0352		0	0	n.d.	0	0	n.d.	0	0	n.d.	2764	5131
MGG_00040T0	Sugar_tr	N	1	1	1	1	1	1	0	1	1	1	1		n.d.	0.0185	0.0187	0.0196	0.048	0	0.0007	0.0014	0.0007	0.0029	0	0.0396	0.0745	0.0371	0.0605		0	0	n.d.	0	0	n.d.	0	0	n.d.	6346	1504	sugar transporters
MGG_00041T0	Methyltransf_24	N	1	1	1	1	1	1	0	0.99	1	1	0.87		n.d.	n.d.	0.21	n.d.	0.1546	0	0	0.0071	0	0.0053	0	0	0.034	0	0.0345		0	0	n.d.	0	0	n.d.	0	0	n.d.	298	9225
MGG_00042T0	Alpha_L_fucos,secretome	Y	1	1	1	1	1	1	1	1	0.99	1	1		n.d.	0.0706	0.1208	0.0693	0.07	0	0.0027	0.0057	0.0028	0.0034	0	0.0388	0.0469	0.0399	0.0492		0	0.0036	0	0.002	0.0167	0.12	0.0022	0.0215	0.1	1530	1525	secreted glycosyl hydolases, carbohydrate esterases and polysaccharide lyases
MGG_00043T0	secretome	Y	1	1	1	1	1	1	1	1	1	1	1		n.d.	99	0.5055	0.6042	0.605	0	0.0037	0.0222	0.0261	0.0261	0	0	0.0439	0.0432	0.0432		0	0	n.d.	0.0017	0	99	0.0009	0	99	591	4016
MGG_00045T0	Sugar_tr	N	1	1	1	1	1	1	1	1	1	1	1		n.d.	0	0	0	0	0	0	0	0	0	0	0.0335	0.0347	0.0307	0.0302		0	0.0049	0	0	0	n.d.	0	0.0222	0	39613	2333	sugar transporters
MGG_00046T0	secretome	Y	1	1	1	1	1	1	1	0.96	0.92	1	0.98		n.d.	0.1774	0.1311	0.078	0.1267	0	0.0026	0.007	0.0004	0.007	0	0.0148	0.0535	0.0056	0.0554		0.0004	0.001	0.4	0.0017	0.0032	0.53	0.0023	0.0074	0.31	35915	5304
MGG_00047T0	secretome	Y	1	1	1	1	1	1	1	1	1	1	1		n.d.	n.d.	1.9049	n.d.	1.4192	0	0	0.0291	0	0.0216	0	0	0.0153	0	0.0152		0	0	n.d.	0	0	n.d.	0	0	n.d.	32970	10790
MGG_00048T0	Pyr_redox_3	N	1	1	1	1	1	1	1	1	1	1	1		n.d.	99	0.0632	0.0894	0.067	0	0.0007	0.0021	0.0013	0.0021	0	0	0.0327	0.015	0.0307		0	0.0009	0	0	0	n.d.	0.0007	0.0004	1.75	16839	25238
MGG_00049T0	Fungal_trans	N	1	1	1	1	1	1	1	1	1	1	1		n.d.	99	0.0506	0.0527	0.0348	0	0.0007	0.0014	0.0006	0.0007	0	0	0.0268	0.0123	0.0198		0	0	n.d.	0.0003	0	99	0.0005	0	99	22742	19299
MGG_00050T0	Glyco_hyd_65N_2,secretome	Y	1	1	1	1	1	1	1	1	1	1	1		n.d.	n.d.	0.2242	0.1181	0.3133	0	0	0.0085	0.0038	0.0081	0	0	0.0381	0.0318	0.026		0	0	n.d.	0	0	n.d.	0	0	n.d.	22596	16955	secreted glycosyl hydolases, carbohydrate esterases and polysaccharide lyases
MGG_00052T0	secretome	Y	1	1	1	1	1	1	1	1	1	1	1		n.d.	99	99	99	99	0	0.0017	0.0051	0.0017	0.0069	0	0	0	0	0		0.0012	0	99	0.0013	0	99	0.001	0	99	13910	29666
MGG_00053T0	NUC153	N	1	1	1	1	1	1	1	1	1	1	1		n.d.	n.d.	0.0385	n.d.	0.0504	0	0	0.0028	0	0.0029	0	0	0.0733	0	0.0576		0	0	n.d.	0.0003	0	99	0.0001	0	99	10418	31395
MGG_00054T0	MFS_1	N	1	1	1	1	1	1	1	1	1	1	1		n.d.	n.d.	0.0491	n.d.	0.0202	0	0	0.0009	0	0.0009	0	0	0.0182	0	0.0432		0	0.001	0	0	0	n.d.	0	0.0005	0	7839	34351	drug transporters
MGG_00056T0	adh_short_C2	N	1	1	1	1	1	1	1	1	1	1	1		n.d.	n.d.	0.0994	n.d.	0.12	0	0	0.003	0	0.003	0	0	0.0306	0	0.0254		0	0	n.d.	0	0	n.d.	0	0	n.d.	41291	1570
MGG_00057T0	ADH_N,ADH_zinc_N	N	1	1	1	1	1	1	1	1	1	1	1		n.d.	99	0.0635	99	0.0635	0	0.0016	0.0016	0.0016	0.0016	0	0	0.0254	0	0.0254		0.0006	0	99	0.0008	0	99	0.0011	0	99	652	42316
MGG_00058T0	adh_short	N	1	1	1	1	1	1	1	1	1	1	1		n.d.	n.d.	0.1054	n.d.	0.0971	0	0	0.0026	0	0.0012	0	0	0.0242	0	0.0129		0	0	n.d.	0	0.002	0	0	0.001	0	606	22088
MGG_00059T0	p450	N	1	1	1	1	1	1	1	1	1	1	1		n.d.	n.d.	0	n.d.	0.0246	0	0	0	0	0.0008	0	0	0.0292	0	0.0308		0	0	n.d.	0.0011	0.0195	0.06	0.0008	0.0143	0.06	20090	2241
MGG_00061T0	n.d.	N	1	1	1	1	1	1	1	0.99	1	1	1		n.d.	0.4018	0.3169	0.4018	0.3169	0	0.0081	0.0065	0.0081	0.0065	0	0.0202	0.0204	0.0202	0.0204		0.0059	0.0123	0.48	0.0033	0.0103	0.32	0.0046	0.0092	0.5	11087	12021
MGG_00062T0	n.d.	N	1	1	1	1	1	1	1	1	1	1	1		n.d.	99	0	n.d.	0	n.d.	0.002	0	0	0	0	0	0.0054	0	0.0054		0	0	n.d.	0.0013	0.003	0.43	0.001	0.0015	0.67	13775	7280
MGG_00063T0	GDE_C,hDGE_amylase,hGDE_N,hGDE_central	N	1	1	1	1	1	1	1	1	1	1	1		n.d.	0	0	0.369	0	0	0	0	0.0003	0	0	0.0008	0.0053	0.0008	0.0053		0.0001	0.0011	0.09	0.0001	0	99	0.0001	0.0007	0.14	499	16743
MGG_00065T0	n.d.	N	1	1	1	1	1	1	1	1	1	1	1		n.d.	n.d.	1.1618	n.d.	1.1618	0	0	0.0117	0	0.0117	0	0	0.01	0	0.01		0	0	n.d.	0.002	0.002	1	0.0015	0.0015	1	1	56668
MGG_00066T0	DUF1996,secretome	Y	1	1	1	1	1	1	1	1	1	1	1		n.d.	99	0.769	99	0.769	0	0.0013	0.0055	0.0013	0.0055	0	0	0.0071	0	0.0071		0.0008	0.0017	0.47	0	0	n.d.	0.0008	0.0008	1	1852	54866
MGG_00067T0	NAD_Gly3P_dh_C,NAD_Gly3P_dh_N	N	1	1	1	1	1	1	1	1	1	1	1		n.d.	n.d.	0.0742	99	0.0742	0	0	0.0028	0.0009	0.0028	0	0	0.0372	0	0.0372		0.0004	0	99	0	0	n.d.	0.0002	0	99	5131	51050
MGG_00068T0	n.d.	N	1	1	1	1	1	1	1	1	1	1	0.99		n.d.	n.d.	0.1695	n.d.	0.1695	0	0	0.0037	0	0.0037	0	0	0.0221	0	0.0221		0.0016	0.0058	0.28	0.0005	0	99	0.0011	0.0029	0.38	48778	7336
MGG_00070T0	Zn_clus	N	1	1	1	1	1	1	1	1	1	1	1		n.d.	0.2244	0.1446	0.2194	0.1446	0	0.0063	0.0021	0.0021	0.0021	0	0.0279	0.0142	0.0094	0.0142		0.0008	0.0044	0.18	0.001	0	99	0.0039	0.0332	0.12	12465	43717
MGG_00071T0	n.d.	N	1	1	1	1	1	1	1	1	1	1	1		n.d.	0.4372	1.1476	99	0.5749	0	0.0065	0.0168	0.0071	0.0169	0	0.0149	0.0146	0	0.0294		0	0	n.d.	0.0043	0.0077	0.56	0.0072	0.0039	1.85	40416	16524
MGG_00072T0	BBE,FAD_binding_4	N	1	1	1	1	1	1	1	1	0.99	1	1		n.d.	99	0.0606	n.d.	0.0606	0	0.0006	0.0032	0	0.0032	0	0	0.0536	0	0.0536		0.0003	0	99	0.0009	0	99	0.0007	0	99	32918	23452
MGG_00073T0	NTP_transf_2,PAP_assoc	N	1	1	1	1	1	1	1	1	1	1	1		n.d.	n.d.	0.0592	0.039	0.039	0	0	0.0017	0.0012	0.0012	0	0	0.0294	0.0307	0.0307		0	0	n.d.	0.0003	0	99	0.0002	0	99	28110	27217
MGG_00074T0	secretome	Y	1	1	1	1	1	1	1	1	1	1	1		n.d.	n.d.	n.d.	0	0	0	0	0	0	0	0	0	0	0.0071	0.0071		0	0	n.d.	0	0	n.d.	0	0	n.d.	25741	31482
MGG_00075T0	Aldo_ket_red	N	1	1	1	1	1	0.98	1	0.96	1	1	0.96		99	99	0.146	0.146	0.1234	0.0009	0.0009	0.0056	0.0056	0.0047	0	0	0.0383	0.0383	0.0378		0.0014	0	99	0	0	n.d.	0.0014	0	99	34708	21660
MGG_00076T0	n.d.	N	1	1	1	1	1	1	1	1	1	1	1		n.d.	n.d.	0.0608	0.0572	0.0572	0	0	0.0017	0.0017	0.0017	0	0	0.028	0.0297	0.0297		0	0	n.d.	0	0	n.d.	0	0	n.d.	18517	37285
MGG_00077T0	n.d.	N	1	1	1	1	1	1	0.96	0.95	0.94	1	0.98		n.d.	99	0.1057	0.106	0.1057	0	0.0006	0.0025	0.0026	0.0025	0	0	0.0241	0.0241	0.0241		0	0	n.d.	0	0	n.d.	0.0008	0	99	14210	42091
MGG_00078T0	n.d.	N	1	1	1	1	1	1	1	1	1	1	1		n.d.	0	0.2817	0.2817	0.2817	0	0	0.0048	0.0048	0.0048	0	0.0084	0.0171	0.0171	0.0171		0	0	n.d.	0.0005	0.002	0.25	0.0003	0.0046	0.07	10179	46329
MGG_00079T0	OTT_1508_deam	N	1	1	1	1	1	0.99	1	1	1	1	1		n.d.	0	0.4148	0.4342	0.4342	0	0	0.0104	0.0111	0.0111	0	0.0025	0.025	0.0256	0.0256		0	0	n.d.	0	0.0016	0	0	0.0012	0	7354	49064
MGG_00079T1	OTT_1508_deam	N	1	1	1	1	1	0.99	1	1	1	1	1		n.d.	0	0.4481	0.4672	0.4672	0	0	0.0112	0.0119	0.0119	0	0.0025	0.025	0.0255	0.0255		0	0	n.d.	0	0.0016	0	0	0.0012	0	6987	49198
MGG_00080T0	zf-C2H2,zf-C2H2_4	N	1	1	1	1	1	1	1	1	1	1	1		n.d.	n.d.	99	99	99	0	0	0.0128	0.0128	0.0128	0	0	0	0	0		0	0	n.d.	0	0	n.d.	0	0	n.d.	52301	5306
MGG_00081T0	secretome	Y	1	1	1	1	1	1	1	0.98	0.95	1	1		n.d.	n.d.	n.d.	n.d.	n.d.	n.d.	0	0	0	0	0	0	0	0	0		0	0	n.d.	0	0	n.d.	0	0	n.d.	58071	26858
MGG_00082T0	HET	N	1	1	1	1	1	0.98	1	1	1	1	1		n.d.	0.0721	0.0374	0.0305	0.0305	0	0.001	0.0015	0.0015	0.0015	0	0.014	0.0404	0.0495	0.0495		0.0002	0	99	0.0011	0.0021	0.52	0.0008	0.0085	0.09	1020	23126
MGG_00083T0	secretome	Y	1	1	0.99	1	1	1	1	1	0.95	1	0.99		n.d.	0.1534	0.0152	0.0158	0.0158	0	0.0244	0.0012	0.0012	0.0012	0	0.1592	0.0819	0.0784	0.0784		0	0	n.d.	0.0066	0.0224	0.29	0.0082	0.031	0.26	5511	21153
MGG_00084T0	Glyco_hydro_47,secretome	Y	1	1	1	1	1	1	1	0.99	1	0.99	0.97		n.d.	n.d.	0.0817	0.0817	0.0817	0	0	0.0027	0.0027	0.0027	0	0	0.0333	0.0333	0.0333		0	0	n.d.	0.0004	0.0042	0.1	0.0002	0.0025	0.08	7539	18373	secreted glycosyl hydolases, carbohydrate esterases and polysaccharide lyases
MGG_00085T0	Sugar_tr	N	1	1	1	1	1	1	1	1	0.99	1	0.99		n.d.	n.d.	0	0	0	0	0	0	0	0	0	0	0.0248	0.0248	0.0248		0	0	n.d.	0.0004	0	99	0.0002	0	99	15649	9515	sugar transporters
MGG_00086T0	Glyco_hydro_18,secretome	Y	1	1	1	1	1	1	1	0.98	0.99	0.97	0.97		n.d.	0	0.024	0.0264	0.0264	0	0	0.0018	0.0018	0.0018	0	0.0531	0.0757	0.0688	0.0688		0	0	n.d.	0.0006	0.0067	0.09	0.0003	0.0218	0.01	12887	13170	secreted glycosyl hydolases, carbohydrate esterases and polysaccharide lyases
MGG_00087T0	Brix	N	1	1	1	1	1	1	1	1	1	1	1		n.d.	0.1642	0.1277	0.1277	0.1277	0	0.0044	0.0045	0.0045	0.0045	0	0.0265	0.0356	0.0356	0.0356		0.0011	0	99	0	0	n.d.	0.0038	0.0217	0.18	22104	3811
MGG_00088T0	Glyco_hydro_92	N	1	1	0.98	0.98	0.98	1	1	0.99	0.98	1	0.86		n.d.	0	0.2277	0.3419	0.3419	0	0	0.0027	0.002	0.002	0	0.025	0.0117	0.0058	0.0058		0	0	n.d.	0	0.0044	0	0	0.0052	0	25787	1	secreted glycosyl hydolases, carbohydrate esterases and polysaccharide lyases
MGG_00095T0	DUF4419,secretome	Y	1	1	1	1	1	1	1	1	1	1	0.98		n.d.	n.d.	0.256	0.4296	0.4296	0	0	0.0167	0.0159	0.0159	0	0	0.0652	0.0371	0.0371		0	0	n.d.	0.0005	0.0021	0.24	0.0003	0.0016	0.19	25470	161
MGG_00096T0	Zn_clus	N	1	1	1	1	1	1	1	1	1	1	1		0	0	0.0935	0.1282	0.1282	0	0	0.0039	0.0038	0.0038	0.0022	0.0022	0.0414	0.0296	0.0296		0	0.0009	0	0	0	n.d.	0	0.0005	0	2995	23977
MGG_00097T0	Aldo_ket_red	N	1	1	1	1	1	1	1	1	1	1	0.96		n.d.	n.d.	0	0	0	0	0	0	0	0	0	0	0.0376	0.0404	0.0404		0	0	n.d.	0	0	n.d.	0	0	n.d.	22154	4789
MGG_00099T0	Hydrolase_6,Hydrolase_like	N	1	1	1	1	1	1	1	1	1	1	1		n.d.	0	0.0398	0.0168	0.0168	0	0	0.0018	0.0007	0.0007	0	0.0231	0.044	0.0416	0.0416		0	0	n.d.	0	0.0013	0	0	0.011	0	7913	19023
MGG_00100T0	HIT	N	1	1	1	1	1	1	1	1	1	0.93	0.95		n.d.	n.d.	0	0	0	0	0	0	0	0	0	0	0.037	0.037	0.037		0	0	n.d.	0	0	n.d.	0	0	n.d.	17496	10126
MGG_00101T0	ATP_bind_1	N	1	1	1	1	1	1	1	1	1	1	1		n.d.	n.d.	0.0534	0.0277	0.0277	0	0	0.002	0.002	0.002	0	0	0.0374	0.0711	0.0711		0.0004	0	99	0	0	n.d.	0.0002	0	99	15144	12088
MGG_00102T0	CwfJ_C_1,CwfJ_C_2	N	1	1	1	1	1	1	1	1	1	1	1		n.d.	99	0.1585	0.1499	0.1499	0	0.0012	0.0054	0.0059	0.0059	0	0	0.0341	0.0396	0.0396		0.0006	0	99	0	0	n.d.	0.0009	0	99	13827	12680
MGG_00103T0	UQ_con	N	1	1	1	1	1	1	1	1	1	1	1		n.d.	n.d.	0.1479	0.0976	0.0976	0	0	0.0072	0.0048	0.0048	0	0	0.0484	0.0487	0.0487		0	0	n.d.	0	0	n.d.	0	0	n.d.	11268	16068
MGG_00104T0	Cofilin_ADF	N	1	1	1	1	1	1	1	1	0.99	1	1		n.d.	n.d.	n.d.	99	99	0	0	0	0.0025	0.0025	0	0	0	0	0		0	0	n.d.	0	0	n.d.	0	0	n.d.	17748	10112
MGG_00105T0	n.d.	N	1	1	1	1	1	1	1	1	1	1	1		n.d.	n.d.	0.0655	0.079	0.079	0	0	0.0011	0.0014	0.0014	0	0	0.017	0.0173	0.0173		0.0003	0	99	0	0	n.d.	0.0001	0	99	3546	18600
MGG_00106T0	ChAPs	N	1	1	1	1	1	1	1	1	1	1	1		n.d.	99	0.1612	0.0644	0.0644	0	0.0013	0.0006	0.0006	0.0006	0	0	0.0039	0.0099	0.0099		0	0.0008	0	0.0003	0	99	0.0008	0.0004	2	25472	279
MGG_00109T0	ArsB	N	1	1	1	1	1	1	1	1	1	1	1		n.d.	99	0.0917	0.2886	0.2886	0	0.0006	0.0011	0.0018	0.0018	0	0	0.0123	0.0062	0.0062		0.0002	0	99	0	0	n.d.	0.0007	0	99	2063	102774
MGG_00110T0	secretome	Y	1	1	1	1	1	1	1	1	1	1	1		n.d.	n.d.	0	0.0255	0.0255	0	0	0	0.0011	0.0011	0	0	0.0332	0.0414	0.0414		0	0	n.d.	0	0	n.d.	0	0	n.d.	7455	98812
MGG_00111T0	E1-E2_ATPase,Hydrolase,Hydrolase_like2	N	1	1	1	1	1	1	1	1	1	1	1		n.d.	n.d.	0.0542	0.054	0.054	0	0	0.0018	0.0018	0.0018	0	0	0.0335	0.0338	0.0338		0.0002	0.0004	0.5	0	0	n.d.	0.0001	0.0002	0.5	92604	10163
MGG_00112T0	n.d.	N	1	1	1	1	1	1	1	1	1	1	1		n.d.	0.1684	0.166	0.166	0.166	0	0.0021	0.002	0.002	0.002	0	0.0122	0.0123	0.0123	0.0123		0	0	n.d.	0	0.0031	0	0.002	0.0078	0.26	88088	18482
MGG_00116T0	n.d.	N	1	1	1	1	1	1	1	1	1	1	1		n.d.	1.1492	0.3906	0.3906	0.3906	0	0.0097	0.0016	0.0016	0.0016	0	0.0084	0.0041	0.0041	0.0041		0	0	n.d.	0	0	n.d.	0.0091	0.0097	0.94	78877	27285
MGG_00117T0	BRF1,TFIIB	N	1	1	1	1	1	1	1	1	1	1	1		n.d.	0.17	0.1416	0.17	0.17	0	0.0014	0.0014	0.0014	0.0014	0	0.008	0.0096	0.008	0.008		0	0	n.d.	0	0	n.d.	0.0012	0.0102	0.12	29967	75269
MGG_00118T0	RabGAP-TBC	N	1	1	1	1	1	1	1	1	1	1	1		n.d.	0.1543	0.0954	0.1034	0.1034	0	0.0011	0.0011	0.0011	0.0011	0	0.0074	0.012	0.0111	0.0111		0.0001	0.0007	0.14	0	0	n.d.	0.0011	0.008	0.14	70190	33006
MGG_00119T0	n.d.	N	1	1	1	1	1	1	1	1	1	1	1		n.d.	99	n.d.	n.d.	n.d.	n.d.	0.0036	0	0	0	0	0	0	0	0		0	0	n.d.	0	0	n.d.	0.0027	0	99	41267	65264
MGG_00120T0	secretome	Y	1	1	1	1	1	1	1	1	1	1	1		n.d.	n.d.	0.2409	0.1603	0.1603	0	0	0.0025	0.0025	0.0025	0	0	0.0106	0.0159	0.0159		0	0	n.d.	0	0	n.d.	0	0	n.d.	61194	46040
MGG_00123T0	n.d.	N	1	1	1	1	1	1	0.98	0.99	1	1	1		n.d.	n.d.	0.1114	0.0666	0.0666	0	0	0.0009	0.0009	0.0009	0	0	0.0082	0.0137	0.0137		0	0	n.d.	0.0006	0	99	0.0005	0	99	52025	51310
MGG_00124T0	CUE	N	1	1	1	1	1	1	1	1	1	1	1		n.d.	0	0	0	0	0	0	0	0	0	0	0.0011	0.017	0.0131	0.0112		0.0004	0	99	0	0	n.d.	0.0002	0.0014	0.14	47505	56259
MGG_00125T0	n.d.	N	1	1	1	1	1	1	1	1	1	1	1		n.d.	0.4317	0.4321	0.4321	0.4321	0	0.0011	0.0011	0.0011	0.0011	0	0.0025	0.0025	0.0025	0.0025		0.0006	0	99	0	0.0016	0	0.0006	0.0025	0.24	61412	44542
MGG_00126T0	Kelch_5	N	1	1	1	1	1	1	1	1	1	1	0.98		n.d.	n.d.	0.237	0.2542	0.2542	0	0	0.0042	0.0042	0.0042	0	0	0.0178	0.0165	0.0165		0	0	n.d.	0	0	n.d.	0	0	n.d.	40427	63330
MGG_00127T0	Saccharop_dh	N	1	1	1	1	1	1	1	1	1	1	1		99	n.d.	0.0756	0.0756	0.0756	0.001	0	0.001	0.001	0.001	0	0	0.0134	0.0134	0.0134		0.001	0.0012	0.83	0	0	n.d.	0.0006	0.0006	1	37647	67991
MGG_00128T0	DUF155	N	1	1	1	1	1	1	1	1	1	1	1		n.d.	n.d.	0.0711	0.0711	0.0711	0	0	0.0007	0.0007	0.0007	0	0	0.0095	0.0095	0.0095		0	0	n.d.	0.0007	0	99	0.0003	0	99	70458	34467
MGG_00129T0	U3_snoRNA_assoc	N	1	1	1	1	1	1	1	1	0.99	1	1		n.d.	0.3424	0.1763	0.1763	0.1763	0	0.0011	0.005	0.005	0.005	0	0.0031	0.0281	0.0281	0.0281		0	0.002	0	0.0007	0.0017	0.41	0.0005	0.0019	0.26	32904	73285
MGG_00130T0	n.d.	N	1	1	1	1	1	1	1	1	1	1	1		99	0.4255	0.0691	0.0691	0.0691	0.0011	0.0011	0.0011	0.0011	0.0011	0	0.0026	0.0158	0.0158	0.0158		0.0004	0	99	0.0007	0.0016	0.44	0.0007	0.0008	0.88	75220	30652
MGG_00133T0	MFS_1	N	1	1	1	1	1	1	1	1	1	1	1		n.d.	0.3219	0.1053	0.1053	0.1053	0	0.0007	0.002	0.002	0.002	0	0.0021	0.0194	0.0194	0.0194		0.0004	0	99	0	0	n.d.	0.0003	0.0021	0.14	14697	91126
MGG_00134T0	PH_10,VWA_3,zf-RING_2	N	1	1	1	1	1	1	1	1	1	1	1		n.d.	n.d.	0	0	0	0	0	0	0	0	0	0	0.0062	0.0062	0.0062		0.0002	0	99	0	0	n.d.	0.0001	0	99	8088	94888
MGG_00135T0	Cpn60_TCP1	N	1	1	1	1	1	1	1	1	1	1	1		n.d.	n.d.	n.d.	n.d.	n.d.	n.d.	0	0	0	0	0	0	0	0	0		0	0	n.d.	0	0	n.d.	0	0	n.d.	96930	5623
MGG_00136T0	HMG_box	N	1	1	1	1	1	1	1	1	0.98	1	1		n.d.	0.2859	0.7054	99	99	0	0.0015	0.0043	0.0015	0.0015	0	0.0053	0.0061	0	0		0.0009	0	99	0	0.0025	0	0.0009	0.0038	0.24	8107	94756
MGG_00137T0	R3H,zf-NF-X1	N	1	1	1	1	1	1	1	1	1	1	0.99		n.d.	2.3873	0.7021	1.407	1.407	0	0.0024	0.0008	0.0015	0.0015	0	0.001	0.0011	0.0011	0.0011		0.0002	0.0005	0.4	0.0004	0.0006	0.67	0.0019	0.0005	3.8	90771	9890
MGG_00138T0	Myb_DNA-binding	N	1	1	1	1	1	1	1	1	1	1	1		n.d.	0.4512	1.2642	0.9769	0.9769	0	0.0058	0.0033	0.0026	0.0026	0	0.0129	0.0026	0.0027	0.0027		0.0004	0	99	0	0.0009	0	0.0049	0.016	0.31	87633	14136
MGG_00139T0	BRE1,zf-C3HC4_2	N	1	1	1	1	1	1	1	1	1	1	1		n.d.	0.4372	0	0.1457	0.1457	0	0.0007	0	0.0007	0.0007	0	0.0015	0.0015	0.0046	0.0046		0	0.0012	0	0	0	n.d.	0.0006	0.0012	0.5	17411	84140
MGG_00140T0	DUF1183	N	1	1	1	1	1	1	1	1	1	1	1		n.d.	0.0801	n.d.	n.d.	n.d.	n.d.	0.0014	0	0	0	0	0.0173	0	0	0		0.0008	0	99	0.0007	0	99	0.0023	0.0161	0.14	81930	20609
MGG_00141T0	ABC_membrane,ABC_tran	N	1	1	1	1	1	1	1	1	1	1	1		n.d.	0.0678	0.076	0.1015	0.1015	0	0.001	0.0003	0.0003	0.0003	0	0.0144	0.0043	0.0032	0.0032		0	0	n.d.	0	0.0005	0	0.001	0.0129	0.08	23955	75807	drug transporters
MGG_00142T0	Abhydrolase_5	N	1	1	1	1	1	1	1	1	1	1	1		n.d.	0	0	0	0	0	0	0	0	0	0	0.0133	0.0041	0.0041	0.0041		0	0	n.d.	0	0	n.d.	0	0.0124	0	67431	34443
MGG_00143T0	zf-LYAR	N	1	1	1	1	1	1	1	1	1	1	1		n.d.	0.0506	0.047	0.047	0.047	0	0.0011	0.0011	0.0011	0.0011	0	0.0219	0.024	0.024	0.024		0	0.0022	0	0	0	n.d.	0.0011	0.0209	0.05	41474	60945
MGG_00144T0	MFS_1	N	1	1	1	1	1	1	1	1	1	1	1		99	0.184	0.1219	0.1825	0.1825	0.0009	0.0018	0.0009	0.0009	0.0009	0	0.0096	0.0072	0.0048	0.0048		0.0003	0	99	0.001	0	99	0.0013	0.0098	0.13	44617	58692
MGG_00145T0	Pex2_Pex12,zf-RING_2	N	1	1	1	1	1	1	1	1	1	1	1		n.d.	0.5652	0.6314	0.6314	0.6314	0	0.0054	0.0064	0.0064	0.0064	0	0.0096	0.0101	0.0101	0.0101		0	0	n.d.	0	0	n.d.	0.0051	0.0112	0.46	57058	44514
MGG_00146T0	n.d.	N	1	1	1	1	1	1	1	1	1	1	0.99		n.d.	0.0617	0.1391	0.1391	0.1391	0	0.0012	0.0011	0.0011	0.0011	0	0.0186	0.0082	0.0082	0.0082		0	0.0031	0	0	0	n.d.	0.0011	0.0209	0.05	47987	55232
MGG_00148T0	secretome	Y	1	1	1	1	1	1	1	1	1	1	1		n.d.	0.4145	1.0582	1.0582	1.0582	0	0.0097	0.0103	0.0103	0.0103	0	0.0234	0.0098	0.0098	0.0098		0.0013	0	99	0.0016	0.0054	0.3	0.0072	0.0191	0.38	54504	49183
MGG_00149T0	Metallophos	N	1	1	1	1	1	1	1	1	1	1	1		n.d.	0	0	0	0	0	0	0	0	0	0	0.0118	0.0094	0.0094	0.0094		0	0	n.d.	0	0	n.d.	0	0.0132	0	46018	55517
MGG_00150T0	SUR7,secretome	Y	1	1	1	1	1	1	1	1	1	1	1		n.d.	0	n.d.	n.d.	n.d.	n.d.	0	0	0	0	0	0.0094	0	0	0		0	0	n.d.	0	0	n.d.	0	0.0097	0	63853	39030
MGG_00151T0	WD40	N	1	1	1	1	1	1	1	1	1	1	1		n.d.	0.3077	0.8334	0.6549	0.6549	0	0.0034	0.0023	0.0021	0.0021	0	0.011	0.0027	0.0032	0.0032		0.0002	0.0006	0.33	0	0	n.d.	0.0033	0.0128	0.26	65918	34343
MGG_00152T0	SET	N	1	1	1	1	1	1	1	1	1	1	1		n.d.	0.1672	0.078	0.1257	0.1561	0	0.0011	0.0004	0.0008	0.0008	0	0.0068	0.0048	0.006	0.0048		0.0001	0.0018	0.06	0	0.0008	0	0.0011	0.0087	0.13	29616	70822
MGG_00153T0	Pil1	N	1	1	1	1	1	1	1	1	1	1	1		n.d.	0	0	0	0	0	0	0	0	0	0	0.0066	0.0033	0.0033	0.0033		0	0	n.d.	0	0	n.d.	0	0.0077	0	75679	26840
MGG_00154T0	LSM	N	1	1	1	1	1	1	1	1	1	1	1		n.d.	0	0	0	0	0	0	0	0	0	0	0.0095	0.0193	0.0193	0.0193		0	0	n.d.	0	0	n.d.	0	0.0105	0	26026	77934
MGG_00155T0	XPG_I,XPG_N	N	1	1	1	1	1	1	1	1	1	1	1		n.d.	0.1291	0.0882	0.0935	0.0935	0	0.0022	0.0015	0.0015	0.0015	0	0.0173	0.0167	0.0158	0.0158		0.0003	0.0005	0.6	0.0002	0.0011	0.18	0.002	0.0212	0.09	79383	21676
MGG_00156T0	NmrA	N	1	1	1	1	1	1	1	1	1	1	1		n.d.	0	0	0	0	0	0	0	0	0	0	0.0188	0.014	0.014	0.014		0.0008	0	99	0.0007	0	99	0.0009	0.0177	0.05	84232	19525
MGG_00157T0	Peroxin-13_N,SH3_2	N	1	1	1	1	1	1	1	1	1	1	1		n.d.	0.1256	0	0	0	0	0.0032	0	0	0	0	0.0258	0.0129	0.0129	0.0129		0	0.0018	0	0.0005	0	99	0.0028	0.0276	0.1	86142	16096
MGG_00158T0	Transp_cyt_pur	N	1	1	1	1	1	1	1	1	1	1	1		n.d.	0.1402	0.3393	0.3393	0.3393	0	0.0019	0.0065	0.0065	0.0065	0	0.0133	0.0192	0.0192	0.0192		0	0	n.d.	0	0.0018	0	0.0019	0.0121	0.16	13700	89395
MGG_00160T0	n.d.	N	1	1	1	1	1	1	1	1	1	1	1		99	0.205	0.2906	0.2179	0.2179	0.0006	0.0075	0.0097	0.0096	0.0096	0	0.0364	0.0333	0.0438	0.0438		0.0006	0	99	0	0.003	0	0.0065	0.036	0.18	96746	5453
MGG_00161T0	tRNA-synt_2,tRNA_anti-codon	N	1	1	1	1	1	1	1	1	1	1	0.98		n.d.	0.1168	0.1328	0.1655	0.1655	0	0.0037	0.003	0.0043	0.0043	0	0.0313	0.0228	0.0262	0.0262		0	0	n.d.	0	0.0026	0	0.0028	0.0289	0.1	2450	99897
MGG_00162T0	zf-Tim10_DDP	N	1	1	1	1	1	1	1	1	1	1	1		n.d.	0	0	0	0	0	0	0	0	0	0	0.0222	0.0222	0.046	0.046		0	0	n.d.	0	0.0084	0	0	0.0126	0	102560	1205
MGG_00163T0	Gly_transf_sug,secretome	Y	1	1	1	1	1	1	1	1	1	1	1		n.d.	0.0711	0.0688	0.1161	0.1546	0	0.0025	0.0025	0.0025	0.0025	0	0.0351	0.0361	0.0218	0.0163		0	0	n.d.	0	0.0051	0	0.0027	0.023	0.12	104380	10268
MGG_00164T0	Glyco_transf_34	N	1	1	1	1	1	1	1	1	1	1	1		n.d.	n.d.	0.087	0.1213	0.1213	0	0	0.0016	0.0015	0.0015	0	0	0.0179	0.0127	0.0127		0	0	n.d.	0	0	n.d.	0	0	n.d.	3185	4382
MGG_00166T0	SpoIIE	N	1	1	1	1	1	1	1	1	1	1	0.99		n.d.	0	0	0	0	0	0	0	0	0	0	0.0036	0.0183	0.0183	0.0183		0	0.0022	0	0	0.0018	0	0	0.0031	0	14181	3206
MGG_00167T0	Fer2_3,Fer4_17	N	1	1	1	1	1	1	1	1	1	1	1		n.d.	n.d.	0	0	0	0	0	0	0	0	0	0	0.0243	0.0307	0.0307		0	0	n.d.	0	0	n.d.	0	0	n.d.	11863	5069
MGG_00168T0	FAD_binding_2,Succ_DH_flav_C	N	1	1	1	1	1	1	1	1	1	1	1		n.d.	0	0	0	0	0	0	0	0	0	0	0.0061	0.0219	0.0187	0.0187		0	0.0017	0	0	0	n.d.	0	0.0071	0	6759	9017
MGG_00169T0	CBFD_NFYB_HMF	N	1	1	1	1	1	1	1	1	1	1	1		n.d.	99	0.1472	0.1162	0.1162	0	0.0027	0.004	0.0013	0.0013	0	0	0.027	0.0111	0.0111		0	0	n.d.	0	0	n.d.	0.0023	0	99	9589	7089
MGG_00170T0	Proteasome	N	1	1	1	1	1	1	1	1	1	1	1		n.d.	n.d.	n.d.	0	0	0	0	0	0	0	0	0	0	0.0057	0.0057		0	0	n.d.	0	0	n.d.	0	0	n.d.	5520	11284
MGG_00171T0	Anp1,secretome	Y	1	1	1	1	1	1	1	1	1	1	1		n.d.	0	0.0607	0.0903	0.0903	0	0	0.0011	0.0011	0.0011	0	0.0042	0.0184	0.0126	0.0126		0	0	n.d.	0.0006	0	99	0.0003	0.0038	0.08	13819	2533
MGG_00172T0	Peptidase_M22	N	1	1	1	1	1	1	1	1	1	1	1		n.d.	0	0.0451	0.0753	0.0753	0	0	0.0007	0.0007	0.0007	0	0.003	0.0153	0.0091	0.0091		0	0	n.d.	0	0	n.d.	0	0.0023	0	87	16096
MGG_00174T0	SWI-SNF_Ssr4	N	1	1	1	1	1	1	1	1	1	1	1		n.d.	0	0.0841	0.1138	0.1138	0	0	0.0018	0.0018	0.0018	0	0.0016	0.0218	0.016	0.016		0	0.0011	0	0	0	n.d.	0	0.0007	0	36528	1
MGG_00175T0	6PGD,NAD_binding_2	N	1	1	1	1	1	1	1	1	1	1	1		n.d.	0	0	0	0	0	0	0	0	0	0	0.0044	0.0131	0.013	0.013		0	0	n.d.	0	0.0015	0	0	0.0036	0	33641	3179
MGG_00176T0	n.d.	N	1	1	1	1	1	1	1	1	1	1	1		n.d.	n.d.	99	99	99	0	0	0.0034	0.0017	0.0017	0	0	0	0	0		0	0.0031	0	0	0	n.d.	0	0.0021	0	18090	20145
MGG_00177T0	n.d.	N	1	1	1	1	1	1	1	1	1	1	1		n.d.	0	0.2116	0.2116	0.2116	0	0	0.0035	0.0035	0.0035	0	0.0097	0.0165	0.0165	0.0165		0.0005	0.004	0.12	0	0.0017	0	0.0002	0.0059	0.03	15536	22509
MGG_00178T0	Cgr1	N	1	1	1	1	1	1	1	1	1	1	1		n.d.	n.d.	n.d.	n.d.	n.d.	n.d.	0	0	0	0	0	0	0	0	0		0	0	n.d.	0	0	n.d.	0	0	n.d.	14161	24120
MGG_00179T0	n.d.	N	1	1	1	1	1	1	1	1	1	1	1		n.d.	99	0.065	0.1397	0.1397	0	0.0014	0.0005	0.0014	0.0014	0	0	0.0076	0.01	0.01		0.0003	0	99	0.0002	0.0007	0.29	0.0012	0.0003	4	29490	5822
MGG_00180T0	UQ_con	N	1	1	1	1	1	1	1	1	1	1	1		n.d.	n.d.	n.d.	0	0	0	0	0	0	0	0	0	0	0.0076	0.0076		0	0	n.d.	0	0	n.d.	0	0	n.d.	34095	3314
MGG_00181T0	secretome	Y	1	1	1	1	1	1	1	1	1	1	1		n.d.	n.d.	0.141	0.0634	0.0634	0	0	0.0012	0.0024	0.0024	0	0	0.0085	0.0371	0.0371		0	0	n.d.	0	0	n.d.	0	0	n.d.	37340	641
MGG_00183T0	Pkinase	N	1	1	1	1	1	1	1	1	1	1	1		n.d.	0.6395	0.1413	0.0829	0.0829	0	0.0006	0.0013	0.001	0.001	0	0.001	0.0092	0.0116	0.0116		0.0005	0.0008	0.62	0	0	n.d.	0.0007	0.0014	0.5	27	183463
MGG_00184T0	Homeobox	N	1	1	1	1	1	1	1	1	1	1	1		n.d.	n.d.	0.0702	0	0	0	0	0.0007	0	0	0	0	0.0098	0.0084	0.0084		0	0.0008	0	0	0	n.d.	0	0.0004	0	178005	6773
MGG_00187T0	HAD_2	N	1	1	1	1	1	1	1	1	0.96	1	1		n.d.	n.d.	0	0	0	0	0	0	0	0	0	0	0.0074	0.0074	0.0074		0	0	n.d.	0	0	n.d.	0	0	n.d.	164465	22704
MGG_00190T0	HLH	N	1	1	1	1	1	1	1	1	1	1	1		n.d.	0	0.6284	0.6546	0.6546	0	0	0.0063	0.0053	0.0053	0	0.0021	0.0101	0.0081	0.0081		0	0.0016	0	0	0	n.d.	0	0.0016	0	31551	155447
MGG_00193T0	PIN_4,RNB	N	1	1	1	1	1	1	1	1	1	1	1		n.d.	0	0.0534	0.0245	0.0245	0	0	0.0009	0.0005	0.0005	0	0.0014	0.0167	0.0189	0.0189		0	0.0008	0	0	0	n.d.	0	0.0006	0	48721	136323
MGG_00194T0	Ferritin_2,secretome	Y	1	1	1	1	1	0.98	1	1	1	1	1		n.d.	n.d.	0.0282	0	0	0	0	0.0017	0	0	0	0	0.0587	0.067	0.067		0	0	n.d.	0.0005	0	99	0.0002	0	99	53134	133112
MGG_00195T0	Glycos_transf_1	N	1	1	1	1	1	1	1	1	1	1	1		n.d.	0	0.0144	0.0122	0.0122	0	0	0.0006	0.0006	0.0006	0	0.0018	0.0426	0.0507	0.0507		0	0.0012	0	0.0003	0	99	0.0002	0.0008	0.25	57554	127148
MGG_00198T0	FAD_binding_6,Globin	N	1	1	1	1	1	1	1	0.92	1	0.98	0.93		n.d.	0	0.0592	0.0592	0.0592	0	0	0.0025	0.0025	0.0025	0	0.0073	0.0417	0.0417	0.0417		0	0	n.d.	0	0.0018	0	0	0.0026	0	66149	120556
MGG_00199T0	RasGEF,RasGEF_N	N	1	1	1	1	1	1	1	1	1	1	1		n.d.	0.0924	0.0816	0.0907	0.0907	0	0.0007	0.001	0.001	0.001	0	0.0071	0.0121	0.0109	0.0109		0.0001	0	99	0.0003	0	99	0.0009	0.0062	0.15	101671	80657
MGG_00201T0	Sugar_tr	N	1	1	1	1	1	1	1	1	1	1	1		n.d.	0	0	0	0	0	0	0	0	0	0	0.0579	0.0473	0.0473	0.0473		0	0.0011	0	0	0.0084	0	0	0.0564	0	83632	101858	sugar transporters
MGG_00202T0	IU_nuc_hydro,secretome	Y	1	1	1	1	1	0.98	1	0.99	0.98	1	1		n.d.	0.038	0.0445	0.0445	0.0445	0	0.0011	0.0032	0.0032	0.0032	0	0.0281	0.0725	0.0725	0.0725		0.0011	0.0089	0.12	0	0.0037	0	0.0005	0.0122	0.04	105096	81669
MGG_00203T0	HeLo	N	1	1	1	1	1	1	1	1	0.99	1	1		99	0.0739	0.1408	0.1408	0.1408	0.0007	0.0007	0.0074	0.0074	0.0074	0	0.0092	0.0523	0.0523	0.0523		0.0013	0.0035	0.37	0	0.0013	0	0.0011	0.0054	0.2	112017	73991
MGG_00204T0	MFS_1	N	1	1	1	1	1	1	1	1	1	1	1		n.d.	99	0	0	0	0	0.0009	0	0	0	0	0	0.0086	0.0086	0.0086		0	0.0031	0	0.0006	0	99	0.0004	0.0021	0.19	68399	117139
MGG_00205T0	n.d.	N	1	1	1	1	1	1	1	1	1	1	1		n.d.	n.d.	0	0	0	0	0	0	0	0	0	0	0.0075	0.0075	0.0075		0	0	n.d.	0.0008	0.0025	0.32	0.0004	0.0012	0.33	63060	123639
MGG_00207T0	NDUFA12	N	1	1	1	1	1	1	1	1	0.94	1	0.99		n.d.	0	0	0.0522	0.0522	0	0	0	0.0022	0.0022	0	0.0066	0.0267	0.0413	0.0413		0	0	n.d.	0	0	n.d.	0	0.0078	0	137498	49883
MGG_00208T0	n.d.	N	1	1	1	1	1	1	1	0.97	0.97	1	1		99	0.5033	0.1083	0.1057	0.1226	0.0007	0.0014	0.0047	0.0047	0.0054	0	0.0027	0.0434	0.0442	0.0437		0.0006	0	99	0.0009	0.0027	0.33	0.0009	0.0018	0.5	47302	138530
MGG_00210T0	secretome	Y	1	1	1	1	1	1	1	1	1	1	1		n.d.	0	0.0718	0.0718	0.0718	0	0	0.0016	0.0016	0.0016	0	0.0232	0.0219	0.0219	0.0219		0	0	n.d.	0	0.0024	0	0	0.0181	0	160646	26525
MGG_00211T0	PI-PLC-X,PI-PLC-Y	N	1	1	1	1	1	1	1	1	1	1	0.99		n.d.	0.0114	0.0286	0.0283	0.0256	0	0.0006	0.0013	0.0013	0.0013	0	0.0551	0.044	0.0443	0.0491		0.001	0.0009	1.11	0.0004	0.0057	0.07	0.0007	0.0215	0.03	162325	23925
MGG_00212T0	Sod_Fe_C,Sod_Fe_N	N	1	1	1	1	1	1	0.96	0.94	1	0.99	0.91		n.d.	99	0.1369	0.1369	0.1369	0	0.0033	0.0017	0.0017	0.0017	0	0	0.0122	0.0122	0.0122		0	0	n.d.	0	0	n.d.	0.0044	0	99	22862	164362
MGG_00213T0	Sld5	N	1	1	1	1	1	1	1	0.99	1	1	1		n.d.	n.d.	0	0	0	0	0	0	0	0	0	0	0.0713	0.0713	0.0713		0	0	n.d.	0.0011	0.0034	0.32	0.0005	0.0017	0.29	165815	21468
MGG_00215T0	Lipase_GDSL,secretome	Y	1	1	0.99	0.99	1	1	1	0.99	1	1	0.93		n.d.	n.d.	0.1782	0.255	0.1767	0	0	0.0097	0.0161	0.0083	0	0	0.0547	0.0633	0.0471		0	0	n.d.	0	0	n.d.	0	0	n.d.	179926	7588	secreted glycosyl hydolases, carbohydrate esterases and polysaccharide lyases
MGG_00216T0	secretome	Y	1	1	0.9	0.86	0.94	1	1	1	1	1	1		n.d.	99	0.8191	0.9773	0.5362	0	0.0037	0.0518	0.0388	0.0199	0	0	0.0633	0.0397	0.0371		0	0	n.d.	0	0	n.d.	0	0	n.d.	186520	1516
MGG_00220T0	ADH_N,ADH_zinc_N	N	1	1	1	1	1	1	1	1	1	1	1		n.d.	99	0.2133	0.043	0.2133	0	0.0011	0.0011	0.0011	0.0011	0	0	0.0053	0.0263	0.0053		0	0	n.d.	0	0	n.d.	0.0012	0	99	4242	7386
MGG_00221T0	Ribosomal_S7e	N	1	1	1	1	1	1	1	1	1	1	1		n.d.	n.d.	0	0	0	0	0	0	0	0	0	0	0.0219	0.0336	0.0219		0	0	n.d.	0	0	n.d.	0	0	n.d.	6396	5349
MGG_00222T0	Dynactin_p62	N	1	1	1	1	1	1	1	1	1	1	1		n.d.	n.d.	0.2153	0.2582	0.2107	0	0	0.0021	0.0027	0.0021	0	0	0.0097	0.0105	0.0099		0.0007	0	99	0	0	n.d.	0.0004	0	99	2919	7702
MGG_00223T0	F_bP_aldolase	N	1	1	1	1	1	1	1	1	1	1	1		n.d.	n.d.	0	0	0	0	0	0	0	0	0	0	0.0064	0.0064	0.0064		0.0005	0	99	0	0	n.d.	0.0002	0	99	11165	364
MGG_00225T0	secretome	Y	1	1	1	1	1	1	1	1	1	1	1		n.d.	0.2515	0.1544	0.116	0.306	0	0.0023	0.0082	0.0094	0.0131	0	0.0093	0.0534	0.081	0.0426		0	0.0045	0	0	0	n.d.	0.0025	0.003	0.83	9997	2814
MGG_00226T0	n.d.	N	1	1	1	1	1	1	1	1	1	1	1		n.d.	99	0.8401	0.7681	0.8401	0	0.001	0.0209	0.0169	0.0209	0	0	0.0249	0.0219	0.0249		0	0	n.d.	0	0.0015	0	0.001	0.0008	1.25	4945	5968
MGG_00227T0	secretome	Y	1	1	1	1	1	1	1	1	0.97	1	1		n.d.	n.d.	0.7815	1.0231	0.4723	0	0	0.0183	0.0214	0.0136	0	0	0.0234	0.0209	0.0288		0.0005	0.0037	0.14	0	0	n.d.	0.0002	0.0019	0.11	5759	6485
MGG_00230T0	Enterotoxin_a,secretome	Y	1	0	1	1	1	1	1	1	0	1	0		n.d.	NA	99	0.0923	0.0923	0	NA	0.0028	0.0028	0.0028	0	NA	0	0.0306	0.0306		0	0	n.d.	0	0	n.d.	0	0	n.d.	1733	182
MGG_00232T0	n.d.	N	1	1	0.98	0.74	1	1	0.17	0	1	1	0.99		n.d.	99	2.1487	99	1.3419	0	0.0103	0.3744	0.0404	0.0301	0	0	0.1742	0	0.0224		0	0	n.d.	0	0	n.d.	0	0	n.d.	1077	11982
MGG_00233T0	ADH_N,ADH_zinc_N,Acyl_transf_1,KR,Ketoacyl-synt_C,PS-DH,ketoacyl-synt	N	1	1	1	1	1	0.99	0.98	0	1	1	0.98		n.d.	0.2256	0.1247	0.1418	0.1028	0	0.0032	0.0064	0.0086	0.0064	0	0.0143	0.051	0.0608	0.0626		0	0	n.d.	0	0	n.d.	0	0	n.d.	3590	2180	enzymes that utilise malonyl-CoA
MGG_00234T0	Methyltransf_2	N	1	1	1	1	1	1	1	0	1	1	1		n.d.	0.1857	0.0929	0.095	0.0655	0	0.0029	0.0029	0.003	0.0039	0	0.0157	0.0315	0.0318	0.0597		0	0	n.d.	0	0	n.d.	0	0	n.d.	11000	946
MGG_00238T0	p450	N	1	1	1	1	1	1	1	0.04	1	1	1		n.d.	0.0855	0.1212	0.1611	0.1272	0	0.0051	0.009	0.0109	0.0064	0	0.06	0.0743	0.0676	0.0501		0	0	n.d.	0	0	n.d.	0.0214	0.0612	0.35	5849	1301
MGG_00239T0	ABC_membrane,ABC_tran	N	1	1	1	1	1	1	1	0	0.98	1	0.98		n.d.	0.1349	0.0524	0.0572	0.047	0	0.0024	0.0027	0.003	0.0024	0	0.0175	0.0515	0.053	0.0501		0	0	n.d.	0	0	n.d.	0	0	n.d.	4303	693	drug transporters
MGG_00241T0	Acyl_transf_1,Ketoacyl-synt_C,PP-binding,PS-DH,Thioesterase,ketoacyl-synt	N	1	1	1	1	1	0.99	0.99	0.03	0.97	0.99	0.96		99	0.0927	0.12	0.0897	0.0882	0.0002	0.0017	0.0053	0.006	0.0045	0	0.0181	0.0444	0.0667	0.051		0	0	n.d.	0.0036	0	99	0.0018	0	99	1125	1526	enzymes that utilise malonyl-CoA
MGG_00242T0	secretome	Y	1	1	1	1	1	1	1	1	1	1	1		n.d.	n.d.	0.611	0.3699	0.398	0	0	0.0132	0.0097	0.0108	0	0	0.0217	0.0262	0.0272		0.0008	0	99	0	0	n.d.	0.0005	0	99	93	3831
MGG_00243T0	n.d.	N	1	1	0.96	1	0.98	1	1	1	0.93	0.98	0.98		n.d.	0.6109	0.3231	0.1647	0.4648	0	0.0013	0.0151	0.0093	0.0191	0	0.0022	0.0466	0.0564	0.041		0.0004	0	99	0.0008	0	99	0.001	0	99	8228	1
MGG_00244T0	adh_short	N	1	1	1	1	1	1	1	0.88	0.99	1	1		n.d.	n.d.	0.1229	0.0712	0.0709	0	0	0.0059	0.0023	0.0023	0	0	0.0477	0.0325	0.0327		0	0	n.d.	0	0	n.d.	0	0	n.d.	6306	2516
MGG_00245T0	Chitin_bind_3,secretome	Y	1	1	1	1	1	1	1	1	1	1	1		n.d.	0.5664	n.d.	n.d.	0	n.d.	0.0235	0	0	0	0	0.0416	0	0	0.0109		0	0	n.d.	0.0012	0	99	0.0257	0.0229	1.12	2501	6265
MGG_00246T0	ADH_N,ADH_zinc_N	N	1	1	1	1	1	1	1	1	1	1	1		n.d.	0.0723	0	99	0.0378	0	0.0041	0	0.001	0.001	0	0.0566	0.0093	0	0.027		0	0	n.d.	0	0	n.d.	0.0048	0.023	0.21	110	8475
MGG_00249T0	zf-MIZ	N	1	1	1	1	1	1	1	1	1	1	1		n.d.	99	0.7056	1.2795	2.9342	0	0.0009	0.0032	0.0041	0.0086	0	0	0.0046	0.0032	0.0029		0	0.0012	0	0.0002	0	99	0.0009	0.0007	1.29	3185	34321
MGG_00252T0	TFIIIC_sub6	N	1	1	1	1	1	1	1	1	1	1	1		n.d.	0	0.14	0.1122	0.1257	0	0	0.0038	0.0038	0.0038	0	0.0057	0.0271	0.0335	0.0301		0	0	n.d.	0	0	n.d.	0	0.0059	0	27426	12551
MGG_00253T0	GATase,His_biosynth	N	1	1	1	1	1	1	1	1	0.97	1	1		n.d.	0	0.0452	0.0589	0.0539	0	0	0.0008	0.0015	0.0008	0	0.0029	0.0169	0.0259	0.0142		0	0	n.d.	0	0	n.d.	0	0.0024	0	14780	25100
MGG_00254T0	ODC_AZ	N	1	1	1	1	1	1	1	1	1	1	1		n.d.	n.d.	n.d.	n.d.	n.d.	n.d.	0	0	0	0	0	0	0	0	0		0	0	n.d.	0	0	n.d.	0	0	n.d.	23289	16960
MGG_00255T0	Yippee-Mis18	N	1	1	1	1	1	1	1	1	1	1	1		n.d.	n.d.	0.1018	0.1475	0.1018	0	0	0.0015	0.0014	0.0015	0	0	0.0143	0.0098	0.0143		0.0006	0	99	0	0	n.d.	0.0003	0	99	19926	20418
MGG_00256T0	M20_dimer,Peptidase_M20	N	1	1	1	1	1	1	1	1	1	1	1		99	99	0.0306	0.0372	0.0434	0.0015	0.0007	0.0007	0.0008	0.0008	0	0	0.0244	0.0203	0.0174		0.0009	0	99	0.0004	0	99	0.0008	0	99	21810	18151
MGG_00257T0	secretome	Y	1	1	1	1	1	1	0.99	1	1	1	0.96		n.d.	n.d.	0.0536	0.0427	0.262	0	0	0.0011	0.0022	0.0056	0	0	0.0208	0.0526	0.0213		0	0	n.d.	0	0	n.d.	0	0	n.d.	24904	15765
MGG_00258T0	Git3	N	1	1	1	1	1	1	1	1	1	1	1		n.d.	n.d.	0	0.0345	0.0259	0	0	0	0.0007	0.0007	0	0	0.0146	0.0207	0.0278		0	0	n.d.	0	0.0011	0	0	0.0006	0	12167	27696
MGG_00259T0	secretome	Y	1	1	1	1	1	1	1	1	0.83	1	1		n.d.	n.d.	0.0438	0.0781	0.0478	0	0	0.0052	0.0053	0.0053	0	0	0.1198	0.0683	0.1106		0	0	n.d.	0	0	n.d.	0	0	n.d.	32543	9060
MGG_00260T0	n.d.	N	1	1	1	1	1	1	1	1	1	1	1		n.d.	0	2.2874	2.3363	0.9921	0	0	0.0212	0.0214	0.0149	0	0.0046	0.0093	0.0091	0.015		0	0	n.d.	0	0	n.d.	0	0.0056	0	7256	33531
MGG_00261T0	F-box-like,WD40	N	1	1	1	1	1	1	1	0.99	1	1	1		0.3474	99	0.0718	0.0499	0.0263	0.0005	0.0005	0.0005	0.0011	0.0005	0.0015	0	0.0074	0.0212	0.02		0.0003	0.0013	0.23	0	0	n.d.	0.0002	0.0006	0.33	38703	9
MGG_00264T0	Scs3p	N	1	1	1	1	1	0.96	1	1	0.98	0.99	0.98		n.d.	n.d.	0.0608	0	0.2192	0	0	0.0023	0	0.0023	0	0	0.0381	0.0331	0.0106		0	0	n.d.	0	0	n.d.	0	0	n.d.	9562	47137
MGG_00265T0	ATP_transf	N	1	1	1	1	1	0.97	0.97	0.9	1	1	0.97		n.d.	n.d.	0	0.0252	0	0	0	0	0.0013	0	0	0	0.078	0.0516	0.0459		0	0	n.d.	0	0	n.d.	0	0	n.d.	11394	45368
MGG_00266T0	n.d.	N	1	1	1	1	1	0.99	1	1	0.99	1	0.86		n.d.	0.7667	0.3712	1.4879	99	0	0.0097	0.008	0.0064	0.0016	0	0.0126	0.0216	0.0043	0		0	0	n.d.	0.0009	0.0026	0.35	0.0052	0.0039	1.33	37979	19441
MGG_00267T0	n.d.	N	1	1	0.68	0.68	0.68	1	1	1	0.99	0.99	0.78		99	2.5278	0.9097	0.9025	2.3058	0.0044	0.0717	0.0804	0.0856	0.0917	0	0.0284	0.0883	0.0949	0.0398		0	0	n.d.	0	0	n.d.	0.0696	0.0204	3.41	22471	35333
MGG_00268T0	DUF3292	N	1	1	1	1	1	1	1	1	1	1	1		n.d.	0.1468	0.1243	0.0644	0.0988	0	0.0019	0.0032	0.0019	0.0021	0	0.0128	0.026	0.0299	0.0209		0	0	n.d.	0	0.001	0	0.0019	0.0119	0.16	32660	23312
MGG_00268T1	DUF3292	N	1	1	1	1	1	1	1	1	1	1	1		n.d.	0.1453	0.1229	0.0637	0.0977	0	0.0019	0.0033	0.002	0.0021	0	0.0133	0.027	0.0311	0.0217		0	0	n.d.	0	0.001	0	0.0019	0.0123	0.15	32377	23096
MGG_00269T0	secretome	Y	1	1	1	1	1	1	1	1	1	1	1		n.d.	0.1932	0.2292	0.2174	0.0966	0	0.009	0.0124	0.0061	0.003	0	0.0466	0.0542	0.028	0.0309		0	0	n.d.	0	0	n.d.	0.0099	0.0304	0.33	27277	30556
MGG_00270T0	ADH_N,ADH_zinc_N	N	1	1	1	1	1	1	0.99	1	0.95	1	0.9		n.d.	0.0153	0.0154	0.1187	0.0187	0	0.0011	0.0011	0.0021	0.0011	0	0.0697	0.0694	0.0181	0.0574		0	0	n.d.	0.0008	0	99	0.0011	0.0238	0.05	29201	27861
MGG_00271T0	n.d.	N	1	1	1	1	1	1	1	0.98	1	1	0.83		n.d.	0.0821	0.0829	0.173	0.0802	0	0.0014	0.007	0.0084	0.0028	0	0.0171	0.0849	0.0485	0.0349		0	0	n.d.	0.0009	0.0027	0.33	0.0014	0.0149	0.09	26556	30377
MGG_00271T1	n.d.	N	1	1	1	1	1	1	1	0.98	1	1	0.82		n.d.	0.0785	0.0629	0.1552	0.0381	0	0.0015	0.0061	0.0075	0.0015	0	0.0194	0.0969	0.0486	0.0398		0	0	n.d.	0.001	0.003	0.33	0.0016	0.0166	0.1	26556	30377
MGG_00272T0	DUF3328	N	1	1	1	1	1	1	1	1	1	1	1		n.d.	0.0597	0.0592	0.0407	0.0359	0	0.0015	0.003	0.0015	0.0015	0	0.0245	0.0508	0.0367	0.0408		0	0	n.d.	0.0008	0	99	0.0004	0.0169	0.02	24282	32659
MGG_00273T0	n.d.	N	1	1	1	1	1	1	1	1	1	1	1		n.d.	n.d.	0.1164	0.1164	0.1164	0	0	0.0031	0.0031	0.0031	0	0	0.0265	0.0265	0.0265		0	0	n.d.	0	0	n.d.	0	0	n.d.	21679	36187
MGG_00274T0	Cyt-b5	N	1	1	1	1	1	1	1	1	1	1	0.95		n.d.	n.d.	0.0728	0.1487	0.2867	0	0	0.0025	0.0025	0.0025	0	0	0.034	0.0167	0.0086		0	0	n.d.	0	0	n.d.	0	0	n.d.	39061	18165
MGG_00275T0	MFS_1	N	1	1	1	1	1	1	1	1	1	1	1		n.d.	0	0.1929	0.0343	0.0452	0	0	0.004	0.0016	0.0016	0	0.0034	0.0207	0.0464	0.0352		0	0	n.d.	0.0004	0.0013	0.31	0.0002	0.0019	0.11	15808	39968
MGG_00276T0	BBE,FAD_binding_4	N	1	1	1	1	1	1	1	0.99	1	1	1		0	0	0.0461	0.025	0.0229	0	0	0.0024	0.0016	0.0016	0.0034	0.0068	0.0517	0.0628	0.069		0	0.0016	0	0	0.0013	0	0	0.0022	0	13556	43070
MGG_00277T0	n.d.	N	1	1	1	1	1	1	1	0.99	1	1	1		0	0	0	0.0231	0	0	0	0	0.0009	0	0.0068	0.0034	0.03	0.0405	0.0342		0	0.0024	0	0	0	n.d.	0	0.0012	0	48721	7968
MGG_00278T0	n.d.	N	1	1	1	1	1	1	1	1	1	1	1		n.d.	n.d.	0.2733	0.281	0.2525	0	0	0.0221	0.0175	0.0219	0	0	0.0809	0.0623	0.0867		0	0	n.d.	0	0	n.d.	0	0	n.d.	51596	6426
MGG_00281T0	secretome	Y	1	1	1	1	1	1	1	1	1	1	1		n.d.	n.d.	0	0	0.1282	0	0	0	0	0.0033	0	0	0.1049	0.0129	0.0257		0	0	n.d.	0	0	n.d.	0	0	n.d.	56591	1123
MGG_00282T0	DUF1034,Peptidase_S8	N	1	1	1	1	1	1	1	1	1	1	1		0	0.0619	0.1156	0.094	0.0944	0	0.0031	0.0045	0.0045	0.005	0.0027	0.0507	0.0388	0.0477	0.0525		0.0002	0.0012	0.17	0.0003	0.0015	0.2	0.0034	0.0268	0.13	23303	1805
MGG_00283T0	secretome	Y	1	1	1	1	1	1	1	1	1	1	1		n.d.	99	0.2142	0.275	0.0729	0	0.0026	0.0079	0.0052	0.0026	0	0	0.0368	0.019	0.0361		0.0018	0	99	0.0015	0	99	0.0014	0	99	21447	6344
MGG_00287T0	n.d.	N	1	1	1	1	1	1	1	1	1	1	1		n.d.	0.233	0	0.2347	0	0	0.0024	0	0.0024	0	0	0.0101	0.0101	0.01	0.0201		0	0	n.d.	0.0013	0.0038	0.34	0.0019	0.0058	0.33	11429	15807
MGG_00288T0	G-patch,GCFC,TIP_N	N	1	1	1	1	1	1	1	1	1	1	1		99	0.2305	0.2728	0.1929	0.2782	0.001	0.0037	0.0034	0.0023	0.0033	0	0.0159	0.0124	0.0118	0.0119		0.0004	0	99	0.0002	0.0007	0.29	0.0026	0.016	0.16	7407	18120
MGG_00289T0	AA_permease	N	1	1	1	1	1	1	1	1	1	1	1		n.d.	0	0	0	0	0	0	0	0	0	0	0.0028	0.0221	0.0221	0.014		0.0009	0	99	0	0.0015	0	0.0005	0.0012	0.42	2467	151297
MGG_00290T0	n.d.	N	1	1	1	1	1	1	1	0.94	1	1	0.98		99	0.3647	0.4462	0.1825	0.1836	0.0021	0.0021	0.0153	0.0064	0.0109	0	0.0058	0.0343	0.0353	0.0591		0.0009	0	99	0.0012	0	99	0.0024	0.0065	0.37	150214	4995
MGG_00291T0	Ank,Ank_2,Ank_3	N	1	1	1	1	1	1	1	1	1	1	1		99	99	0.4204	0.4836	0.7362	0.0014	0.0016	0.0084	0.0105	0.0115	0	0	0.0201	0.0218	0.0156		0.001	0.0005	2	0.0002	0	99	0.0011	0.0003	3.67	142665	7613
MGG_00292T0	n.d.	N	1	1	1	1	1	1	1	1	1	1	1		n.d.	n.d.	0.5948	0.8721	0.5402	0	0	0.0113	0.016	0.0136	0	0	0.019	0.0183	0.0251		0	0	n.d.	0	0	n.d.	0	0	n.d.	13901	141263
MGG_00294T0	n.d.	N	1	1	1	1	1	1	1	1	1	1	1		n.d.	n.d.	0.3395	0.2925	0.144	0	0	0.0113	0.01	0.005	0	0	0.0332	0.0342	0.0345		0	0	n.d.	0.0007	0	99	0.0003	0	99	22235	132166
MGG_00295T0	PAS_9	N	1	1	1	1	1	1	1	1	1	1	0.96		n.d.	0.199	0.1637	0.0903	0.1	0	0.0005	0.0049	0.0029	0.0054	0	0.0025	0.0301	0.0327	0.0541		0	0	n.d.	0	0.0011	0	0.0006	0.0008	0.75	25069	128486
MGG_00296T0	Glyco_hydro_92	N	1	1	1	1	1	1	1	1	1	1	0.95		n.d.	99	0.0985	0.0629	0.0456	0	0.0005	0.0033	0.0024	0.0014	0	0	0.0338	0.0376	0.0311		0	0	n.d.	0	0.0035	0	0.0006	0.0018	0.33	125805	27771
MGG_00297T0	Exo5	N	1	1	1	1	1	1	1	1	1	1	1		99	0	0.1104	0.1327	0.2982	0.0007	0	0.0014	0.0014	0.0045	0	0.0038	0.0129	0.0108	0.0151		0.0003	0	99	0	0.0029	0	0.0001	0.0022	0.05	122772	31671
MGG_00298T0	n.d.	N	1	1	1	1	1	1	1	0.99	1	1	1		n.d.	n.d.	0.3596	99	99	0	0	0.0042	0.0085	0.0042	0	0	0.0118	0	0		0	0	n.d.	0	0	n.d.	0	0	n.d.	34199	120496
MGG_00299T0	n.d.	N	1	1	1	1	1	1	1	1	1	1	1		n.d.	99	0.0799	0.0382	0.079	0	0.0021	0.0028	0.0021	0.0028	0	0	0.035	0.0542	0.0353		0	0	n.d.	0	0	n.d.	0.0023	0	99	38800	114985
MGG_00300T0	p450	N	1	1	1	1	1	1	1	1	1	1	1		99	n.d.	0.1497	0.215	0.2706	0.0009	0	0.0018	0.0033	0.0027	0	0	0.0119	0.0153	0.0098		0.0007	0.0011	0.64	0	0	n.d.	0.0003	0.0005	0.6	110920	43522
MGG_00301T0	p450	N	1	1	1	1	1	1	1	1	1	1	1		99	99	0.1012	0.2508	0.2312	0.0009	0.0018	0.0017	0.007	0.0052	0	0	0.0168	0.0279	0.0225		0.0004	0.0027	0.15	0.0005	0	99	0.0009	0.0016	0.56	108091	46686
MGG_00302T0	n.d.	N	1	1	1	1	1	1	1	1	1	1	1		n.d.	0	0.0809	0.0269	0.0221	0	0	0.0028	0.0006	0.0005	0	0.002	0.0344	0.0204	0.0248		0	0	n.d.	0	0	n.d.	0	0.0018	0	50224	103353
MGG_00304T0	OPT	N	1	1	1	1	1	1	1	0.99	1	1	0.98		0.4677	0.4677	0.0736	0.0552	0.0607	0.001	0.001	0.0026	0.002	0.002	0.0022	0.0022	0.0348	0.0367	0.0335		0.0008	0.0011	0.73	0.0003	0.0035	0.09	0.0006	0.0021	0.29	90979	62333
MGG_00305T0	CVNH,secretome	Y	1	1	1	1	1	1	1	1	1	1	1		n.d.	99	0.4894	0.0609	0.0609	0	0.0026	0.0052	0.0026	0.0026	0	0	0.0106	0.0429	0.0429		0.0011	0	99	0.0028	0	99	0.0034	0	99	88053	67576
MGG_00306T0	n.d.	N	1	1	1	1	1	1	1	1	1	1	1		n.d.	0.4361	0.2881	0.3723	0.4479	0	0.001	0.0048	0.0049	0.0049	0	0.0022	0.0165	0.0132	0.011		0	0	n.d.	0	0	n.d.	0.0009	0.0028	0.32	84212	68867
MGG_00307T0	P21-Arc	N	1	1	1	1	1	1	1	1	1	1	1		n.d.	0	0	0	0	0	0	0	0	0	0	0.0195	0.0099	0.0198	0.0197		0	0	n.d.	0.0011	0	99	0.0006	0.0142	0.04	72526	82683
MGG_00308T0	Gcd10p	N	1	1	1	1	1	1	1	1	1	1	1		n.d.	0.0911	0	0.212	0.0781	0	0.0015	0	0.0054	0.0015	0	0.0167	0.0086	0.0253	0.0187		0	0	n.d.	0	0.001	0	0.0014	0.0214	0.07	80604	73562
MGG_00309T0	M20_dimer,Peptidase_M20	N	1	1	1	1	1	1	1	1	1	1	1		n.d.	0.0765	0.067	0.0233	0.1245	0	0.0028	0.0014	0.0007	0.0036	0	0.0369	0.0213	0.0304	0.0289		0.0006	0.0009	0.67	0.0007	0.0011	0.64	0.0033	0.0292	0.11	77542	76860
MGG_00310T0	secretome	Y	1	1	1	1	1	1	1	1	1	0.97	0.99		n.d.	0.135	0.1255	0.1541	0.1648	0	0.0016	0.0055	0.0063	0.0063	0	0.0116	0.044	0.041	0.0382		0	0	n.d.	0	0.0012	0	0.0017	0.0094	0.18	74737	79503
MGG_00311T0	Peptidase_A4,secretome	Y	1	1	1	1	1	1	1	1	1	1	1		n.d.	99	0.0632	0.0292	0.0783	0	0.0014	0.0013	0.0013	0.0027	0	0	0.0213	0.0457	0.0347		0	0	n.d.	0.0007	0	99	0.0004	0	99	89509	65382
MGG_00312T0	2-Hacid_dh_C	N	1	1	1	1	1	1	1	1	1	1	1		n.d.	99	0.1378	0	0.092	0	0.0012	0.0024	0	0.0012	0	0	0.0175	0.0087	0.0131		0.0005	0	99	0	0	n.d.	0.0015	0	99	63350	90884
MGG_00314T0	COesterase,secretome	Y	1	1	1	0.97	1	1	1	1	1	1	1		99	99	0.2253	0.3106	0.2177	0.0007	0.0007	0.0029	0.0613	0.0022	0	0	0.0127	0.1975	0.0099		0.0004	0	99	0	0	n.d.	0.0003	0	99	96616	57705
MGG_00316T0	Alpha_L_fucos	N	1	1	1	1	1	1	1	1	1	1	1		0	n.d.	0.1705	0.1314	0.1314	0	0	0.0042	0.0048	0.0037	0.0018	0	0.0246	0.0362	0.0281		0	0.0007	0	0	0	n.d.	0	0.0003	0	103582	49809
MGG_00317T0	FAA_hydrolase,FAA_hydrolase_N	N	1	1	1	1	1	1	1	1	1	1	1		n.d.	99	0.047	0.0407	0.0226	0	0.001	0.002	0.002	0.001	0	0	0.0428	0.0495	0.0457		0.0004	0	99	0.0005	0	99	0.0005	0	99	106814	47881
MGG_00318T0	Fungal_trans,Zn_clus	N	1	1	1	1	1	1	1	1	1	1	1		n.d.	0.6367	0.0461	0.063	0.0453	0	0.001	0.0025	0.001	0.0015	0	0.0016	0.0542	0.0158	0.0338		0.0002	0	99	0.0002	0.0008	0.25	0.001	0.0012	0.83	108940	44073
MGG_00319T0	Cellulase,secretome	Y	1	1	1	1	1	1	1	1	1	1	1		n.d.	99	0.0458	0.0818	0.0647	0	0.0008	0.0008	0.0016	0.0016	0	0	0.0178	0.0195	0.0243		0.0003	0	99	0	0	n.d.	0.0007	0	99	40742	113575	secreted glycosyl hydolases, carbohydrate esterases and polysaccharide lyases
MGG_00320T0	Fungal_trans_2,Zn_clus	N	1	1	1	1	1	1	1	1	1	1	0.97		0	0.175	0	0	0.0725	0	0.0008	0	0	0.0008	0.0045	0.0045	0.0135	0.009	0.0109		0.0003	0.0019	0.16	0.0004	0	99	0.0008	0.0034	0.24	121150	31024
MGG_00321T0	DUF1996,secretome	Y	1	1	1	1	1	1	1	1	1	1	0.99		n.d.	n.d.	99	99	0.2618	0	0	0.0011	0.0011	0.0023	0	0	0	0	0.0086		0	0	n.d.	0	0	n.d.	0	0	n.d.	29727	125405
MGG_00322T0	N2227,secretome	Y	1	1	1	1	1	1	1	1	1	1	1		n.d.	0.0307	0.3684	0.2854	0.2175	0	0.0009	0.0064	0.0036	0.0009	0	0.0297	0.0173	0.0128	0.0042		0	0	n.d.	0	0.002	0	0.001	0.0198	0.05	127854	26582
MGG_00325T0	DUF1308	N	1	1	1	1	1	1	1	1	1	1	1		n.d.	0.3686	99	0.2113	99	0	0.0027	0.0018	0.0018	0.0018	0	0.0072	0	0.0087	0		0.0005	0.001	0.5	0	0	n.d.	0.0023	0.0082	0.28	136194	18602
MGG_00329T0	Fungal_trans,Zn_clus	N	1	1	1	1	1	1	1	1	1	1	1		n.d.	0.1915	0.0406	0.3265	0.1501	0	0.0025	0.0007	0.0041	0.002	0	0.0132	0.0164	0.0125	0.0132		0	0	n.d.	0.0003	0	99	0.0023	0.0135	0.17	805	152058
MGG_00330T0	AAA	N	1	1	1	1	1	1	1	1	1	1	1		n.d.	0	0	0	0	0	0	0	0	0	0	0.0284	0.0266	0.0168	0.0168		0	0	n.d.	0	0	n.d.	0	0.0291	0	156270	199018
MGG_00331T0	Proteasome	N	1	1	1	1	1	1	1	1	1	1	1		n.d.	0.0516	0	0	0	0	0.0014	0	0	0	0	0.0279	0.0295	0.0295	0.0192		0	0	n.d.	0	0	n.d.	0.0017	0.0146	0.12	192245	7154
MGG_00332T0	HCNGP	N	1	1	1	1	1	1	1	1	1	1	0.98		n.d.	0	0	0	0	0	0	0	0	0	0	0.0043	0.0043	0.0043	0.0043		0	0	n.d.	0	0	n.d.	0	0.0049	0	8800	187977
MGG_00333T0	DUF3712	N	1	1	1	1	1	1	1	1	1	1	1		n.d.	0	0.0568	0.0568	0	0	0	0.0011	0.0011	0	0	0.0066	0.0201	0.0201	0.0205		0	0	n.d.	0	0	n.d.	0	0.0042	0	187454	10354
MGG_00336T0	PCI	N	1	1	1	1	1	1	1	1	1	1	1		n.d.	n.d.	0	0	0	0	0	0	0	0	0	0	0.0329	0.0258	0.0288		0	0	n.d.	0	0.0114	0	0	0.0057	0	177337	21328
MGG_00338T0	SNF2_N	N	1	1	1	1	1	1	1	1	1	1	1		n.d.	99	0.5335	0.1787	0.2718	0	0.0012	0.0019	0.0011	0.0018	0	0	0.0036	0.0063	0.0068		0.0002	0	99	0.0008	0.0055	0.15	0.0013	0.0028	0.46	160621	36827
MGG_00339T0	SET,secretome	Y	1	1	1	1	1	1	1	1	1	1	1		99	99	0.5855	99	0.2728	0.0009	0.0009	0.0019	0.0019	0.0019	0	0	0.0032	0	0.0068		0.0004	0	99	0.0014	0.0015	0.93	0.0009	0.0008	1.12	40803	158058
MGG_00340T0	HECT_2	N	1	1	1	1	1	1	1	1	1	1	1		n.d.	99	99	99	0.9933	0	0.0016	0.0016	0.0032	0.0049	0	0	0	0	0.0049		0	0	n.d.	0	0	n.d.	0.0016	0	99	156475	43514
MGG_00341T0	eIF-3_zeta	N	1	1	1	1	1	1	1	1	1	1	1		n.d.	99	0.2585	99	0.2587	0	0.0007	0.0007	0.0007	0.0007	0	0	0.0028	0	0.0028		0.0003	0	99	0	0	n.d.	0.0006	0	99	153948	44758
MGG_00342T0	n.d.	N	1	1	1	1	1	1	1	1	1	1	1		n.d.	99	n.d.	0.2083	n.d.	0	0.0012	0	0.0012	0	0	0	0	0.0059	0		0	0	n.d.	0.0008	0	99	0.0006	0	99	151893	47358
MGG_00343T0	Acyltransferase,secretome	Y	1	1	1	1	1	1	1	1	1	1	1		n.d.	n.d.	n.d.	0	n.d.	0	0	0	0	0	0	0	0	0.0109	0		0	0	n.d.	0	0.0022	0	0	0.0011	0	51078	146725
MGG_00345T0	Pkinase,Response_reg	N	1	1	1	1	1	1	1	1	1	1	1		n.d.	99	0.094	0.1416	0.1213	0	0.0002	0.0007	0.0005	0.0005	0	0	0.0077	0.0034	0.004		0.0001	0	99	0.0005	0.0032	0.16	0.0004	0.0016	0.25	56923	136302
MGG_00346T0	Sugar_tr	N	1	1	1	1	1	1	1	1	1	1	1		n.d.	n.d.	0.1258	0.1253	0.1664	0	0	0.0011	0.0011	0.0011	0	0	0.0091	0.0091	0.0069		0	0	n.d.	0	0.001	0	0	0.0005	0	66346	131463	sugar transporters
MGG_00347T0	HhH-GPD,OGG_N	N	1	1	1	1	1	1	1	1	1	1	1		n.d.	n.d.	0.1654	n.d.	0	n.d.	0	0.0019	0	0	0	0	0.0115	0	0.0036		0	0	n.d.	0	0	n.d.	0	0	n.d.	129853	69685
MGG_00348T0	RRM_1	N	1	1	1	1	1	0.93	1	1	1	0.99	0.96		n.d.	99	0.0941	0.1588	0.1587	0	0.0015	0.0007	0.0015	0.0015	0	0	0.0079	0.0095	0.0095		0	0.001	0	0.0004	0	99	0.0014	0.0005	2.8	71799	126392
MGG_00349T0	Ribosomal_S13_N,Ribosomal_S15	N	1	1	1	1	1	1	1	1	1	1	1		n.d.	n.d.	n.d.	0	0	0	0	0	0	0	0	0	0	0.0271	0.0271		0	0	n.d.	0	0	n.d.	0	0	n.d.	75060	124443
MGG_00350T0	Dpy-30	N	1	1	1	1	1	1	1	0.97	0.9	1	1		n.d.	n.d.	99	0	0	0	0	0.0024	0	0	0	0	0	0.0053	0.0053		0	0	n.d.	0	0	n.d.	0	0	n.d.	123192	76220
MGG_00351T0	VRR_NUC	N	1	1	1	1	1	1	1	1	1	1	1		n.d.	99	0.8308	0.1996	0.8001	0	0.0011	0.0022	0.0005	0.0011	0	0	0.0027	0.0027	0.0014		0.0002	0	99	0.0005	0	99	0.0009	0	99	77916	119933
MGG_00352T0	n.d.	N	1	1	1	1	1	1	1	1	1	1	1		n.d.	99	0.451	0.1049	0.148	0	0.0016	0.0016	0.0016	0.0016	0	0	0.0036	0.0151	0.0109		0.0006	0	99	0	0	n.d.	0.0012	0	99	115285	83451
MGG_00354T0	CBFB_NFYA	N	1	1	1	1	1	1	1	1	1	1	1		n.d.	n.d.	0	0.1849	0	0	0	0	0.003	0	0	0	0.0071	0.0162	0.0036		0	0	n.d.	0.0007	0	99	0.0004	0	99	93152	102377
MGG_00355T0	LSM	N	1	1	1	1	1	1	1	1	1	1	1		n.d.	0	n.d.	n.d.	n.d.	n.d.	0	0	0	0	0	0.0167	0	0	0		0	0	n.d.	0	0.0072	0	0	0.0109	0	98746	101007
MGG_00356T0	SF3b1	N	1	1	1	1	1	1	1	1	1	1	1		n.d.	0	0.4911	0.3068	0.1516	0	0	0.0015	0.0019	0.0019	0	0.001	0.0031	0.0061	0.0124		0	0	n.d.	0.0002	0	99	0.0001	0.0011	0.09	103271	93579
MGG_00357T0	adh_short	N	1	1	1	1	1	1	1	1	1	1	1		n.d.	n.d.	0.0854	0.1055	0.1055	0	0	0.0025	0.0025	0.0025	0	0	0.0295	0.0241	0.0241		0	0	n.d.	0	0	n.d.	0	0	n.d.	108151	90764
MGG_00359T0	ECH	N	1	1	1	1	1	1	1	1	1	1	1		n.d.	99	0.0579	0.0352	0.0437	0	0.0014	0.0014	0.0014	0.0014	0	0	0.0242	0.04	0.0322		0.0006	0	99	0	0	n.d.	0.0013	0	99	111878	87635	enzymes involved in fatty acid oxidation and glyoxylate cycle
MGG_00360T0	Vps51	N	1	1	1	1	1	1	1	1	1	1	1		n.d.	n.d.	0.0288	0	0.0618	0	0	0.0011	0	0.001	0	0	0.0373	0.0056	0.0167		0	0	n.d.	0.0003	0	99	0.0001	0	99	85146	113321
MGG_00361T0	Sas10,Sas10_Utp3	N	1	1	1	1	1	1	1	1	1	1	1		n.d.	0.3532	0.1243	0.2127	0.3764	0	0.0007	0.0028	0.0021	0.0036	0	0.002	0.0228	0.0101	0.0096		0	0.0009	0	0.0007	0	99	0.0003	0.0028	0.11	82597	116241
MGG_00362T0	adh_short	N	1	1	1	1	1	0.98	1	1	0.99	1	1		n.d.	n.d.	0	0.306	0	0	0	0	0.0024	0	0	0	0.0115	0.0077	0.0114		0	0	n.d.	0	0	n.d.	0	0	n.d.	118519	80695
MGG_00363T0	Urb2	N	1	1	1	1	1	1	1	1	1	1	1		99	99	1.3032	1.1062	0.4493	0.0003	0.0017	0.0053	0.0037	0.0023	0	0	0.0041	0.0033	0.0051		0.0005	0.0004	1.25	0.0003	0	99	0.0012	0.0002	6	75953	120215
MGG_00364T0	DUF1771,Smr	N	1	1	1	1	1	1	1	0.97	1	1	0.98		n.d.	n.d.	0	n.d.	0	n.d.	0	0	0	0	0	0	0.0168	0	0.0056		0	0.0025	0	0	0	n.d.	0	0.0012	0	73150	125980
MGG_00365T0	G-alpha	N	1	1	1	1	1	1	1	1	1	1	1		n.d.	n.d.	0	0	0	0	0	0	0	0	0	0	0.0044	0.0044	0.0044		0	0.0017	0	0	0	n.d.	0	0.0009	0	131023	67406
MGG_00366T0	DUF3716	N	1	1	1	1	1	1	1	1	1	1	1		n.d.	n.d.	0.99	0.2031	0.4075	0	0	0.0029	0.001	0.001	0	0	0.0029	0.005	0.0025		0.0004	0.0012	0.33	0	0	n.d.	0.0002	0.0006	0.33	64712	134776
MGG_00367T0	n.d.	N	1	1	1	1	1	1	1	1	1	1	1		n.d.	n.d.	99	1.2419	0.6215	0	0	0.0087	0.0087	0.0087	0	0	0	0.007	0.0141		0	0	n.d.	0	0	n.d.	0	0	n.d.	62130	137601
MGG_00369T0	D123	N	1	1	1	1	1	1	1	1	1	1	1		n.d.	n.d.	0.147	0.147	0.3494	0	0	0.001	0.001	0.0031	0	0	0.0067	0.0067	0.0089		0	0	n.d.	0	0	n.d.	0	0	n.d.	58460	140714
MGG_00370T0	cwf21	N	1	1	1	1	1	1	1	1	1	1	1		n.d.	n.d.	0	0	0	0	0	0	0	0	0	0	0.031	0.0104	0.0104		0	0	n.d.	0	0	n.d.	0	0	n.d.	142632	56629
MGG_00371T0	RasGEF,RasGEF_N,SH3_1	N	1	1	1	1	1	1	1	1	1	1	1		n.d.	0	0	0.0376	0.0397	0	0	0	0.0004	0.0004	0	0.001	0.0039	0.0104	0.0097		0	0	n.d.	0.0002	0	99	0.0001	0.0012	0.08	50919	143869
MGG_00373T0	Fungal_trans,zf-H2C2_2	N	1	1	1	1	1	1	1	1	1	1	1		n.d.	0	0	0	0.1718	0	0	0	0	0.0011	0	0.0015	0.0058	0.0044	0.0066		0.0004	0	99	0.0003	0	99	0.0004	0.0018	0.22	155791	40602
MGG_00374T0	Glyco_hydro_16	N	1	1	1	1	1	1	1	1	1	1	1		0	0	0.2263	0.1959	0.1959	0	0	0.0033	0.0034	0.0034	0.0035	0.0035	0.0146	0.0172	0.0172		0	0.0014	0	0	0	n.d.	0	0.0007	0	161319	38195
MGG_00375T0	n.d.	N	1	1	1	1	1	1	1	1	1	1	1		n.d.	n.d.	0.265	0.0301	0.0258	0	0	0.002	0.002	0.001	0	0	0.0075	0.0656	0.0378		0.0004	0	99	0	0	n.d.	0.0002	0	99	165260	34446
MGG_00378T0	CAP_GLY	N	1	1	1	1	1	1	1	1	1	1	0.99		n.d.	n.d.	0.2023	0.1681	0.1681	0	0	0.0055	0.0058	0.0058	0	0	0.0271	0.0348	0.0348		0	0	n.d.	0	0	n.d.	0	0	n.d.	176265	22865
MGG_00379T0	n.d.	N	1	1	1	1	1	1	1	1	1	1	1		n.d.	0.8001	0.5092	0.4333	0.5481	0	0.0024	0.0114	0.01	0.0139	0	0.003	0.0224	0.023	0.0254		0	0.0014	0	0.0011	0	99	0.0017	0.0028	0.61	178601	21029
MGG_00380T0	secretome	Y	1	1	1	0.99	1	1	1	1	1	1	1		n.d.	n.d.	1.2202	1.9983	0.6892	0	0	0.0093	0.0527	0.0059	0	0	0.0076	0.0264	0.0086		0	0	n.d.	0	0	n.d.	0	0	n.d.	180843	19679
MGG_00382T0	ATP_bind_1	N	1	1	1	1	1	1	1	1	1	1	1		0	0	0	0.0745	0	0	0	0	0.0014	0	0.0049	0.0049	0.0195	0.0194	0.0195		0	0.003	0	0	0	n.d.	0	0.002	0	14020	185144
MGG_00383T0	S-AdoMet_synt_C,S-AdoMet_synt_M,S-AdoMet_synt_N	N	1	1	1	1	1	1	1	1	1	1	1		n.d.	0	n.d.	n.d.	n.d.	n.d.	0	0	0	0	0	0.0039	0	0	0		0	0	n.d.	0	0	n.d.	0	0.0035	0	187958	10781
MGG_00384T0	n.d.	N	1	1	1	1	1	1	1	1	1	1	1		n.d.	n.d.	0.0787	0.1315	0.3957	0	0	0.0005	0.0005	0.0005	0	0	0.0063	0.0038	0.0013		0.0004	0	99	0	0	n.d.	0.0002	0	99	192033	4816
MGG_00385T0	AMP-binding,NAD_binding_4,PP-binding	N	1	1	1	1	1	1	1	1	0.99	1	0.98		n.d.	n.d.	0.034	0.0419	0.0666	0	0	0.0007	0.0017	0.001	0	0	0.0196	0.0398	0.0151		0	0	n.d.	0	0.0006	0	0	0.0003	0	1076	196161
MGG_00387T0	n.d.	N	1	1	1	1	1	1	1	1	1	1	1		n.d.	n.d.	0.341	0.3056	0.357	0	0	0.0216	0.0112	0.0156	0	0	0.0634	0.0367	0.0438		0	0.002	0	0	0	n.d.	0	0.001	0	1694	41015
MGG_00388T0	Ank_2,NACHT	N	1	1	1	1	1	1	0.98	1	1	1	1		99	1.3204	0.3756	0.2991	0.3177	0.0005	0.0014	0.0053	0.0049	0.0047	0	0.0011	0.0142	0.0165	0.0149		0.0009	0.0017	0.53	0.0009	0.0014	0.64	0.0015	0.0022	0.68	36664	3168
MGG_00389T0	n.d.	N	1	1	1	1	1	1	1	1	0.99	1	0.94		n.d.	0	0	0.1237	0	0	0	0	0.0032	0	0	0.0085	0.0533	0.026	0.026		0	0	n.d.	0	0.005	0	0	0.0075	0	35369	8479
MGG_00390T0	Enterotoxin_a,secretome	Y	1	1	0.52	1	1	1	1	1	1	1	1		n.d.	n.d.	0.6653	0.2166	0.2143	0	0	0.0067	0.0053	0.0053	0	0	0.0101	0.0245	0.0247		0.0013	0	99	0	0	n.d.	0.0007	0	99	12152	31348
MGG_00391T0	n.d.	N	1	1	1	1	1	1	1	1	1	1	1		n.d.	0	0.7026	0.3249	0.2572	0	0	0.0212	0.0144	0.0115	0	0.0112	0.0302	0.0444	0.0446		0	0	n.d.	0	0	n.d.	0	0.0097	0	30074	13119
MGG_00392T0	FA_desaturase	N	1	1	1	1	1	1	1	1	1	1	1		n.d.	n.d.	0	n.d.	0	n.d.	0	0	0	0	0	0	0.0282	0	0.0239		0	0.0016	0	0	0	n.d.	0	0.0008	0	15193	26799
MGG_00393T0	LRR_1,LRR_4	N	1	1	1	1	1	1	1	1	1	1	1		n.d.	99	0.0966	0.0774	0.1062	0	0.0008	0.0015	0.0004	0.0012	0	0	0.0153	0.0049	0.0109		0.0003	0.0004	0.75	0.0002	0	99	0.0008	0.0002	4	18956	20729
MGG_00394T0	secretome	Y	1	1	1	1	1	1	1	1	0.98	0.99	0.92		n.d.	99	0.2208	0.2761	0.3239	0	0.0028	0.0082	0.0084	0.0113	0	0	0.0372	0.0306	0.0347		0	0	n.d.	0.0008	0.0023	0.35	0.0027	0.0011	2.45	24116	18951
MGG_00395T0	n.d.	N	1	1	1	1	1	1	1	1	1	1	1		n.d.	99	0.5901	0.5945	0.4757	0	0.0025	0.012	0.0083	0.0127	0	0	0.0203	0.0139	0.0266		0	0	n.d.	0	0.0017	0	0.0023	0.0009	2.56	25658	16679
MGG_00396T0	4HBT	N	1	1	1	1	1	1	1	1	1	1	1		n.d.	n.d.	0.1345	0.205	0.4157	0	0	0.0056	0.0056	0.0028	0	0	0.0415	0.0272	0.0067		0	0	n.d.	0	0	n.d.	0	0	n.d.	15489	27400
MGG_00397T0	Tfb2	N	1	1	1	1	1	1	1	1	1	1	1		n.d.	n.d.	0	0	0	0	0	0	0	0	0	0	0.007	0.028	0.0117		0	0	n.d.	0	0	n.d.	0	0	n.d.	28960	13236
MGG_00398T0	n.d.	N	1	1	1	1	1	1	1	1	1	1	1		n.d.	99	0.7627	1.0057	0.9683	0	0.0014	0.0095	0.009	0.0132	0	0	0.0125	0.009	0.0136		0	0	n.d.	0.0003	0	99	0.0008	0	99	31976	9633
MGG_00399T0	NRDE	N	1	1	1	1	1	0.96	1	1	1	0.98	0.97		n.d.	n.d.	0.1612	0.1812	0.2242	0	0	0.0047	0.0038	0.0066	0	0	0.0293	0.0208	0.0295		0	0	n.d.	0	0	n.d.	0	0	n.d.	7108	31271
MGG_00400T0	n.d.	N	1	1	1	1	1	1	1	1	1	1	1		0	0	0.6003	0.8447	0.7244	0	0	0.0349	0.0342	0.03	0.0185	0.0306	0.0582	0.0405	0.0414		0	0.011	0	0	0	n.d.	0	0.0265	0	37776	5423
MGG_00401T0	NPP1	N	1	1	1	1	1	1	1	0.95	0.89	1	0.99		n.d.	0	0.0643	0.0425	0.0507	0	0	0.0029	0.0029	0.0029	0	0.0109	0.0446	0.0676	0.0565		0	0	n.d.	0	0.0044	0	0	0.0033	0	3650	39598
MGG_00402T0	adh_short	N	1	1	1	1	1	1	1	0.9	0.95	0.98	0.73		n.d.	n.d.	0.0985	0.1147	0.1067	0	0	0.0069	0.0058	0.0069	0	0	0.0703	0.0504	0.0644		0	0	n.d.	0	0	n.d.	0	0	n.d.	41560	1534
MGG_00406T0	Pam16	N	1	1	1	1	1	1	1	1	1	1	0.95		n.d.	n.d.	0	0	0.0463	0	0	0	0	0.0026	0	0	0.0192	0.0193	0.0565		0	0	n.d.	0	0	n.d.	0	0	n.d.	36953	3695
MGG_00407T0	n.d.	N	1	1	1	1	1	0.96	1	1	1	1	0.97		99	99	0.0567	0.0698	0.047	0.0013	0.0013	0.0013	0.0013	0.0013	0	0	0.0228	0.0185	0.0275		0.0009	0	99	0	0.0061	0	0.0009	0.0031	0.29	5103	34908
MGG_00408T0	RCC1,RCC1_2	N	1	1	1	1	1	1	1	0.99	1	1	1		0	0	0.1416	0.1005	0	0	0	0.0039	0.002	0	0.0038	0.0038	0.0273	0.02	0.0238		0.0003	0.0017	0.18	0	0.0175	0	0.0001	0.0117	0.01	32292	7570
MGG_00409T0	n.d.	N	1	1	1	1	1	1	1	1	1	1	1		n.d.	n.d.	0	0	0	0	0	0	0	0	0	0	0.0131	0.0129	0.0129		0	0	n.d.	0	0	n.d.	0	0	n.d.	29960	11139
MGG_00410T0	DAO	N	1	1	1	1	1	1	1	1	1	1	1		n.d.	n.d.	0	0	1.1016	0	0	0	0	0.0193	0	0	0.0086	0.0086	0.0175		0	0	n.d.	0.0107	0.0154	0.69	0.0053	0.0077	0.69	28662	12857
MGG_00411T0	Methyltransf_16	N	1	1	1	1	1	1	1	1	1	1	1		n.d.	n.d.	0.2208	1.7267	0.2935	0	0	0.0031	0.0094	0.0073	0	0	0.014	0.0054	0.0248		0	0	n.d.	0.002	0.0059	0.34	0.001	0.0029	0.34	15216	23785
MGG_00413T0	n.d.	N	1	1	1	1	1	1	1	1	1	1	1		n.d.	0	0	0	0	0	0	0	0	0	0	0.003	0.0184	0.0183	0.0233		0	0.0012	0	0.0005	0	99	0.0003	0.0025	0.12	15894	23494
MGG_00415T0	n.d.	N	1	1	1	1	1	1	1	1	1	1	0.99		n.d.	0.1213	0.1852	0.1553	0.1724	0	0.003	0.0093	0.0072	0.0094	0	0.025	0.0505	0.0465	0.0546		0	0	n.d.	0.0024	0.0093	0.26	0.0025	0.0122	0.2	35204	5406
MGG_00416T0	MFS_1	N	1	1	1	1	1	1	1	1	1	1	0.99		0	0.083	0.1853	0.1494	0.165	0	0.0009	0.0046	0.0045	0.0045	0.0027	0.0109	0.0246	0.0304	0.0275		0	0.0011	0	0.0011	0	99	0.0007	0.0087	0.08	36920	3359	drug transporters
MGG_00417T0	AflR,Zn_clus	N	1	1	1	1	1	1	1	1	1	1	1		n.d.	0.6068	0.4497	0.4663	0.3635	0	0.0068	0.0113	0.0096	0.0104	0	0.0112	0.0252	0.0206	0.0286		0	0	n.d.	0.0039	0.0045	0.87	0.0054	0.0113	0.48	804	38690
MGG_00418T0	n.d.	N	1	1	1	0.48	0.47	1	1	1	1	1	1		n.d.	99	99	2.9307	0	0	0.0041	0.0214	0.0318	0	0	0	0	0.0109	0.0239		0	0	n.d.	0	0	n.d.	0.004	0	99	361	10798
MGG_00419T0	MFS_1	N	1	1	1	1	1	1	1	1	0.97	1	1		0	0.3256	0.406	0.1719	0.2392	0	0.0008	0.0072	0.0056	0.0056	0.0025	0.0025	0.0177	0.0328	0.0233		0.0003	0.001	0.3	0	0.0037	0	0.001	0.0048	0.21	1766	7992	drug transporters
MGG_00420T0	FAD_binding_4	N	1	1	1	1	1	0.99	1	1	1	1	0.98		n.d.	0.3664	0.1486	0.1186	0.1304	0	0.0023	0.0091	0.0079	0.0098	0	0.0064	0.0609	0.0663	0.0752		0	0	n.d.	0.0004	0.0013	0.31	0.0024	0.0032	0.75	5742	4296
MGG_00421T0	NmrA	N	1	1	1	1	1	1	1	1	1	1	1		n.d.	0	0.3037	0.3933	0.2164	0	0	0.01	0.01	0.01	0	0.0189	0.0328	0.0254	0.046		0	0	n.d.	0	0.0042	0	0	0.0104	0	6400	4271
MGG_00422T0	adh_short	N	1	1	1	1	1	1	1	1	0.97	1	0.86		0	0	0.0784	0.0232	0.1604	0	0	0.0039	0.0013	0.0039	0.0079	0.0322	0.0501	0.0566	0.0245		0	0	n.d.	0	0.0102	0	0	0.0181	0	3194	7533
MGG_00423T0	Cu-oxidase	N	1	1	1	1	1	0.97	1	1	1	1	1		n.d.	n.d.	0.0658	0.1337	0.0592	0	0	0.0033	0.0084	0.0033	0	0	0.0508	0.063	0.0565		0	0	n.d.	0.0006	0.0056	0.11	0.0003	0.0028	0.11	8642	1977
MGG_00426T0	adh_short	N	1	1	1	1	1	1	1	1	1	1	1		n.d.	n.d.	0.1485	0.0622	0.1083	0	0	0.006	0.003	0.006	0	0	0.0407	0.0484	0.0556		0	0	n.d.	0	0.0025	0	0	0.0013	0	857	2736
MGG_00427T0	FAD_binding_3,Methyltransf_2	N	1	1	1	1	1	1	1	1	1	1	1		99	0.1144	0.3354	0.2182	0.1668	0.001	0.001	0.0107	0.0082	0.0057	0	0.0086	0.032	0.0377	0.0339		0.0008	0	99	0.001	0.0063	0.16	0.0012	0.0079	0.15	34241	377
MGG_00428T0	Acyl_transf_1,Ketoacyl-synt_C,PP-binding,PS-DH,Thioesterase,ketoacyl-synt	N	1	1	1	1	1	1	1	1	1	1	1		n.d.	0.2537	0.3798	0.2632	0.3714	0	0.0008	0.0101	0.0089	0.0101	0	0.003	0.0265	0.0338	0.0271		0.0007	0.0012	0.58	0.0001	0.0018	0.06	0.0008	0.0028	0.29	1012	32870	enzymes that utilise malonyl-CoA
MGG_00429T0	n.d.	N	1	1	0.71	1	0.65	1	1	1	1	1	1		n.d.	99	1.0887	0.1957	1.5579	0	0.0015	0.0288	0.0015	0.028	0	0	0.0264	0.0077	0.018		0.0007	0	99	0	0	n.d.	0.0015	0	99	12366	28380
MGG_00431T0	HgmA	N	1	1	1	1	1	1	1	1	0.99	1	1		n.d.	99	0.0916	0.047	0.0572	0	0.0008	0.0016	0.0008	0.0008	0	0	0.0178	0.0175	0.0143		0.0005	0	99	0	0	n.d.	0.0004	0	99	25814	15474
MGG_00432T0	n.d.	N	1	1	1	1	1	1	1	1	1	1	1		n.d.	n.d.	0	0	0	0	0	0	0	0	0	0	0.0151	0.064	0.0151		0	0.0033	0	0	0	n.d.	0	0.0016	0	23564	18197
MGG_00433T0	n.d.	N	1	1	1	1	1	1	1	1	1	1	1		n.d.	0	0	n.d.	0	n.d.	0	0	0	0	0	0.007	0.007	0	0.007		0	0.0028	0	0	0	n.d.	0	0.0057	0	21816	20823
MGG_00435T0	n.d.	N	1	1	1	1	1	1	1	1	0.99	1	1		n.d.	99	0.3684	0.1947	0.2926	0	0.0007	0.0036	0.0065	0.0029	0	0	0.0098	0.0333	0.0099		0	0	n.d.	0	0	n.d.	0.0008	0	99	13489	27521
MGG_00436T0	BPL_LplA_LipB,BPL_N	N	1	1	1	1	1	1	1	1	1	1	1		n.d.	0.7874	0.0879	0.045	0.0672	0	0.0014	0.0021	0.0019	0.0014	0	0.0017	0.0233	0.043	0.0202		0.0003	0	99	0	0.001	0	0.0014	0.0025	0.56	9662	31304
MGG_00438T0	TB2_DP1_HVA22	N	1	1	1	1	1	1	1	1	1	1	1		n.d.	n.d.	0.0491	0.0429	0.0428	0	0	0.0012	0.0012	0.0012	0	0	0.0239	0.0275	0.0276		0	0	n.d.	0	0.0018	0	0	0.0009	0	5477	35938
MGG_00439T0	n.d.	N	1	1	1	1	1	1	1	1	1	1	1		n.d.	n.d.	0.716	0.1941	0.2895	0	0	0.0138	0.0039	0.0039	0	0	0.0192	0.0199	0.0133		0	0.0023	0	0	0	n.d.	0	0.0012	0	38014	3483
MGG_00440T0	COesterase,secretome	Y	1	1	1	1	1	1	1	1	1	1	1		n.d.	0	0.1665	0.2806	0.1068	0	0	0.003	0.0023	0.0023	0	0.002	0.0182	0.0081	0.0216		0	0	n.d.	0.0011	0.0011	1	0.0006	0.0027	0.22	736	39996
MGG_00441T0	n.d.	N	1	1	0.91	1	1	1	1	1	1	1	1		n.d.	n.d.	0.5621	0.4886	0.626	0	0	0.0075	0.0115	0.0114	0	0	0.0134	0.0236	0.0182		0	0	n.d.	0	0	n.d.	0	0	n.d.	168712	42891
MGG_00443T0	n.d.	N	1	1	1	1	1	1	1	1	1	1	1		n.d.	n.d.	99	n.d.	n.d.	n.d.	0	0.0071	0	0	0	0	0	0	0		0	0	n.d.	0	0	n.d.	0	0	n.d.	4969	164037
MGG_00444T0	RRM_1	N	1	1	1	1	1	1	1	1	1	1	1		n.d.	n.d.	n.d.	n.d.	n.d.	n.d.	0	0	0	0	0	0	0	0	0		0	0	n.d.	0	0	n.d.	0	0	n.d.	6064	162191
MGG_00445T0	Cupin_8	N	1	1	1	1	1	1	1	1	1	1	1		n.d.	0	0.141	0	0.1055	0	0	0.0013	0	0.0013	0	0.003	0.0091	0.003	0.0122		0	0	n.d.	0	0	n.d.	0	0.0038	0	160907	6571
MGG_00446T0	CK_II_beta	N	1	1	1	1	1	1	1	1	1	1	1		n.d.	n.d.	n.d.	n.d.	0	n.d.	0	0	0	0	0	0	0	0	0.0105		0	0	n.d.	0	0	n.d.	0	0	n.d.	9487	159060
MGG_00447T0	ABC2_membrane,ABC_tran,ABC_trans_N,PDR_CDR	N	1	1	1	1	1	1	1	1	1	1	1		0	n.d.	0	0	0.0448	0	0	0	0	0.0006	0.0009	0	0.0063	0.0036	0.0123		0	0.0004	0	0	0.0005	0	0	0.0004	0	14508	149566	drug transporters
MGG_00448T0	Ran-binding	N	1	1	1	1	1	1	1	1	1	1	1		n.d.	n.d.	0.0975	0.1113	0.0975	0	0	0.0007	0.0007	0.0007	0	0	0.0075	0.0063	0.0075		0	0	n.d.	0.0003	0.0011	0.27	0.0002	0.0006	0.33	146746	20483
MGG_00449T0	GTP_EFTU,GTP_EFTU_D2,GTP_EFTU_D3	N	1	1	1	1	1	1	1	1	1	1	1		n.d.	99	0.1151	0.1931	0.1151	0	0.0006	0.0006	0.0012	0.0006	0	0	0.0053	0.0061	0.0053		0.0002	0	99	0	0	n.d.	0.0007	0	99	23231	143441
MGG_00450T0	PEPCK_ATP	N	1	1	1	1	1	1	1	1	1	1	1		n.d.	n.d.	0	0	0	0	0	0	0	0	0	0	0.0027	0.0027	0.0027		0	0	n.d.	0	0	n.d.	0	0	n.d.	28601	136876
MGG_00451T0	n.d.	N	1	1	1	1	1	1	1	1	1	1	1		n.d.	99	99	99	99	0	0.0014	0.0014	0.0014	0.0014	0	0	0	0	0		0.0005	0	99	0	0	n.d.	0.0011	0	99	135089	33004
MGG_00454T0	ATG13	N	1	1	1	1	1	1	1	1	1	1	0.99		n.d.	0	0.1459	99	0.2919	0	0	0.0005	0.0005	0.001	0	0.0011	0.0034	0	0.0034		0	0	n.d.	0.0002	0.0007	0.29	0.0001	0.001	0.1	43296	121420
MGG_00455T0	SH3_9,VHS	N	1	1	1	1	1	1	1	1	1	1	1		n.d.	99	0.3537	0.8971	0.2313	0	0.0007	0.0027	0.0013	0.0025	0	0	0.0076	0.0015	0.0109		0.0006	0	99	0	0	n.d.	0.0004	0	99	48336	118064
MGG_00456T0	Ank_4,BTB,RCC1_2	N	1	1	1	1	1	1	1	1	1	1	1		n.d.	0.749	0.5753	1.2933	0.5753	0	0.0006	0.0012	0.0009	0.0012	0	0.0008	0.0021	0.0007	0.0021		0.0002	0.0009	0.22	0.0003	0.0004	0.75	0.0006	0.0007	0.86	111921	52034
MGG_00457T0	BUD22	N	1	1	1	1	1	1	1	1	1	1	1		0	0.4499	0.9006	0.4499	1.3517	0	0.0011	0.0022	0.0011	0.0033	0.0024	0.0024	0.0024	0.0024	0.0024		0.0004	0.0013	0.31	0	0	n.d.	0.0008	0.0007	1.14	105960	61991
MGG_00458T0	EF-hand_6,EF-hand_8	N	1	1	1	1	1	1	1	1	1	1	1		n.d.	n.d.	0	0	0	0	0	0	0	0	0	0	0.0076	0.0076	0.0152		0	0	n.d.	0	0	n.d.	0	0	n.d.	63878	104801
MGG_00459T0	DUF1295	N	1	1	1	1	1	1	1	1	1	1	1		n.d.	n.d.	0	n.d.	0	n.d.	0	0	0	0	0	0	0.0075	0	0.0075		0	0	n.d.	0	0	n.d.	0	0	n.d.	103566	64756
MGG_00460T0	adh_short	N	1	1	1	1	1	1	1	1	1	1	1		n.d.	n.d.	0.4071	n.d.	0	n.d.	0	0.0015	0	0	0	0	0.0037	0	0.0037		0	0	n.d.	0	0	n.d.	0	0	n.d.	66734	101236
MGG_00461T0	peroxidase	N	1	1	1	1	1	1	1	1	1	1	1		n.d.	0.395	1.04	0	1.04	0	0.001	0.005	0	0.005	0	0.0025	0.0048	0.0025	0.0048		0.0004	0	99	0.0005	0	99	0.0009	0.0029	0.31	68819	99290
MGG_00464T0	Sugar_tr	N	1	1	1	1	1	1	1	1	1	1	1		n.d.	0	0.1233	0	0	0	0	0.0009	0	0	0	0.0024	0.0072	0.0048	0.0072		0	0	n.d.	0	0	n.d.	0	0.0026	0	86882	79947	sugar transporters
MGG_00466T0	Ras	N	1	1	1	1	1	1	1	1	1	1	1		n.d.	n.d.	n.d.	n.d.	n.d.	n.d.	0	0	0	0	0	0	0	0	0		0	0	n.d.	0	0	n.d.	0	0	n.d.	78612	86864
MGG_00467T0	Neurochondrin	N	1	1	1	1	1	1	1	1	1	1	1		n.d.	n.d.	n.d.	n.d.	99	0	0	0	0	0.0007	0	0	0	0	0		0	0	n.d.	0	0	n.d.	0	0	n.d.	74914	91524
MGG_00468T0	Voltage_CLC	N	1	1	1	1	1	1	1	1	1	1	1		n.d.	0	0.2714	0.4078	0.5591	0	0	0.0011	0.0005	0.0021	0	0.0013	0.0039	0.0013	0.0038		0.0003	0	99	0	0.0007	0	0.0002	0.0004	0.5	94938	71428
MGG_00469T0	Sad1_UNC	N	1	1	1	1	1	1	1	1	1	1	1		99	0.3912	0.3921	99	99	0.0005	0.0005	0.001	0.0005	0.001	0	0.0012	0.0024	0	0		0.0002	0	99	0.0002	0.0007	0.29	0.0007	0.001	0.7	98777	67407
MGG_00470T0	RRM_2	N	1	1	1	1	1	1	1	1	1	1	1		n.d.	n.d.	1.7154	0.8598	2.1445	0	0	0.0027	0.0027	0.0034	0	0	0.0016	0.0032	0.0016		0.0003	0	99	0	0	n.d.	0.0001	0	99	63963	102875
MGG_00471T0	Sec15	N	1	1	1	1	1	1	1	1	1	1	1		n.d.	n.d.	0	99	0	n.d.	0	0	0.0006	0	0	0	0.0015	0	0.003		0	0	n.d.	0.0003	0	99	0.0001	0	99	107833	58419
MGG_00472T0	CBFD_NFYB_HMF	N	1	1	1	1	1	1	1	1	1	1	1		n.d.	n.d.	n.d.	n.d.	n.d.	n.d.	0	0	0	0	0	0	0	0	0		0.0006	0	99	0	0	n.d.	0.0003	0	99	56392	110929
MGG_00473T0	Fcf2	N	1	1	1	1	1	1	1	1	1	1	1		n.d.	n.d.	0.185	99	0.185	0	0	0.0023	0.0046	0.0023	0	0	0.0125	0	0.0125		0	0	n.d.	0	0	n.d.	0	0	n.d.	113720	54690
MGG_00475T0	n.d.	N	1	1	1	1	1	1	1	1	1	1	1		n.d.	n.d.	0	0.225	0	0	0	0	0.0005	0	0	0	0.0042	0.0021	0.0042		0	0.0005	0	0	0	n.d.	0	0.0003	0	46685	118661
MGG_00476T0	Creatinase_N,Peptidase_M24	N	1	1	1	1	1	1	1	1	1	1	1		n.d.	n.d.	0.0506	0.1841	0.0474	0	0	0.0007	0.0013	0.0007	0	0	0.0131	0.0073	0.0143		0	0	n.d.	0	0	n.d.	0	0	n.d.	123176	43713
MGG_00477T0	n.d.	N	1	1	1	1	1	1	1	1	1	1	1		0	0	1.6556	0.9444	1.6556	0	0	0.0036	0.0016	0.0036	0.0017	0.0017	0.0021	0.0017	0.0021		0	0.0025	0	0	0.0025	0	0	0.0028	0	126597	40505
MGG_00478T0	TIP41	N	1	1	1	1	1	1	1	1	1	1	1		n.d.	n.d.	0	n.d.	0	n.d.	0	0	0	0	0	0	0.0058	0	0.0058		0	0	n.d.	0	0	n.d.	0	0	n.d.	39263	128766
MGG_00479T0	Pkinase	N	1	1	1	1	1	1	1	1	1	1	1		n.d.	99	0	n.d.	0	n.d.	0.0011	0	0	0	0	0	0.0032	0	0.0032		0	0	n.d.	0	0	n.d.	0.0011	0	99	130644	37100
MGG_00480T0	Peptidase_M76	N	1	1	1	1	1	1	1	1	1	1	1		n.d.	n.d.	0	n.d.	n.d.	n.d.	0	0	0	0	0	0	0.0055	0	0		0	0	n.d.	0	0	n.d.	0	0	n.d.	35974	132350
MGG_00481T0	AA_kinase,PUA	N	1	1	1	1	1	1	1	1	1	1	1		n.d.	n.d.	0	99	0	n.d.	0	0	0.001	0	0	0	0.0027	0	0.0027		0	0	n.d.	0	0	n.d.	0	0	n.d.	133896	33620
MGG_00482T0	UPF0113	N	1	1	1	1	1	1	1	1	1	1	1		n.d.	n.d.	n.d.	n.d.	n.d.	n.d.	0	0	0	0	0	0	0	0	0		0	0	n.d.	0	0	n.d.	0	0	n.d.	32746	135907
MGG_00485T0	DUF4414,IMS,IMS_C	N	1	1	1	1	1	1	1	1	1	1	1		n.d.	0	0.3203	0.1239	0.3203	0	0	0.0011	0.0007	0.0011	0	0.0009	0.0034	0.0059	0.0034		0	0.0014	0	0	0	n.d.	0	0.0019	0	140976	24585
MGG_00486T0	WSC,secretome	Y	1	1	1	1	1	1	1	1	1	1	1		n.d.	n.d.	99	99	99	0	0	0.0029	0.0057	0.0029	0	0	0	0	0		0	0	n.d.	0	0	n.d.	0	0	n.d.	23847	144647
MGG_00487T0	Peptidase_M3	N	1	1	1	1	1	1	1	1	1	1	1		n.d.	n.d.	0	0.1149	0	0	0	0	0.0006	0	0	0	0.0177	0.0048	0.0177		0.0002	0.0007	0.29	0.0003	0	99	0.0002	0.0003	0.67	20655	146006
MGG_00488T0	ApoO,secretome	Y	1	1	1	1	1	0.98	1	1	1	1	1		99	0	0.0735	0.2906	0.0735	0.0017	0	0.0017	0.0017	0.0017	0	0.0058	0.0231	0.0058	0.0231		0.0007	0	99	0	0.0026	0	0.0004	0.0039	0.1	149037	19163
MGG_00489T0	Mito_carr	N	1	1	1	1	1	1	1	1	1	1	1		n.d.	n.d.	0	0.3752	0	0	0	0	0.0014	0	0	0	0.0113	0.0037	0.0113		0	0	n.d.	0	0	n.d.	0	0	n.d.	17484	150474
MGG_00490T0	n.d.	N	1	1	1	1	1	1	1	1	1	1	1		n.d.	99	0.2015	0.5476	0.2015	0	0.0012	0.0023	0.0033	0.0023	0	0	0.0112	0.006	0.0112		0.0013	0	99	0.0005	0	99	0.0014	0	99	153333	14435
MGG_00491T0	Sod_Fe_C	N	1	1	1	1	1	1	1	1	1	1	1		n.d.	n.d.	0	n.d.	0	n.d.	0	0	0	0	0	0	0.0061	0	0.0061		0	0	n.d.	0	0	n.d.	0	0	n.d.	155501	12571
MGG_00492T0	SAM_2	N	1	1	1	1	1	1	1	1	0.99	1	1		n.d.	99	0.055	0.2179	0.0518	0	0.0005	0.0011	0.0011	0.0011	0	0	0.0193	0.005	0.0207		0	0.0017	0	0	0	n.d.	0.0005	0.001	0.5	6243	157551
MGG_00494T0	Fungal_trans_2,Zn_clus	N	1	1	1	1	1	1	1	1	1	1	1		n.d.	0.1696	0.0515	0.1132	0.0515	0	0.0006	0.0006	0.0006	0.0006	0	0.0038	0.0117	0.0057	0.0117		0.0004	0.0016	0.25	0	0	n.d.	0.0003	0.0032	0.09	169293	1304
MGG_00495T0	secretome	Y	1	1	1	1	1	1	1	1	1	1	1		n.d.	n.d.	0.1793	n.d.	0.1793	0	0	0.0011	0	0.0011	0	0	0.0062	0	0.0062		0	0	n.d.	0	0	n.d.	0	0	n.d.	871	7058
MGG_00496T0	SHR3_chaperone	N	1	1	1	1	1	1	1	1	1	1	1		n.d.	n.d.	0	n.d.	0	n.d.	0	0	0	0	0	0	0.0106	0	0.0106		0	0	n.d.	0	0	n.d.	0	0	n.d.	5484	2764
MGG_00497T0	n.d.	N	1	1	1	1	1	1	1	1	1	1	0.98		99	0.5193	0.1289	0.7569	0.1289	0.0005	0.0015	0.0021	0.001	0.0021	0	0.003	0.016	0.0014	0.016		0.0004	0	99	0	0	n.d.	0.0013	0.003	0.43	859	5132
MGG_00499T0	COesterase	N	1	1	1	1	1	1	1	1	1	1	1		0	0.163	0	0.2901	0	0	0.0007	0	0.0035	0	0.0022	0.0045	0.0067	0.0122	0.0067		0	0.0009	0	0	0.0011	0	0.0007	0.0033	0.21	10298	43311
MGG_00500T0	ATP_bind_4	N	1	1	1	1	1	1	1	1	1	1	1		99	99	0.8871	0.1562	1.142	0.0006	0.0011	0.0023	0.0011	0.0029	0	0	0.0026	0.0072	0.0026		0.0004	0	99	0	0	n.d.	0.0008	0	99	40230	11148
MGG_00501T0	zf-C2H2,zf-met	N	1	1	1	1	1	1	1	1	1	1	1		n.d.	0.2832	0	0.1622	0	0	0.0016	0	0.0008	0	0	0.0055	0.0075	0.005	0.0075		0	0.0016	0	0	0	n.d.	0.0016	0.0036	0.44	35573	17089
MGG_00503T0	DAGAT	N	1	1	1	1	1	1	1	1	1	1	1		n.d.	99	0.58	99	0.981	0	0.0018	0.0018	0.0028	0.0028	0	0	0.0032	0	0.0029		0.0004	0.0012	0.33	0	0	n.d.	0.0017	0.0006	2.83	32689	19796
MGG_00504T0	zf-H2C2_2	N	1	1	1	1	1	1	1	1	1	1	1		n.d.	0.9236	0.2986	0.1955	0.1117	0	0.0014	0.0014	0.0007	0.0007	0	0.0016	0.0048	0.0035	0.0064		0	0	n.d.	0.0006	0	99	0.0013	0.0021	0.62	16899	35258
MGG_00505T0	SUN,secretome	Y	1	1	1	1	1	1	1	1	1	1	1		n.d.	n.d.	0	0	0	0	0	0	0	0	0	0	0.014	0.0035	0.014		0	0	n.d.	0	0	n.d.	0	0	n.d.	42619	11265	secreted glycosyl hydolases, carbohydrate esterases and polysaccharide lyases
MGG_00506T0	n.d.	N	1	1	1	1	1	1	1	1	1	1	1		n.d.	0.5707	0.2848	0.8556	0.8556	0	0.0006	0.0008	0.0008	0.0008	0	0.001	0.003	0.001	0.001		0.0002	0.0008	0.25	0	0.0005	0	0.0005	0.0016	0.31	45367	5215
MGG_00509T0	DUF962	N	1	1	1	1	1	1	1	1	1	1	1		n.d.	n.d.	n.d.	n.d.	n.d.	n.d.	0	0	0	0	0	0	0	0	0		0	0	n.d.	0	0	n.d.	0	0	n.d.	8297	125366
MGG_00510T0	n.d.	N	1	1	1	1	1	1	1	1	0.97	1	0.99		n.d.	99	0.8824	0.4425	0.8824	0	0.0012	0.0047	0.0047	0.0047	0	0	0.0053	0.0106	0.0053		0	0	n.d.	0	0	n.d.	0.0013	0	99	124045	10594
MGG_00511T0	secretome	Y	1	1	1	1	1	1	1	1	1	1	1		n.d.	n.d.	1.0644	0.865	0.7114	0	0	0.0122	0.0101	0.0122	0	0	0.0114	0.0116	0.0171		0	0	n.d.	0	0	n.d.	0	0	n.d.	121872	12983
MGG_00512T0	n.d.	N	1	1	1	1	1	1	1	1	1	1	1		n.d.	n.d.	99	99	99	0	0	0.004	0.004	0.004	0	0	0	0	0		0	0	n.d.	0	0	n.d.	0	0	n.d.	15185	119560
MGG_00513T0	n.d.	N	1	1	1	1	1	1	1	1	1	1	1		n.d.	n.d.	0	0	0	0	0	0	0	0	0	0	0.0132	0.0132	0.0132		0	0	n.d.	0.0027	0	99	0.0013	0	99	16608	118531
MGG_00514T0	KH_1	N	1	1	1	1	1	1	1	1	1	1	1		n.d.	99	0	0	0	0	0.001	0	0	0	0	0	0.0045	0.0045	0.0045		0	0	n.d.	0.0005	0	99	0.0007	0	99	115230	17288
MGG_00517T0	Phos_pyr_kin	N	1	1	1	1	1	1	1	1	1	1	1		n.d.	n.d.	0	0	0	0	0	0	0	0	0	0	0.0147	0.0147	0.0147		0	0	n.d.	0	0	n.d.	0	0	n.d.	109128	24445
MGG_00518T0	PCNA_C,PCNA_N	N	1	1	1	1	1	1	1	1	1	1	1		n.d.	n.d.	0	0	0	0	0	0	0	0	0	0	0.0062	0.0062	0.0062		0	0	n.d.	0	0	n.d.	0	0	n.d.	107220	26724
MGG_00519T0	Vezatin	N	1	1	1	1	1	1	1	1	1	1	1		n.d.	99	0.3948	0.3948	0.3948	0	0.0007	0.0015	0.0015	0.0015	0	0	0.0038	0.0038	0.0038		0	0.0009	0	0	0.0011	0	0.0007	0.001	0.7	103904	28794
MGG_00520T0	Rab5ip	N	1	1	1	1	1	1	1	1	1	1	1		n.d.	n.d.	n.d.	n.d.	n.d.	n.d.	0	0	0	0	0	0	0	0	0		0	0	n.d.	0	0	n.d.	0	0	n.d.	32228	102299
MGG_00521T0	GTP_EFTU	N	1	1	1	1	1	1	1	1	1	1	1		n.d.	0	0.9056	0.9056	0.9056	0	0	0.0011	0.0011	0.0011	0	0.0012	0.0012	0.0012	0.0012		0	0.0006	0	0.0003	0	99	0.0001	0.0018	0.06	99026	33178
MGG_00522T0	n.d.	N	1	1	1	1	1	1	1	1	1	1	1		n.d.	0.3256	0.3263	0	0	0	0.001	0.001	0	0	0	0.0029	0.0029	0.0029	0.0029		0	0.0012	0	0.0005	0	99	0.0007	0.0024	0.29	37432	96192
MGG_00523T0	DEAD,HA2,Helicase_C,OB_NTP_bind	N	1	1	1	1	1	1	1	1	1	1	1		99	99	0.5236	0.5505	0.3667	0.0006	0.0011	0.0021	0.0017	0.0011	0	0	0.004	0.0031	0.0031		0.0002	0	99	0	0	n.d.	0.0007	0	99	39742	93364
MGG_00527T0	GPI-anchored,secretome	Y	1	1	1	1	1	1	1	1	1	1	1		n.d.	n.d.	0	0	0	0	0	0	0	0	0	0	0.0056	0.0056	0.0056		0	0.0023	0	0	0	n.d.	0	0.0012	0	47450	87484
MGG_00528T0	Abhydro_lipase	N	1	1	1	1	1	1	1	1	1	1	1		0	99	n.d.	n.d.	99	0	0.0005	0	0	0.0005	0.0018	0	0	0	0		0.0002	0.0007	0.29	0	0	n.d.	0.0007	0.0004	1.75	83436	48941
MGG_00529T0	AAA	N	1	1	1	1	1	1	1	1	1	1	1		n.d.	0.4305	0.6452	1.2918	1.2918	0	0.0003	0.001	0.001	0.001	0	0.0008	0.0016	0.0008	0.0008		0.0001	0.001	0.1	0.0002	0	99	0.0005	0.0008	0.62	53690	77238
MGG_00530T0	Cellulase	N	1	1	1	1	1	0.99	1	1	1	1	1		n.d.	99	0	0	0	0	0.0009	0	0	0	0	0	0.0199	0.0274	0.0199		0	0	n.d.	0	0	n.d.	0.0011	0	99	75149	58331	secreted glycosyl hydolases, carbohydrate esterases and polysaccharide lyases
MGG_00531T0	Abhydrolase_1,Abhydrolase_4,secretome	Y	1	1	1	1	1	1	1	1	1	1	1		n.d.	n.d.	0	0.5767	0	0	0	0	0.0016	0	0	0	0.0077	0.0028	0.0077		0.0003	0	99	0	0	n.d.	0.0002	0	99	60742	71980
MGG_00532T0	7tm_2	N	1	1	1	1	1	1	1	1	1	1	1		99	99	0.3577	0.1592	0.3577	0.0009	0.0017	0.0009	0.0008	0.0009	0	0	0.0024	0.0052	0.0024		0.0003	0	99	0	0	n.d.	0.001	0	99	69239	63730
MGG_00534T0	Ribul_P_3_epim	N	1	1	1	1	1	1	1	1	1	1	0.99		n.d.	n.d.	0	0.0974	0	0	0	0	0.0016	0	0	0	0.0082	0.0163	0.0245		0.0007	0	99	0	0	n.d.	0.0004	0	99	58767	75099
MGG_00535T0	Pkinase	N	1	1	1	1	1	1	1	1	1	1	1		n.d.	99	0	0.7222	0.9734	0	0.0007	0	0.003	0.0038	0	0	0.002	0.0041	0.0039		0.0003	0.0009	0.33	0	0.0011	0	0.0009	0.001	0.9	55105	76940
MGG_00537T0	Ammonium_transp	N	1	1	1	1	1	1	1	1	1	1	1		n.d.	0	0	0	0	0	0	0	0	0	0	0.0028	0.0116	0.0137	0.0157		0	0.001	0	0	0	n.d.	0	0.0031	0	29805	102961
MGG_00537T1	Ammonium_transp	N	1	1	1	1	1	1	1	1	1	1	1		n.d.	0	0	0	0	0	0	0	0	0	0	0.0029	0.0118	0.014	0.016		0	0.0011	0	0	0	n.d.	0	0.0032	0	29805	102961
MGG_00538T0	His_Phos_2	N	1	1	1	1	1	1	1	1	1	1	1		n.d.	n.d.	0	0	0	0	0	0	0	0	0	0	0.0103	0.0119	0.0103		0.0003	0	99	0.0004	0	99	0.0003	0	99	108539	24511
MGG_00539T0	secretome	Y	1	1	1	1	1	1	1	1	1	1	1		0	0	0	0	0	0	0	0	0	0	0.0093	0.0094	0.0188	0.0188	0.0188		0	0.0049	0	0	0	n.d.	0	0.0114	0	21094	113503
MGG_00540T0	n.d.	N	1	1	1	1	1	1	1	1	1	1	1		n.d.	99	99	99	99	0	0.0013	0.0038	0.0038	0.0038	0	0	0	0	0		0	0.0014	0	0	0	n.d.	0.0012	0.0007	1.71	116963	16474
MGG_00541T0	CRT10	N	1	1	1	1	1	1	1	1	1	1	1		n.d.	n.d.	0.0898	0.1347	0.1349	0	0	0.0012	0.0018	0.0018	0	0	0.0137	0.0137	0.0137		0	0	n.d.	0	0.0009	0	0	0.0004	0	119477	12924
MGG_00542T0	n.d.	N	1	1	1	1	1	1	1	1	1	1	1		n.d.	0	0.8411	1.2643	0.9466	0	0	0.0087	0.0098	0.0098	0	0.0051	0.0103	0.0077	0.0103		0	0	n.d.	0	0.0022	0	0	0.005	0	123044	10992
MGG_00543T0	PD40,Peptidase_S9	N	1	1	1	1	1	1	1	1	1	1	1		0	0	0.018	0.0216	0.036	0	0	0.0006	0.0006	0.0011	0.0045	0.0021	0.0312	0.0259	0.0312		0	0.0016	0	0	0	n.d.	0	0.0008	0	8499	124700
MGG_00544T0	NuA4	N	1	1	1	1	1	1	1	1	1	1	1		n.d.	n.d.	0	0	0	0	0	0	0	0	0	0	0.0291	0.0158	0.0291		0	0	n.d.	0	0	n.d.	0	0	n.d.	6630	128304
MGG_00545T0	n.d.	N	1	1	1	1	1	1	1	1	1	1	1		n.d.	n.d.	0.3319	0.5559	0.3319	0	0	0.0029	0.0029	0.0029	0	0	0.0088	0.0053	0.0088		0.0003	0	99	0	0	n.d.	0.0001	0	99	129745	3781
MGG_00546T0	Ribosomal_L44	N	1	1	1	1	1	1	1	1	1	1	1		n.d.	n.d.	0	0	0	0	0	0	0	0	0	0	0.0186	0.0186	0.0186		0	0	n.d.	0	0	n.d.	0	0	n.d.	132485	2778
MGG_00547T0	NUDIX	N	1	1	1	1	1	1	1	1	1	1	1		99	n.d.	0.3403	0.2654	0.4522	0.0012	0	0.0062	0.0049	0.0062	0	0	0.0181	0.0185	0.0136		0.0013	0	99	0	0	n.d.	0.0008	0	99	133812	375
MGG_00548T0	Ctr	N	1	1	1	1	1	1	1	1	1	1	1		n.d.	0	0	0	0	0	0	0	0	0	0	0.0075	0.0153	0.0153	0.0153		0	0.0032	0	0.0011	0	99	0.0006	0.0064	0.09	114275	135242
MGG_00548T1	Ctr	N	1	1	1	1	1	1	1	1	1	1	1		n.d.	0	0	0	0	0	0	0	0	0	0	0.0081	0.0164	0.0164	0.0164		0	0.0035	0	0.0013	0	99	0.0006	0.007	0.09	114275	135242
MGG_00549T0	3-HAO	N	1	1	1	1	1	1	1	1	1	1	1		n.d.	n.d.	0.2269	0.2269	0.2269	0	0	0.0022	0.0022	0.0022	0	0	0.0098	0.0098	0.0098		0	0	n.d.	0	0.0039	0	0	0.0019	0	1954	112357
MGG_00552T0	Phosphoesterase,secretome	Y	1	1	1	1	1	1	1	1	1	1	1		n.d.	n.d.	0.3389	0.1698	0.3389	0	0	0.001	0.0029	0.001	0	0	0.0028	0.0171	0.0028		0	0.0012	0	0	0	n.d.	0	0.0006	0	8515	105431
MGG_00554T0	n.d.	N	1	1	0.97	1	0.97	1	1	1	1	1	1		n.d.	99	99	0.6874	99	0	0.0027	0.0058	0.008	0.0029	0	0	0	0.0117	0		0	0	n.d.	0.0013	0	99	0.0019	0	99	100819	13803
MGG_00555T0	CAP59_mtransfer	N	1	1	1	1	1	1	1	1	1	1	1		n.d.	n.d.	n.d.	0	n.d.	0	0	0	0	0	0	0	0	0.011	0		0.0003	0	99	0.0004	0	99	0.0004	0	99	97296	15871
MGG_00556T0	n.d.	N	1	1	1	1	1	1	1	1	1	1	1		n.d.	n.d.	0.1957	0.2954	0.1957	0	0	0.0091	0.0138	0.0091	0	0	0.0467	0.0466	0.0467		0	0	n.d.	0	0	n.d.	0	0	n.d.	20944	94237
MGG_00559T0	FtsJ	N	1	1	1	1	1	1	1	1	1	1	1		n.d.	n.d.	0.2529	0.0948	0.2529	0	0	0.0023	0.0011	0.0023	0	0	0.009	0.0121	0.009		0	0	n.d.	0	0	n.d.	0	0	n.d.	90480	23629
MGG_00560T0	DEAD,Helicase_C	N	1	1	1	1	1	1	1	1	1	1	1		n.d.	n.d.	0.0621	0.0481	0.0621	0	0	0.0006	0.0006	0.0006	0	0	0.0102	0.0131	0.0102		0	0	n.d.	0	0	n.d.	0	0	n.d.	25316	87584
MGG_00561T0	n.d.	N	1	1	1	1	1	1	1	1	0.97	1	1		n.d.	n.d.	0.3675	0.3384	0.3248	0	0	0.0119	0.0072	0.0119	0	0	0.0323	0.0214	0.0366		0	0	n.d.	0	0.0023	0	0	0.0011	0	86519	27893
MGG_00562T0	adh_short	N	1	1	1	1	1	1	1	0.95	1	1	1		n.d.	n.d.	0.0814	0.0833	0.0323	0	0	0.0027	0.0014	0.0014	0	0	0.0337	0.0165	0.0425		0	0	n.d.	0.0008	0	99	0.0004	0	99	83135	30484
MGG_00563T0	n.d.	N	1	1	0.58	0.58	0.58	1	1	1	1	1	1		99	99	0.4476	0.4126	0.3957	0.0013	0.0063	0.0274	0.0253	0.0276	0	0	0.0612	0.0612	0.0698		0.0032	0	99	0	0	n.d.	0.0099	0	99	81356	33115
MGG_00564T0	n.d.	N	1	1	1	1	1	1	1	1	1	1	1		n.d.	99	0.7096	0.7096	0.7096	0	0.0023	0.0047	0.0047	0.0047	0	0	0.0066	0.0066	0.0066		0	0	n.d.	0	0	n.d.	0.0023	0	99	79986	34960
MGG_00565T0	secretome	Y	1	1	1	1	1	1	1	1	1	1	1		n.d.	99	0.0413	0.0413	0.0787	0	0.0021	0.0021	0.0021	0.0042	0	0	0.0509	0.0509	0.0531		0	0	n.d.	0.0024	0	99	0.0024	0	99	36800	78047
MGG_00566T0	Ank,Ank_2	N	1	1	0.98	0.97	0.98	1	1	1	1	1	1		n.d.	n.d.	1.9262	1.6224	1.3265	0	0	0.0216	0.0126	0.0091	0	0	0.0112	0.0078	0.0069		0	0	n.d.	0	0	n.d.	0	0	n.d.	43035	71407
MGG_00567T0	NACHT,TPR_11	N	1	1	1	1	1	1	1	1	1	1	1		0	0.3713	0.1235	0.1235	0.1605	0	0.0006	0.0023	0.0023	0.0028	0.0008	0.0015	0.0184	0.0184	0.0177		0	0.0005	0	0.0003	0.0005	0.6	0.0003	0.001	0.3	45469	64339
MGG_00569T0	HET	N	1	1	1	1	1	1	1	1	0.99	1	1		n.d.	0.3993	0.2654	0.265	0.229	0	0.0006	0.007	0.007	0.0075	0	0.0015	0.0263	0.0263	0.0326		0.0002	0	99	0.0003	0	99	0.0008	0.0018	0.44	57508	54382
MGG_00570T0	secretome	Y	1	1	1	1	1	1	1	1	1	1	1		99	n.d.	0.1052	0.1249	0.1261	0.0012	0	0.0061	0.0073	0.0062	0	0	0.0578	0.0583	0.049		0.0008	0	99	0	0	n.d.	0.0005	0	99	55803	58560	secreted glycosyl hydolases, carbohydrate esterases and polysaccharide lyases
MGG_00571T0	Lactamase_B_2	N	1	1	1	1	1	1	1	1	1	1	1		n.d.	n.d.	0.2996	0.2996	0.1422	0	0	0.0061	0.0061	0.0054	0	0	0.0204	0.0204	0.0378		0	0	n.d.	0.0003	0	99	0.0001	0	99	51983	60623
MGG_00572T0	p450	N	1	1	1	1	1	1	1	1	1	1	1		n.d.	n.d.	0.0429	0.0429	0.0606	0	0	0.0015	0.0015	0.0015	0	0	0.0346	0.0346	0.0244		0	0	n.d.	0	0	n.d.	0	0	n.d.	49821	64014
MGG_00573T0	LCM	N	1	1	1	1	1	1	1	1	1	1	1		n.d.	99	0.0833	0.0831	0.0964	0	0.0028	0.0029	0.0028	0.0044	0	0	0.0351	0.034	0.0451		0	0.0037	0	0.0007	0	99	0.0018	0.0018	1	47567	66983
MGG_00574T0	Glyco_hydro_43,secretome	Y	1	1	1	1	1	1	1	1	1	1	1		0	n.d.	0.0419	0.0613	0.1026	0	0	0.0041	0.0033	0.0058	0.0043	0	0.0977	0.0535	0.0563		0	0.0017	0	0	0.0014	0	0	0.0025	0	45262	68631	secreted glycosyl hydolases, carbohydrate esterases and polysaccharide lyases
MGG_00575T0	n.d.	N	1	1	1	1	1	1	1	1	1	1	1		99	99	0.364	0.2342	0.2321	0.0009	0.0009	0.0107	0.0097	0.0108	0	0	0.0295	0.0412	0.0467		0.0005	0	99	0	0	n.d.	0.0003	0	99	42073	71017
MGG_00576T0	DUF2456	N	1	1	1	1	1	1	1	1	1	1	1		n.d.	0.1451	0.1169	0.2934	0.2311	0	0.0031	0.0032	0.0031	0.0063	0	0.0217	0.027	0.0107	0.0273		0	0	n.d.	0	0.0071	0	0.0033	0.0154	0.21	75265	39053
MGG_00577T0	GSDH,secretome	Y	1	1	1	1	1	1	1	1	1	1	1		99	0.1644	0.0273	0.1128	0.0859	0.0009	0.0036	0.0009	0.0018	0.0019	0	0.0221	0.0322	0.016	0.0221		0.0004	0	99	0.0005	0	99	0.0036	0.0206	0.17	36303	76904
MGG_00578T0	Abhydrolase_1,Abhydrolase_4	N	1	0.98	1	1	1	1	1	1	0.97	0.99	0.98		0	0.0751	0.1002	0.1411	0.1345	0	0.0059	0.0078	0.01	0.0099	0.0022	0.0784	0.0778	0.0706	0.0736		0.0003	0.0013	0.23	0	0.0081	0	0.0064	0.0576	0.11	33840	79679
MGG_00579T0	FtsJ	N	1	0	0	0.02	0.02	1	1	1	0	0	0		n.d.	NA	NA	NA	NA	0	NA	NA	NA	NA	0	NA	NA	NA	NA		0	0	n.d.	0	0	n.d.	0	0	n.d.	31656	82768
MGG_00580T0	n.d.	N	1	0.98	0.98	0.98	0.95	1	1	1	0.9	0.96	0.96		n.d.	0.9217	2.173	8.4535	1.8485	0	0.0498	0.0511	0.046	0.0584	0	0.054	0.0235	0.0054	0.0316		0.001	0	99	0.0076	0	99	0.0275	0.0581	0.47	84242	30173
MGG_00581T0	n.d.	N	1	1	1	1	1	1	1	1	1	1	1		99	0	0	0.491	0	0.0028	0	0	0.0056	0	0	0.0227	0.055	0.0113	0.0229		0.0017	0	99	0	0	n.d.	0.0012	0.0195	0.06	85762	29359
MGG_00583T0	Bgal_small_N,Glyco_hydro_2,Glyco_hydro_2_C,Glyco_hydro_2_N	N	1	1	1	1	1	1	1	1	1	1	1		n.d.	0.0963	0.1209	0.0552	0.0649	0	0.0024	0.0023	0.0008	0.0012	0	0.0245	0.0193	0.0147	0.0188		0.0002	0	99	0.0016	0.0158	0.1	0.0013	0.0117	0.11	93829	17730
MGG_00585T0	n.d.	N	1	1	1	1	1	1	1	1	1	1	1		0	n.d.	0.4398	0.9207	0.5387	0	0	0.0083	0.0198	0.0117	0.0094	0	0.0188	0.0215	0.0218		0	0.0046	0	0.0019	0	99	0.0009	0.0023	0.39	108959	5808
MGG_00587T0	bZIP_1	N	1	1	1	1	1	1	1	1	1	1	1		n.d.	n.d.	0	0	0	0	0	0	0	0	0	0	0.0116	0.0077	0.0116		0	0	n.d.	0	0	n.d.	0	0	n.d.	114162	353049
MGG_00588T0	CIA30,secretome	Y	1	1	1	1	1	1	1	1	1	1	1		n.d.	n.d.	0.1038	0	0	0	0	0.0017	0	0	0	0	0.0168	0.015	0.0049		0	0	n.d.	0	0	n.d.	0	0	n.d.	4696	346382
MGG_00589T0	DUF572	N	1	1	1	1	1	1	1	1	1	1	1		n.d.	99	1.0506	0.4808	0.6401	0	0.0022	0.0034	0.0033	0.0044	0	0	0.0032	0.0069	0.0069		0	0	n.d.	0	0	n.d.	0.0022	0	99	344866	6851
MGG_00590T0	HIRA_B,Hira,WD40	N	1	1	1	1	1	1	1	1	1	1	1		n.d.	n.d.	0.0417	0.0431	0.057	0	0	0.0009	0.0009	0.0013	0	0	0.0206	0.0198	0.0221		0	0	n.d.	0	0.0006	0	0	0.0003	0	8828	340628
MGG_00591T0	n.d.	N	1	1	1	1	1	1	1	0.99	0.99	0.98	0.99		99	0.4722	0.1037	0.193	0.2293	0.0007	0.0067	0.0015	0.0067	0.0059	0	0.0142	0.0143	0.0346	0.0258		0.0003	0	99	0.0022	0.0012	1.83	0.0055	0.0116	0.47	13196	338129
MGG_00592T0	Glyco_hydro_16,secretome	Y	1	1	1	1	1	1	1	1	1	1	1		n.d.	0.0436	0	0	0	0	0.0011	0	0	0	0	0.0255	0.0204	0.0412	0.0154		0	0	n.d.	0	0	n.d.	0.0012	0.0181	0.07	334700	16647	secreted glycosyl hydolases, carbohydrate esterases and polysaccharide lyases
MGG_00593T0	COesterase	N	1	1	1	1	1	0.97	1	1	0.99	1	0.98		n.d.	n.d.	0.1077	0.2003	0.1498	0	0	0.0028	0.0033	0.0033	0	0	0.0256	0.0166	0.0222		0	0	n.d.	0	0	n.d.	0	0	n.d.	23411	326891
MGG_00594T0	TPR_MLP1_2	N	1	1	1	1	1	1	1	1	1	1	1		0	0.2203	0.073	0.1491	0.0761	0	0.0002	0.0005	0.0009	0.0005	0.0011	0.0011	0.0064	0.0063	0.0062		0	0.0008	0	0	0	n.d.	0.0002	0.0008	0.25	319942	26619
MGG_00595T0	HLH	N	1	1	1	1	1	1	1	1	1	1	1		n.d.	99	0.0926	0.0636	0.2238	0	0.001	0.002	0.001	0.0021	0	0	0.0211	0.0162	0.0092		0.0004	0	99	0	0	n.d.	0.0011	0	99	35333	315290
MGG_00596T0	AMP_N,Peptidase_M24	N	1	1	1	1	1	1	1	1	1	1	1		n.d.	n.d.	0	0.0857	0	0	0	0	0.0009	0	0	0	0.0111	0.0103	0.0096		0	0	n.d.	0	0.0013	0	0	0.0006	0	313342	38125
MGG_00597T0	Dfp1_Him1_M,zf-DBF	N	1	1	1	1	1	1	1	1	1	1	1		0.4045	0.4035	0	0.134	0	0.0007	0.0007	0	0.0007	0	0.0017	0.0017	0.007	0.0052	0.007		0.0003	0.0009	0.33	0.0003	0	99	0.0006	0.0026	0.23	40448	309539
MGG_00598T0	APG12	N	1	1	1	1	1	1	1	1	1	1	0.96		n.d.	0	99	n.d.	99	0	0	0.0025	0	0.0025	0	0.0073	0	0	0		0	0	n.d.	0	0.0035	0	0	0.0053	0	44157	306772
MGG_00599T0	Pantoate_transf	N	1	1	1	1	1	1	1	1	1	1	1		0	0.4032	0.729	0.4029	0.5952	0	0.0013	0.0024	0.0013	0.0038	0.0031	0.0031	0.0034	0.0031	0.0063		0	0.0021	0	0	0.0018	0	0.0012	0.0023	0.52	306812	45043
MGG_00600T0	UQ_con	N	1	1	1	1	1	1	1	1	1	1	1		n.d.	n.d.	n.d.	0	n.d.	0	0	0	0	0	0	0	0	0.0066	0		0	0	n.d.	0	0	n.d.	0	0	n.d.	48565	304056
MGG_00601T0	A_deaminase	N	1	1	1	1	1	1	1	1	1	1	1		0	0	0.3736	0.1197	0.1867	0	0	0.0013	0.0012	0.0006	0.0017	0.0034	0.0034	0.0102	0.0034		0	0.0013	0	0	0	n.d.	0	0.0029	0	50626	299861
MGG_00602T0	bZIP_1	N	1	1	1	1	1	1	1	1	1	1	1		99	99	0	99	0	n.d.	0.002	0	0.002	0	0	0	0.0048	0	0.0048		0.0007	0	99	0.0019	0	99	0.0013	0	99	59449	292160
MGG_00604T0	Tubulin,Tubulin_C	N	1	1	1	1	1	1	1	1	1	1	1		n.d.	n.d.	0	0	0	0	0	0	0	0	0	0	0.0227	0.0107	0.0326		0	0	n.d.	0	0	n.d.	0	0	n.d.	81029	269983
MGG_00606T0	MFS_1	N	1	1	1	1	1	1	1	1	1	1	1		n.d.	n.d.	0.2458	0.249	0.2287	0	0	0.0047	0.0047	0.0037	0	0	0.0191	0.0189	0.0164		0	0	n.d.	0.0005	0	99	0.0002	0	99	90400	260366
MGG_00607T0	APH	N	1	1	1	1	1	1	1	1	1	1	1		99	99	0.1158	0.1158	0.1158	0.001	0.001	0.0021	0.0021	0.0021	0	0	0.018	0.018	0.018		0.0004	0	99	0	0	n.d.	0.0002	0	99	258913	93216
MGG_00610T0	n.d.	N	1	1	1	1	1	1	1	1	1	1	1		n.d.	n.d.	1.0657	1.4453	1.0151	0	0	0.0483	0.0445	0.0299	0	0	0.0453	0.0308	0.0294		0	0	n.d.	0	0	n.d.	0	0	n.d.	100700	251649
MGG_00611T0	2OG-FeII_Oxy,DIOX_N	N	1	1	1	1	1	1	1	1	1	1	1		n.d.	n.d.	0.0564	0.0912	0.0711	0	0	0.0024	0.0035	0.0012	0	0	0.0422	0.0387	0.0165		0	0	n.d.	0.0006	0	99	0.0003	0	99	103569	248299
MGG_00612T0	DUF791	N	1	1	1	1	1	1	1	1	1	1	1		n.d.	99	0.136	0.1195	0.1243	0	0.0009	0.0037	0.0037	0.0018	0	0	0.027	0.0307	0.0148		0	0	n.d.	0	0	n.d.	0.001	0	99	246223	105258
MGG_00613T0	SRP40_C	N	1	1	1	1	1	1	1	1	1	1	1		n.d.	n.d.	0.6451	0.1294	0.3747	0	0	0.0021	0.0021	0.0011	0	0	0.0032	0.0161	0.0029		0	0	n.d.	0	0	n.d.	0	0	n.d.	109200	242695
MGG_00614T0	secretome	Y	1	1	1	1	1	1	1	1	1	1	1		n.d.	99	0.2789	0	99	0	0.0034	0.0069	0	0.0103	0	0	0.0246	0.008	0		0	0	n.d.	0.0016	0.005	0.32	0.0008	0.0025	0.32	229521	123483
MGG_00617T0	Velvet	N	1	1	1	1	1	1	1	1	1	1	1		99	0.42	0.1146	0.1985	0.1309	0.0009	0.0009	0.0029	0.0029	0.0029	0	0.0023	0.0249	0.0148	0.022		0.0004	0	99	0	0	n.d.	0.0002	0.0027	0.07	134768	213986
MGG_00618T0	Pectinesterase,secretome	Y	1	1	1	1	1	1	1	1	1	1	1		n.d.	0	0	0.0356	0.0462	0	0	0	0.0012	0.0012	0	0.008	0.0251	0.0331	0.0253		0	0	n.d.	0	0.0046	0	0	0.003	0	212189	139823	secreted glycosyl hydolases, carbohydrate esterases and polysaccharide lyases
MGG_00619T0	secretome	Y	1	1	0.83	0.87	0.93	1	1	1	0.93	1	0.9		n.d.	0	0	0.0511	0.0354	0	0	0	0.0046	0.0047	0	0.0199	0.089	0.091	0.1336		0	0.0094	0	0	0.0078	0	0	0.022	0	206618	146073
MGG_00620T0	Amidohydro_4,Amidohydro_5	N	1	1	1	1	1	1	1	1	1	1	1		n.d.	n.d.	0.1038	0.1349	0	0	0	0.0011	0.001	0	0	0	0.0102	0.0077	0.0078		0	0	n.d.	0	0	n.d.	0	0	n.d.	202025	149233
MGG_00621T0	Glyco_hydro_3	N	1	1	1	1	1	1	1	1	1	1	1		n.d.	n.d.	0	0.0211	0	0	0	0	0.0005	0	0	0	0.019	0.0224	0.0134		0	0.0006	0	0	0	n.d.	0	0.0003	0	152169	196943
MGG_00622T0	NDT80_PhoG	N	1	1	1	1	1	1	1	1	1	1	0.99		n.d.	n.d.	0	0.0523	0.2221	0	0	0	0.0007	0.0015	0	0	0.0191	0.0135	0.0067		0	0.0009	0	0	0	n.d.	0	0.0005	0	156886	193615
MGG_00623T0	Hexokinase_1,Hexokinase_2	N	1	1	1	1	1	1	1	1	1	1	1		n.d.	0	0.2053	0.1139	0.2912	0	0	0.0032	0.0032	0.004	0	0.0102	0.0156	0.0278	0.0137		0.0003	0	99	0.0004	0	99	0.0004	0.0118	0.03	190245	159796
MGG_00625T0	Glucosamine_iso	N	1	1	1	1	1	1	1	1	1	1	1		n.d.	0	0	0	0	0	0	0	0	0	0	0.0042	0.0179	0.0421	0.0289		0	0	n.d.	0	0	n.d.	0	0.0037	0	164817	187090
MGG_00627T0	secretome	Y	1	1	1	1	1	1	1	1	1	1	1		n.d.	n.d.	0.5789	0.7687	0.4274	0	0	0.0049	0.0033	0.0034	0	0	0.0085	0.0043	0.0079		0	0	n.d.	0	0	n.d.	0	0	n.d.	170604	181723
MGG_00628T0	n.d.	N	1	1	1	1	1	0.99	1	0.98	1	1	1		n.d.	n.d.	0.4116	0.2785	0.2069	0	0	0.0092	0.008	0.0046	0	0	0.0223	0.0287	0.0222		0	0	n.d.	0.0006	0	99	0.0003	0	99	180568	171880
MGG_00629T0	secretome	Y	1	1	1	1	1	1	1	1	1	1	1		n.d.	n.d.	1.159	1.1561	0.7853	0	0	0.0126	0.0126	0.0169	0	0	0.0109	0.0109	0.0216		0	0	n.d.	0.002	0	99	0.001	0	99	173565	179538
MGG_00630T0	UvrD-helicase,UvrD_C	N	1	1	1	1	1	1	1	1	1	1	1		n.d.	0	0.2185	0.149	0.1641	0	0	0.0024	0.0019	0.0019	0	0.0011	0.011	0.0127	0.0115		0	0	n.d.	0.0004	0.0007	0.57	0.0002	0.001	0.2	164162	185447
MGG_00631T0	n.d.	N	1	1	1	1	1	1	1	1	1	1	1		0	0	0.4875	0.3946	0.3946	0	0	0.0048	0.0039	0.0039	0.0017	0.0017	0.0097	0.0099	0.0099		0	0.0017	0	0	0	n.d.	0	0.0008	0	190892	159624
MGG_00632T0	Rcd1	N	1	1	1	1	1	1	1	1	1	1	1		n.d.	n.d.	0	0	0	0	0	0	0	0	0	0	0.0227	0.0193	0.026		0	0	n.d.	0	0	n.d.	0	0	n.d.	203155	147267
MGG_00633T0	Na_H_Exchanger	N	1	1	1	1	1	1	1	1	1	1	1		n.d.	0	0.0506	0.0312	0.0454	0	0	0.0015	0.001	0.0014	0	0.0014	0.0299	0.0317	0.0316		0	0.0006	0	0	0	n.d.	0	0.0012	0	209077	140716
MGG_00634T0	Fer2_BFD,NIR_SIR,NIR_SIR_ferr,Pyr_redox,Pyr_redox_2	N	1	1	1	1	1	1	1	1	1	1	1		n.d.	0	0.0145	0.0453	0.0452	0	0	0.0004	0.0011	0.0011	0	0.0016	0.0246	0.0236	0.0236		0.0002	0.0005	0.4	0	0	n.d.	0.0001	0.001	0.1	213721	135396
MGG_00635T0	n.d.	N	1	1	1	1	1	1	1	1	1	1	1		n.d.	n.d.	0.1373	0.0232	0.1151	0	0	0.0033	0.0007	0.0027	0	0	0.0242	0.0287	0.0234		0	0	n.d.	0	0.001	0	0	0.0005	0	130840	218643
MGG_00636T0	Mannosyl_trans2,secretome	Y	1	1	1	1	1	1	1	1	1	1	1		99	n.d.	0.3273	0.2559	0.4673	0.001	0	0.0104	0.0073	0.0094	0	0	0.0318	0.0285	0.02		0.0004	0	99	0	0	n.d.	0.0002	0	99	225165	126068
MGG_00637T0	YTH	N	1	1	1	1	1	1	1	1	1	1	1		99	99	0.5163	0.3641	0.5064	0.0016	0.0016	0.0188	0.0172	0.0179	0	0	0.0364	0.0473	0.0353		0.0012	0.001	1.2	0	0	n.d.	0.001	0.0005	2	227752	123303
MGG_00638T0	n.d.	N	1	1	1	1	1	1	1	1	1	1	1		n.d.	99	0.1073	0.2669	0.1084	0	0.0011	0.0023	0.0057	0.0011	0	0	0.0212	0.0214	0.0105		0.0005	0	99	0.0006	0	99	0.0011	0	99	119201	231592
MGG_00645T0	Flavoprotein	N	1	1	1	1	1	1	1	1	1	1	1		n.d.	n.d.	0.0281	0	0	0	0	0.0007	0	0	0	0	0.0234	0.0262	0.0189		0	0	n.d.	0	0	n.d.	0	0	n.d.	248907	102192
MGG_00646T0	Hexapep	N	1	1	1	1	1	1	1	1	1	1	1		n.d.	n.d.	0.0906	0	0	0	0	0.0024	0	0	0	0	0.0264	0.0197	0.0203		0	0	n.d.	0	0	n.d.	0	0	n.d.	101349	250926
MGG_00647T0	Complex1_51K,NADH_4Fe-4S,SLBB	N	1	1	1	1	1	1	1	1	1	1	1		n.d.	n.d.	0	0	0	0	0	0	0	0	0	0	0.0167	0.0155	0.0272		0	0	n.d.	0	0	n.d.	0	0	n.d.	252317	99171
MGG_00648T0	PEX11	N	1	1	1	1	1	1	1	1	1	1	1		n.d.	n.d.	0	0	0	0	0	0	0	0	0	0	0.0372	0.0372	0.0212		0	0.0018	0	0	0	n.d.	0	0.0009	0	256772	95315
MGG_00649T0	n.d.	N	1	1	1	1	1	1	1	1	1	1	1		n.d.	n.d.	0.4454	0.4454	0.9034	0	0	0.0061	0.0061	0.0169	0	0	0.0138	0.0138	0.0187		0	0	n.d.	0	0	n.d.	0	0	n.d.	93663	258031
MGG_00650T0	DUF1772,secretome	Y	1	1	1	1	1	1	1	1	1	1	1		n.d.	n.d.	0.0795	0	0	0	0	0.0024	0	0	0	0	0.0305	0.0444	0.0436		0	0	n.d.	0	0	n.d.	0	0	n.d.	261109	91206
MGG_00651T0	p450	N	1	1	1	1	1	1	1	1	1	1	0.99		n.d.	0	0.0365	0.0802	0.0936	0	0	0.0014	0.0021	0.0029	0	0.0037	0.039	0.0267	0.0306		0.0003	0	99	0	0	n.d.	0.0002	0.0024	0.08	89091	262541
MGG_00652T0	Aldedh	N	1	1	1	1	1	1	1	1	1	1	1		99	99	0.0823	0.2082	0.1034	0.0008	0.0025	0.0017	0.0017	0.0017	0	0	0.0205	0.0081	0.0163		0.0009	0.0011	0.82	0	0	n.d.	0.0017	0.0006	2.83	84978	266039
MGG_00653T0	zf-MYND	N	0.96	1	1	1	1	1	1	1	1	1	1		99	n.d.	0.4597	1.3703	1.7325	0.0053	0	0.005	0.005	0.0063	0	0	0.0109	0.0037	0.0036		0.002	0	99	0	0	n.d.	0.001	0	99	83737	268626
MGG_00654T0	EF-hand_6,ZZ	N	1	1	1	1	1	1	1	1	1	1	0.99		n.d.	0.6719	0.4112	99	0.0906	0	0.0009	0.001	0.001	0.001	0	0.0014	0.0024	0	0.0107		0	0	n.d.	0	0.0007	0	0.0009	0.0004	2.25	79991	270064
MGG_00655T0	Pex2_Pex12	N	1	1	1	1	1	1	1	1	1	1	1		n.d.	0.4235	0.1421	0.1179	0.0631	0	0.001	0.0018	0.0018	0.0018	0	0.0023	0.0128	0.0154	0.0288		0	0	n.d.	0	0	n.d.	0.0009	0.0026	0.35	273664	77818
MGG_00656T0	MFS_1_like	N	1	1	1	1	1	1	1	1	1	1	1		n.d.	n.d.	0	0.1667	0.1376	0	0	0	0.0014	0.0014	0	0	0.0038	0.0083	0.0102		0	0.0008	0	0	0	n.d.	0	0.0004	0	275956	75004
MGG_00659T0	Pectate_lyase_3,secretome	Y	1	1	1	1	1	1	1	1	1	1	1		n.d.	0.3629	0.0484	0.0634	0.0156	0	0.0006	0.0011	0.0011	0.0006	0	0.0016	0.0228	0.0181	0.0358		0.0002	0	99	0	0.0009	0	0.0005	0.0013	0.38	66251	284118	secreted glycosyl hydolases, carbohydrate esterases and polysaccharide lyases
MGG_00660T0	Fungal_trans,zf-H2C2_2	N	1	1	1	1	1	1	1	1	1	1	1		n.d.	99	0.1301	0.2403	0.1555	0	0.0016	0.0016	0.0027	0.0021	0	0	0.012	0.0112	0.0137		0.0003	0.0006	0.5	0.0003	0	99	0.001	0.0003	3.33	290968	57273
MGG_00663T0	PhyH	N	1	1	1	1	1	1	1	1	1	0.99	1		n.d.	n.d.	0.0696	0.3475	0.122	0	0	0.0015	0.0015	0.003	0	0	0.0216	0.0043	0.025		0	0	n.d.	0	0	n.d.	0	0	n.d.	52050	300163
MGG_00664T0	NPR2	N	1	1	1	1	1	1	1	1	1	1	1		n.d.	99	0.0687	99	0.0689	0	0.0008	0.0008	0.0008	0.0008	0	0	0.0121	0	0.0121		0.0009	0	99	0	0	n.d.	0.0007	0	99	302138	49147
MGG_00665T0	tRNA-synt_1b	N	1	1	1	1	1	1	1	1	1	1	1		n.d.	99	0.2568	0.1149	0.2568	0	0.0007	0.0021	0.0007	0.0021	0	0	0.008	0.006	0.008		0	0	n.d.	0.0003	0	99	0.0005	0	99	46951	304132
MGG_00666T0	CybS	N	1	1	1	1	1	1	1	1	1	1	1		n.d.	n.d.	0	0	0	0	0	0	0	0	0	0	0.0252	0.0252	0.0626		0	0.0029	0	0	0	n.d.	0	0.0015	0	306803	45510
MGG_00667T0	Glyco_hydro_47	N	1	1	1	1	1	1	1	0.99	1	1	1		n.d.	n.d.	0.0194	0.0169	0	0	0	0.0004	0.0004	0	0	0	0.0207	0.0239	0.0211		0	0	n.d.	0	0	n.d.	0	0	n.d.	41672	307928	secreted glycosyl hydolases, carbohydrate esterases and polysaccharide lyases
MGG_00669T0	n.d.	N	1	1	1	1	1	1	1	1	1	1	1		n.d.	0	0.1912	0.1105	0.2655	0	0	0.0025	0.0016	0.0032	0	0.0021	0.0131	0.0145	0.0121		0	0	n.d.	0	0	n.d.	0	0.0026	0	36229	314804
MGG_00671T0	Arginase,secretome	Y	1	1	1	1	1	1	1	1	1	1	1		n.d.	n.d.	0.2148	0.2991	0.2449	0	0	0.0049	0.006	0.006	0	0	0.0228	0.0202	0.0243		0.0005	0	99	0	0	n.d.	0.0002	0	99	326764	24353
MGG_00672T0	Fungal_trans,Zn_clus	N	1	1	1	1	1	1	1	1	1	1	1		n.d.	99	0.035	0.053	0.0609	0	0.0012	0.0006	0.0006	0.0006	0	0	0.017	0.0112	0.0101		0	0	n.d.	0	0	n.d.	0.0012	0	99	329481	20759
MGG_00673T0	SET	N	1	1	1	1	1	1	1	1	1	1	1		n.d.	n.d.	0.3444	0.5812	0.3112	0	0	0.0021	0.0144	0.014	0	0	0.006	0.0249	0.0451		0	0	n.d.	0	0	n.d.	0	0	n.d.	18908	333117
MGG_00675T0	n.d.	N	1	1	1	1	1	1	1	1	1	1	1		n.d.	99	0.157	0.1679	0.2115	0	0.0017	0.0041	0.005	0.005	0	0	0.0264	0.0296	0.0235		0.0005	0	99	0	0.0026	0	0.0014	0.0013	1.08	3570	346959
MGG_00677T0	Glyco_hydro_12,secretome	Y	1	1	1	1	1	1	1	1	1	1	1		n.d.	n.d.	0	0	0	0	0	0	0	0	0	0	0.0517	0.0744	0.0744		0	0	n.d.	0	0	n.d.	0	0	n.d.	70	85781	secreted glycosyl hydolases, carbohydrate esterases and polysaccharide lyases
MGG_00678T0	Methyltransf_31	N	1	1	1	1	1	1	1	1	1	1	1		n.d.	99	0.2384	0.0792	0.0792	0	0.0017	0.0051	0.0016	0.0016	0	0	0.0213	0.0201	0.0201		0	0	n.d.	0	0	n.d.	0.0016	0	99	1650	84273
MGG_00679T0	DUF1776	N	1	1	1	1	1	1	1	1	1	1	1		99	0.356	0.1242	0.2672	0.2672	0.0009	0.0009	0.0027	0.0026	0.0026	0	0.0024	0.0214	0.0098	0.0098		0.0003	0	99	0	0	n.d.	0.0002	0.0025	0.08	3166	81961
MGG_00680T0	zf-CCCH	N	1	1	1	1	1	1	1	1	1	1	1		n.d.	n.d.	0	0	0	0	0	0	0	0	0	0	0.0169	0.0169	0.0169		0	0	n.d.	0	0	n.d.	0	0	n.d.	80733	5122
MGG_00681T0	Methyltransf_23	N	1	1	1	1	1	1	1	1	1	1	1		n.d.	0	0.0967	0.0838	0.0838	0	0	0.0012	0.0013	0.0013	0	0.0038	0.0129	0.0154	0.0154		0.0005	0	99	0	0	n.d.	0.0002	0.0043	0.05	78420	6691
MGG_00682T0	CKS	N	1	1	1	1	1	1	1	1	1	1	1		n.d.	n.d.	n.d.	0	0	0	0	0	0	0	0	0	0	0.0095	0.0095		0	0	n.d.	0	0	n.d.	0	0	n.d.	28797	57760
MGG_00683T0	ERO1,secretome	Y	1	1	1	1	1	1	1	1	1	1	1		n.d.	0	0.1712	0.1712	0.1712	0	0	0.0014	0.0014	0.0014	0	0.0027	0.0081	0.0081	0.0081		0	0	n.d.	0	0.0012	0	0	0.003	0	30666	52212
MGG_00684T0	Pal1	N	1	1	1	1	1	1	1	1	1	1	1		n.d.	n.d.	99	0	0	0	0	0.001	0	0	0	0	0	0.0052	0.0052		0	0	n.d.	0	0	n.d.	0	0	n.d.	35780	48941
MGG_00685T0	Rep-A_N,Rep_fac-A_C,tRNA_anti-codon	N	1	1	1	1	1	1	1	1	1	1	1		n.d.	n.d.	0	0.3065	0.3065	0	0	0	0.0045	0.0045	0	0	0.0062	0.0146	0.0146		0	0	n.d.	0	0	n.d.	0	0	n.d.	44791	39713
MGG_00686T0	DLH	N	1	1	1	1	1	1	1	1	1	1	1		n.d.	n.d.	0.1091	0	0	0	0	0.0026	0	0	0	0	0.0235	0.0127	0.0127		0	0.0017	0	0	0	n.d.	0	0.0008	0	42571	42989
MGG_00687T0	n.d.	N	1	1	1	1	1	1	1	1	1	1	1		n.d.	99	0.2665	0.2401	0.2401	0	0.0009	0.0036	0.0028	0.0028	0	0	0.0135	0.0118	0.0118		0	0	n.d.	0	0	n.d.	0.0009	0	99	40469	44172
MGG_00688T0	n.d.	N	1	1	1	1	1	1	1	1	1	1	1		99	99	1.0551	0.9665	0.9665	0.0006	0.0006	0.0052	0.0039	0.0039	0	0	0.0049	0.004	0.004		0.0002	0	99	0	0	n.d.	0.0001	0	99	35787	47134
MGG_00689T0	AMP-binding,AMP-binding_C	N	1	1	1	1	1	1	1	1	1	1	1		n.d.	99	0.181	0.0587	0.0587	0	0.0006	0.0018	0.0017	0.0017	0	0	0.0098	0.0297	0.0297		0	0.0007	0	0.0003	0	99	0.0007	0.0003	2.33	53125	30536
MGG_00690T0	n.d.	N	1	1	1	1	1	1	1	1	1	1	1		n.d.	n.d.	0.749	0	0	0	0	0.0144	0	0	0	0	0.0192	0.0083	0.0083		0	0	n.d.	0	0.0047	0	0	0.0024	0	57090	29547
MGG_00691T0	n.d.	N	1	1	1	1	1	1	1	1	1	1	1		n.d.	99	0.8979	0.3334	0.3334	0	0.0026	0.0026	0.0051	0.0051	0	0	0.0029	0.0153	0.0153		0	0	n.d.	0	0	n.d.	0.0024	0	99	26556	57589
MGG_00692T0	n.d.	N	1	1	1	1	1	1	1	1	1	1	1		n.d.	n.d.	0.3992	0.3992	0.3992	0	0	0.0008	0.0008	0.0008	0	0	0.0019	0.0019	0.0019		0	0	n.d.	0	0	n.d.	0	0	n.d.	76382	6362
MGG_00693T0	Kinetocho_Slk19	N	1	1	1	1	1	1	1	1	1	1	1		n.d.	n.d.	n.d.	n.d.	n.d.	n.d.	0	0	0	0	0	0	0	0	0		0.0002	0	99	0	0	n.d.	0.0001	0	99	81628	3163
MGG_00695T0	Glyco_hydro_92	N	1	1	0.97	1	1	1	0.99	1	1	1	1		0	n.d.	0.2429	0.2672	0.2672	0	0	0.004	0.0038	0.0038	0.0019	0	0.0164	0.0143	0.0143		0	0.0006	0	0	0	n.d.	0	0.0003	0	367	254845
MGG_00696T0	DUF2461	N	1	1	1	1	1	1	1	1	1	1	1		n.d.	0	0	0	0	0	0	0	0	0	0	0.0027	0.0324	0.0324	0.0324		0.0004	0	99	0.0005	0	99	0.0004	0.0034	0.12	253356	3738
MGG_00697T0	adh_short	N	1	1	1	1	1	1	1	1	1	1	1		n.d.	n.d.	0.1402	0.1402	0.1402	0	0	0.0016	0.0016	0.0016	0	0	0.0116	0.0116	0.0116		0	0	n.d.	0	0	n.d.	0	0	n.d.	7144	250415
MGG_00698T0	TPMT	N	1	1	1	1	1	1	1	1	1	1	1		99	99	0.4088	0.2039	0.2039	0.0017	0.0035	0.0017	0.0017	0.0017	0	0	0.0042	0.0085	0.0085		0.0013	0	99	0.0008	0	99	0.0019	0	99	8877	248869
MGG_00700T0	Pkinase	N	1	1	1	1	1	1	1	1	1	1	1		n.d.	n.d.	0.1071	0.0856	0.0856	0	0	0.0012	0.0006	0.0006	0	0	0.0116	0.0075	0.0075		0	0	n.d.	0	0	n.d.	0	0	n.d.	12591	243657
MGG_00701T0	n.d.	N	1	1	1	1	1	1	1	1	1	1	1		n.d.	n.d.	1.1713	2.7214	2.7214	0	0	0.0103	0.0148	0.0148	0	0	0.0088	0.0054	0.0054		0	0.0014	0	0	0	n.d.	0	0.0007	0	241043	16437
MGG_00702T0	DUF3716	N	1	1	1	1	1	1	1	1	1	1	1		99	99	2.9784	0.9876	0.9861	0.0006	0.0006	0.0045	0.0032	0.0032	0	0	0.0015	0.0032	0.0032		0.0002	0	99	0	0	n.d.	0.0001	0	99	237921	18234
MGG_00703T0	DUF3129,secretome	Y	1	1	1	1	1	1	1	1	1	1	1		n.d.	n.d.	0.0746	0	0	0	0	0.0012	0	0	0	0	0.016	0.0081	0.0081		0	0	n.d.	0	0	n.d.	0	0	n.d.	25078	232846
MGG_00704T0	MutS_I,MutS_II,MutS_III,MutS_IV,MutS_V	N	1	1	1	1	1	1	1	1	1	1	1		n.d.	0.3708	0.2492	0.3058	0.3058	0	0.0004	0.0019	0.0022	0.0022	0	0.001	0.0077	0.0073	0.0073		0	0	n.d.	0	0.0006	0	0.0004	0.0015	0.27	226893	27558
MGG_00705T0	n.d.	N	1	1	1	1	1	1	1	1	1	1	1		n.d.	99	99	99	99	0	0.0024	0.0121	0.0092	0.0092	0	0	0	0	0		0	0	n.d.	0	0	n.d.	0.0021	0	99	32458	225814
MGG_00706T0	DNA_pol_E_B,Pol_alpha_B_N	N	1	1	1	1	1	1	1	1	1	1	1		0.4145	n.d.	0.0911	0.3005	0.3005	0.0007	0	0.0007	0.0042	0.0042	0.0017	0	0.0075	0.0141	0.0141		0.0003	0.0008	0.37	0	0.001	0	0.0001	0.0009	0.11	223073	33321
MGG_00707T0	CRAL_TRIO,CRAL_TRIO_N	N	1	1	1	1	1	1	1	1	1	1	1		99	99	1.2499	1.2481	1.2481	0.0012	0.0012	0.0035	0.0035	0.0035	0	0	0.0028	0.0028	0.0028		0.0004	0	99	0	0	n.d.	0.0002	0	99	36002	221271
MGG_00708T0	TRAPP	N	1	1	1	1	1	1	1	1	1	1	1		n.d.	0	0	0	0	0	0	0	0	0	0	0.0109	0.0219	0.0221	0.0221		0	0	n.d.	0	0	n.d.	0	0.0064	0	37946	219842
MGG_00709T0	Apc13p	N	1	1	1	1	1	0.94	1	1	0.98	1	0.95		n.d.	n.d.	n.d.	n.d.	n.d.	n.d.	0	0	0	0	0	0	0	0	0		0	0	n.d.	0	0	n.d.	0	0	n.d.	219156	38962
MGG_00710T0	n.d.	N	1	1	1	1	1	1	1	1	1	1	1		n.d.	99	0.1633	0.1198	0.1198	0	0.0007	0.0013	0.0006	0.0006	0	0	0.0078	0.0054	0.0054		0	0	n.d.	0.0003	0	99	0.0008	0	99	215756	40941
MGG_00712T0	EBP	N	1	1	1	1	1	1	1	1	1	1	1		n.d.	99	0	0.3463	0.3463	0	0.0018	0	0.0018	0.0018	0	0	0.0275	0.0052	0.0052		0	0	n.d.	0.0012	0	99	0.0009	0	99	209770	47528
MGG_00714T0	n.d.	N	1	1	1	1	1	1	1	1	1	1	1		n.d.	99	0.293	0.3497	0.3497	0	0.0036	0.0089	0.0088	0.0088	0	0	0.0303	0.0251	0.0251		0	0.0023	0	0.0009	0	99	0.004	0.0011	3.64	207650	50413
MGG_00715T0	DUF2823	N	1	1	1	1	1	1	1	1	1	1	1		n.d.	n.d.	n.d.	n.d.	n.d.	n.d.	0	0	0	0	0	0	0	0	0		0	0	n.d.	0	0	n.d.	0	0	n.d.	54640	203566
MGG_00716T0	Prp19_bind	N	1	1	1	1	1	1	1	1	1	1	1		99	0.374	0.374	0.1872	0.1872	0.0009	0.0009	0.0009	0.0009	0.0009	0	0.0025	0.0025	0.005	0.005		0.0005	0	99	0.0004	0	99	0.0006	0.0029	0.21	201663	55574
MGG_00718T0	n.d.	N	1	1	1	1	1	1	1	1	1	1	1		n.d.	n.d.	0.2536	0.2687	0.2687	0	0	0.0034	0.0028	0.0028	0	0	0.0135	0.0105	0.0105		0	0.0009	0	0.0003	0	99	0.0002	0.0004	0.5	58949	198047
MGG_00719T0	Aldedh	N	1	1	1	1	1	0.99	1	1	0.99	1	1		n.d.	0	0.0943	0.1095	0.1095	0	0	0.0039	0.0008	0.0008	0	0.0035	0.0418	0.0071	0.0071		0	0	n.d.	0	0.0013	0	0	0.002	0	61634	195606
MGG_00720T0	Anoctamin	N	1	1	1	1	1	1	1	1	1	1	1		n.d.	n.d.	0	0	0	0	0	0	0	0	0	0	0.0116	0.0069	0.0069		0.0002	0.0007	0.29	0	0	n.d.	0.0001	0.0004	0.25	191957	63258
MGG_00721T0	PBP,secretome	Y	1	1	1	1	1	1	1	1	1	1	0.99		n.d.	n.d.	0	0	0	0	0	0	0	0	0	0	0.0139	0.0105	0.0105		0	0	n.d.	0	0.0032	0	0	0.0016	0	189889	67778
MGG_00722T0	DUF917,Hydant_A_N,Hydantoinase_A	N	1	1	1	1	1	1	1	1	0.98	1	1		99	0.8105	0.5308	0.5308	0.5308	0.0009	0.0013	0.0009	0.0009	0.0009	0	0.0016	0.0016	0.0016	0.0016		0.0004	0	99	0.0002	0.0007	0.29	0.001	0.0017	0.59	71280	181830
MGG_00725T0	n.d.	N	1	1	1	1	1	1	1	1	1	1	1		n.d.	n.d.	99	99	99	0	0	0.0024	0.0024	0.0024	0	0	0	0	0		0	0	n.d.	0	0	n.d.	0	0	n.d.	80202	176131
MGG_00726T0	n.d.	N	1	1	1	1	1	1	1	1	1	1	0.99		n.d.	n.d.	n.d.	n.d.	n.d.	n.d.	0	0	0	0	0	0	0	0	0		0	0	n.d.	0	0.0023	0	0	0.0011	0	173138	83027
MGG_00729T0	NDT80_PhoG	N	1	1	1	1	1	1	1	1	0.99	1	1		n.d.	0	n.d.	n.d.	n.d.	n.d.	0	0	0	0	0	0.0016	0	0	0		0	0	n.d.	0	0	n.d.	0	0.0018	0	165730	89673
MGG_00730T0	IBR,RWD	N	1	1	1	1	1	1	1	1	1	1	1		n.d.	99	0.2735	0.1625	0.1625	0	0.0013	0.0037	0.0034	0.0034	0	0	0.0135	0.0207	0.0207		0	0	n.d.	0	0	n.d.	0.0012	0	99	148160	107788
MGG_00731T0	DUF3402,N1221	N	1	1	1	1	1	1	1	1	1	1	1		0.4286	0.2392	0.0902	0.0326	0.0326	0.0005	0.0009	0.0004	0.0004	0.0004	0.0011	0.0037	0.0049	0.0136	0.0136		0.0003	0.0008	0.37	0.0002	0.0007	0.29	0.0007	0.0036	0.19	110992	144043
MGG_00732T0	secretome	Y	1	1	1	1	1	1	1	1	1	1	1		99	n.d.	n.d.	0.1882	0.1882	0.0024	0	0	0.0048	0.0048	0	0	0	0.0253	0.0253		0.0021	0	99	0	0	n.d.	0.0011	0	99	114936	142717
MGG_00733T0	n.d.	N	1	1	1	1	1	1	1	1	1	1	1		n.d.	0	0.078	99	99	0	0	0.0013	0.0013	0.0013	0	0.0041	0.0165	0	0		0	0	n.d.	0	0	n.d.	0	0.0039	0	140602	116154
MGG_00734T0	Cutinase,secretome	Y	1	1	1	1	1	1	1	1	1	1	1		n.d.	n.d.	0	0	0	0	0	0	0	0	0	0	0.0152	0.0076	0.0076		0.0008	0	99	0	0	n.d.	0.0004	0	99	135034	123072
MGG_00735T0	SpoU_methylase,SpoU_sub_bind	N	1	1	1	1	1	1	1	1	1	1	1		n.d.	n.d.	0	0.1299	0.1299	0	0	0	0.0008	0.0008	0	0	0.0019	0.0058	0.0058		0	0	n.d.	0.0007	0.0022	0.32	0.0004	0.0011	0.36	131573	125168
MGG_00736T0	Helicase_C,SNF2_N,zf-PHD-like	N	1	1	1	1	1	1	1	1	1	1	1		99	1.2789	0.7855	0.6707	0.6707	0.0003	0.0011	0.0008	0.0032	0.0032	0	0.0008	0.001	0.0048	0.0048		0.0002	0	99	0.0003	0	99	0.0012	0.0009	1.33	127613	124914
MGG_00737T0	secretome	Y	1	1	1	1	1	1	1	1	1	1	1		n.d.	n.d.	n.d.	n.d.	n.d.	n.d.	0	0	0	0	0	0	0	0	0		0	0.0046	0	0	0	n.d.	0	0.0031	0	122838	135557
MGG_00738T0	ADH_N,ADH_zinc_N	N	1	1	1	1	1	1	1	1	0.97	1	0.98		n.d.	99	0.1013	0.1241	0.1241	0	0.0012	0.0035	0.0035	0.0035	0	0	0.0349	0.0285	0.0285		0.0006	0	99	0.0007	0	99	0.0009	0	99	141402	116126
MGG_00739T0	CPSF_A	N	1	1	1	1	1	1	1	1	1	1	1		99	99	0.0466	0.0699	0.0699	0.0003	0.0013	0.0013	0.001	0.001	0	0	0.0279	0.0138	0.0138		0.0005	0	99	0.0003	0.0005	0.6	0.0012	0.0007	1.71	111307	142889
MGG_00740T0	LMBR1	N	1	1	1	1	1	1	1	1	1	1	1		0	0.392	0.0515	0.1303	0.1303	0	0.0008	0.0008	0.0008	0.0008	0.002	0.002	0.0157	0.0061	0.0061		0.0003	0.0018	0.17	0.0004	0	99	0.0011	0.0009	1.22	147825	108431
MGG_00741T0	n.d.	N	1	1	1	1	1	1	1	1	1	1	1		n.d.	n.d.	0.4262	0.2567	0.2567	0	0	0.0053	0.0042	0.0042	0	0	0.0125	0.0164	0.0164		0	0	n.d.	0	0	n.d.	0	0	n.d.	107008	150534
MGG_00742T0	secretome	Y	1	1	1	1	1	1	1	1	1	1	1		n.d.	99	0.1998	0.132	0.132	0	0.0017	0.0017	0.0017	0.0017	0	0	0.0085	0.0129	0.0129		0.001	0	99	0	0	n.d.	0.0007	0	99	153429	103914
MGG_00742T1	n.d.	N	1	1	1	1	1	1	1	1	1	1	1		n.d.	99	0.1809	0.1807	0.1807	0	0.0018	0.0018	0.0018	0.0018	0	0	0.01	0.01	0.01		0.0011	0	99	0	0	n.d.	0.0007	0	99	153429	103914
MGG_00743T0	Abhydrolase_6	N	1	1	1	1	1	0.98	1	0.97	1	0.97	0.98		n.d.	0.2556	0.0883	0.1071	0.1071	0	0.001	0.002	0.002	0.002	0	0.0039	0.023	0.019	0.019		0	0	n.d.	0.0006	0	99	0.0003	0.0035	0.09	101017	156023
MGG_00744T0	IBN_N	N	1	1	1	1	1	1	1	1	1	1	1		n.d.	99	0.0628	0.0628	0.0628	0	0.0009	0.0013	0.0013	0.0013	0	0	0.0213	0.0213	0.0213		0	0	n.d.	0.0009	0	99	0.0009	0	99	95529	159223
MGG_00746T0	n.d.	N	1	1	1	1	1	1	1	1	1	1	1		n.d.	n.d.	0.2191	0.1915	0.1915	0	0	0.0019	0.0019	0.0019	0	0	0.0087	0.0099	0.0099		0	0	n.d.	0.0002	0	99	0.0001	0	99	89615	164000
MGG_00747T0	zf-DHHC	N	1	1	1	1	1	1	1	1	1	1	0.97		99	n.d.	0.1033	0.1033	0.1033	0.0009	0	0.0017	0.0017	0.0017	0	0	0.0165	0.0165	0.0165		0.0007	0	99	0.0005	0	99	0.0006	0	99	169509	87781
MGG_00748T0	Myosin_TH1,Myosin_head,SH3_1	N	1	1	1	1	1	1	1	1	1	1	1		n.d.	99	0.0687	0.0344	0.0344	0	0.0004	0.0007	0.0004	0.0004	0	0	0.0108	0.0108	0.0108		0	0	n.d.	0	0	n.d.	0.0004	0	99	83373	171035
MGG_00750T0	FAD_binding_8,Ferric_reduct,NAD_binding_6	N	1	1	1	1	1	1	1	1	1	1	1		n.d.	n.d.	0.0852	0.0852	0.0852	0	0	0.0016	0.0016	0.0016	0	0	0.0184	0.0184	0.0184		0	0	n.d.	0	0	n.d.	0	0	n.d.	180093	75819
MGG_00751T0	n.d.	N	1	1	1	1	1	1	1	1	1	1	1		n.d.	99	0.2427	0.2427	0.2427	0	0.0008	0.0039	0.0039	0.0039	0	0	0.0163	0.0163	0.0163		0	0	n.d.	0	0	n.d.	0.0008	0	99	72369	184811
MGG_00752T0	Mpv17_PMP22,secretome	Y	1	1	1	1	1	1	1	1	1	1	1		n.d.	n.d.	0	0	0	0	0	0	0	0	0	0	0.0067	0.0067	0.0067		0	0	n.d.	0	0	n.d.	0	0	n.d.	187193	70173
MGG_00753T0	CLTH,SPRY	N	1	1	1	1	1	1	1	1	1	1	1		n.d.	n.d.	0.05	0.05	0.05	0	0	0.0006	0.0006	0.0006	0	0	0.0128	0.0128	0.0128		0	0.0007	0	0	0	n.d.	0	0.0004	0	65635	189666
MGG_00754T0	INO80_Ies4	N	1	1	1	1	1	1	1	1	1	1	1		0	n.d.	99	99	99	0	0	0.0017	0.0017	0.0017	0.0036	0	0	0	0		0	0.0027	0	0	0	n.d.	0	0.0018	0	62387	194701
MGG_00755T0	IDO	N	1	1	1	1	1	1	1	1	1	1	1		n.d.	n.d.	0.0536	0.0536	0.0536	0	0	0.0017	0.0017	0.0017	0	0	0.0319	0.0319	0.0319		0	0	n.d.	0.0004	0	99	0.0002	0	99	198945	57932
MGG_00756T0	secretome	Y	1	1	1	1	1	1	1	1	1	1	1		n.d.	n.d.	0.1282	0.1282	0.1282	0	0	0.0028	0.0028	0.0028	0	0	0.0216	0.0216	0.0216		0.0004	0	99	0	0	n.d.	0.0002	0	99	201328	55107
MGG_00757T0	CDC14	N	1	1	1	1	1	1	1	1	1	1	1		n.d.	99	0.3241	0.3241	0.3241	0	0.0015	0.0015	0.0015	0.0015	0	0	0.0046	0.0046	0.0046		0	0	n.d.	0	0	n.d.	0.0015	0	99	53204	203729
MGG_00758T0	polyprenyl_synt	N	1	1	1	1	1	1	1	1	1	1	1		n.d.	n.d.	0.3931	0.4917	0.4917	0	0	0.0039	0.0049	0.0049	0	0	0.0099	0.0099	0.0099		0	0	n.d.	0	0	n.d.	0	0	n.d.	206714	49935
MGG_00759T0	Pex24p	N	1	1	1	1	1	1	1	1	1	1	1		n.d.	n.d.	0	0	0	0	0	0	0	0	0	0	0.0052	0.0052	0.0052		0	0	n.d.	0	0	n.d.	0	0	n.d.	47953	208845
MGG_00760T0	Pkinase	N	1	1	1	1	1	1	1	1	1	1	1		n.d.	n.d.	99	99	99	0	0	0.0003	0.0003	0.0003	0	0	0	0	0		0	0	n.d.	0	0	n.d.	0	0	n.d.	213044	40130
MGG_00764T0	RRP7	N	1	1	1	1	1	1	1	1	0.92	1	1		n.d.	n.d.	n.d.	n.d.	n.d.	n.d.	0	0	0	0	0	0	0	0	0		0	0	n.d.	0	0	n.d.	0	0	n.d.	19215	237785
MGG_00765T0	n.d.	N	1	1	1	1	1	1	1	1	1	1	1		n.d.	n.d.	0.2444	0.2444	0.2444	0	0	0.0081	0.0081	0.0081	0	0	0.0332	0.0332	0.0332		0	0	n.d.	0	0	n.d.	0	0	n.d.	18273	240236
MGG_00768T0	n.d.	N	1	1	1	1	1	1	1	1	1	1	1		n.d.	99	0.0809	0.0809	0.0809	0	0.0013	0.0007	0.0007	0.0007	0	0	0.0082	0.0082	0.0082		0	0	n.d.	0.0007	0	99	0.0011	0	99	6419	250265
MGG_00769T0	FAD_binding_6,Fer2,MOSC,NAD_binding_1	N	1	1	1	1	1	1	1	1	1	1	1		n.d.	n.d.	0.2966	0.3509	0.3509	0	0	0.0055	0.0063	0.0063	0	0	0.0185	0.0181	0.0181		0.0006	0.001	0.6	0	0	n.d.	0.0003	0.0005	0.6	254689	1895
MGG_00770T0	A_deaminase	N	1	1	1	1	1	1	1	1	1	1	1		0.1849	0.1839	0.0437	0.041	0.041	0.0007	0.0014	0.0021	0.0021	0.0021	0.0037	0.0074	0.0471	0.0504	0.0504		0.0007	0.001	0.7	0.0007	0	99	0.0012	0.003	0.4	92066	256998
MGG_00771T0	Hydant_A_N,Hydantoinase_A,Hydantoinase_B	N	1	1	1	1	1	1	1	1	1	1	1		n.d.	n.d.	0.0096	0.0096	0.0096	0	0	0.0003	0.0003	0.0003	0	0	0.0319	0.0319	0.0319		0	0	n.d.	0.0002	0	99	0.0001	0	99	87095	222
MGG_00772T0	Nexin_C,PX,PXA	N	1	1	1	1	1	1	1	1	1	1	1		n.d.	99	0.3838	0.3838	0.3838	0	0.0008	0.0004	0.0004	0.0004	0	0	0.0011	0.0011	0.0011		0	0	n.d.	0.0004	0	99	0.0006	0	99	82737	5535
MGG_00773T0	Abhydrolase_6	N	1	1	1	1	1	1	1	1	1	1	1		0	0	n.d.	99	99	0	0	0	0.0013	0.0013	0.0031	0.0031	0	0	0		0	0.0021	0	0	0	n.d.	0	0.0049	0	15140	75458
MGG_00774T0	RNA_Me_trans	N	1	1	1	1	1	1	1	1	1	1	1		n.d.	n.d.	n.d.	n.d.	n.d.	n.d.	0	0	0	0	0	0	0	0	0		0.0008	0	99	0	0	n.d.	0.0004	0	99	74348	16618
MGG_00775T0	Peptidase_S10,secretome	Y	1	1	1	1	1	0.99	1	1	1	1	1		0	n.d.	n.d.	n.d.	n.d.	n.d.	0	0	0	0	0.0021	0	0	0	0		0	0.0023	0	0	0	n.d.	0	0.0014	0	18388	70678
MGG_00776T0	CIAPIN1	N	1	1	1	1	1	1	1	1	0.96	1	0.99		n.d.	n.d.	0.049	0.049	0.049	0	0	0.0013	0.0013	0.0013	0	0	0.026	0.026	0.026		0	0.0017	0	0	0	n.d.	0	0.0009	0	66679	23664
MGG_00777T0	n.d.	N	1	1	1	1	1	1	1	1	1	1	1		n.d.	n.d.	0.1754	0.1754	0.1754	0	0	0.0017	0.0017	0.0017	0	0	0.0098	0.0098	0.0098		0	0	n.d.	0	0	n.d.	0	0	n.d.	27528	62696
MGG_00778T0	Formyl_trans_N	N	1	1	1	1	1	1	1	1	1	1	0.96		n.d.	n.d.	0.287	0.2293	0.2293	0	0	0.0047	0.0037	0.0037	0	0	0.0163	0.0163	0.0163		0	0	n.d.	0	0	n.d.	0	0	n.d.	60185	29961
MGG_00779T0	GMC_oxred_C,GMC_oxred_N	N	1	1	1	1	1	1	1	1	1	1	1		99	0	0.0543	0.0543	0.0543	0.0006	0	0.0025	0.0025	0.0025	0	0.003	0.0461	0.0461	0.0461		0.0003	0.0012	0.25	0	0	n.d.	0.0001	0.0012	0.08	57629	32237
MGG_00780T0	PC4	N	1	1	1	1	1	1	1	1	1	1	1		n.d.	n.d.	0	0	0	0	0	0	0	0	0	0	0.0077	0.0077	0.0077		0	0	n.d.	0	0.0046	0	0	0.0023	0	55549	35241
MGG_00781T0	Ank_2,Pkinase	N	1	1	1	1	1	1	1	1	1	1	1		99	99	0.4091	0.4091	0.4091	0.0006	0.0012	0.0105	0.0105	0.0105	0	0	0.0257	0.0257	0.0257		0.0002	0	99	0	0	n.d.	0.0007	0	99	52930	36952
MGG_00783T0	DUF1279	N	1	1	1	1	1	1	1	1	1	1	1		n.d.	99	1.6621	1.6621	1.6621	0	0.0017	0.0068	0.0068	0.0068	0	0	0.0041	0.0041	0.0041		0	0	n.d.	0	0	n.d.	0.0016	0	99	48191	42216
MGG_00785T0	n.d.	N	1	1	1	1	1	1	1	1	1	1	1		n.d.	n.d.	n.d.	n.d.	n.d.	n.d.	0	0	0	0	0	0	0	0	0		0	0	n.d.	0	0	n.d.	0	0	n.d.	59197	31176
MGG_00786T0	MARVEL	N	1	1	1	1	1	1	1	1	1	1	1		n.d.	n.d.	0	0	0	0	0	0	0	0	0	0	0.0349	0.0597	0.0597		0	0	n.d.	0	0	n.d.	0	0	n.d.	20353	69876
MGG_00786T1	MARVEL	N	1	1	1	1	1	1	1	1	1	1	1		n.d.	n.d.	0	0	0	0	0	0	0	0	0	0	0.0349	0.0597	0.0597		0	0	n.d.	0	0	n.d.	0	0	n.d.	20353	69876
MGG_00787T0	n.d.	N	1	1	1	1	1	1	1	1	1	1	1		n.d.	n.d.	0.2032	0.4061	0.4061	0	0	0.0015	0.0029	0.0029	0	0	0.0072	0.0073	0.0073		0	0	n.d.	0	0	n.d.	0	0	n.d.	18291	72462
MGG_00788T0	n.d.	N	1	1	1	1	1	1	1	1	1	1	1		n.d.	n.d.	0	0	0	0	0	0	0	0	0	0	0.0235	0.0117	0.0117		0	0	n.d.	0	0	n.d.	0	0	n.d.	15790	75115
MGG_00789T0	eIF-5_eIF-2B	N	1	1	1	1	1	1	1	1	1	1	1		99	99	0.0756	0.1007	0.1007	0.0014	0.0014	0.0014	0.0014	0.0014	0	0	0.018	0.0135	0.0135		0.0008	0	99	0	0	n.d.	0.0005	0	99	76980	13527
MGG_00790T0	DAO	N	1	1	1	1	1	0.99	1	1	0.99	1	0.98		n.d.	0.2056	0.09	0.092	0.092	0	0.0017	0.0033	0.0042	0.0042	0	0.0081	0.0372	0.0455	0.0455		0.0004	0.0011	0.36	0.0005	0.0014	0.36	0.0009	0.0027	0.33	79900	10767
MGG_00791T0	Lactamase_B_2	N	1	1	1	1	1	1	1	1	0.99	1	0.93		n.d.	n.d.	0.2081	0.1389	0.1624	0	0	0.0069	0.0056	0.0067	0	0	0.033	0.0403	0.0413		0	0	n.d.	0.0007	0	99	0.0003	0	99	81956	9193
MGG_00792T0	Prenyltrans_1	N	1	1	1	1	1	1	1	0.99	0.99	1	1		0	0.0696	0.03	0.0702	0.0702	0	0.0006	0.002	0.0036	0.0036	0.004	0.008	0.0653	0.0519	0.0519		0	0.0013	0	0.0003	0	99	0.0005	0.005	0.1	6167	83328
MGG_00793T0	n.d.	N	1	1	1	1	1	1	1	1	1	1	1		n.d.	n.d.	0	0.0781	0.0781	0	0	0	0.0035	0.0035	0	0	0.023	0.0447	0.0447		0.0015	0	99	0	0	n.d.	0.0008	0	99	89971	1832
MGG_00795T0	Ank,Ank_2	N	1	0.98	0.95	0.9	0.9	1	1	1	0.97	0.99	0.93		n.d.	1.7845	1.6368	1.4767	1.5008	0	0.0361	0.0412	0.0489	0.0512	0	0.0202	0.0251	0.0331	0.0341		0.0002	0	99	0.0113	0.0088	1.28	0.022	0.0217	1.01	111214	734
MGG_00797T0	n.d.	N	1	1	1	0.9	0.9	1	1	1	1	1	1		n.d.	0.1513	0.1053	0.183	0.3818	0	0.0097	0.0045	0.0119	0.03	0	0.0642	0.043	0.0649	0.0785		0	0	n.d.	0.0037	0.0271	0.14	0.0071	0.0503	0.14	9703	105149
MGG_00798T0	n.d.	N	1	1	1	1	1	1	1	1	1	1	1		0	1.4117	2.0116	2.0116	2.0116	0	0.0136	0.0122	0.0122	0.0122	0.0018	0.0097	0.006	0.006	0.006		0.0003	0.0009	0.33	0.0067	0.0067	1	0.0094	0.0106	0.89	103114	10922
MGG_00799T0	PNGaseA	N	1	1	1	1	1	1	1	1	1	1	1		99	0.1477	0.1567	0.1567	0.1567	0.0006	0.0023	0.0041	0.0041	0.0041	0	0.0155	0.0259	0.0259	0.0259		0.0003	0.0013	0.23	0.0014	0.0075	0.19	0.0021	0.013	0.16	100117	13744
MGG_00800T0	Pkinase	N	1	1	1	1	1	1	1	1	1	1	1		n.d.	n.d.	0	0	0	0	0	0	0	0	0	0	0.0198	0.0198	0.0198		0	0	n.d.	0	0	n.d.	0	0	n.d.	92222	20123
MGG_00802T0	DUF92,secretome	Y	1	1	1	1	1	1	1	1	1	1	1		n.d.	99	0.1163	0.1163	0.1163	0	0.0011	0.0044	0.0044	0.0044	0	0	0.0378	0.0378	0.0378		0	0	n.d.	0	0	n.d.	0.0012	0	99	80406	34343
MGG_00803T0	Pkinase,UBA_2	N	1	1	1	1	1	1	1	1	1	1	0.99		99	n.d.	0.0774	0.0774	0.0774	0.0006	0	0.0005	0.0005	0.0005	0	0	0.007	0.007	0.007		0.0005	0	99	0	0	n.d.	0.0004	0	99	36678	75313
MGG_00804T0	Abhydrolase_6	N	1	1	1	1	1	1	1	1	1	1	1		n.d.	n.d.	0.1521	0.1521	0.1521	0	0	0.0023	0.0023	0.0023	0	0	0.0154	0.0154	0.0154		0.0005	0	99	0	0	n.d.	0.0002	0	99	43315	71133
MGG_00805T0	FAD_binding_3	N	1	1	1	1	1	1	1	1	1	1	1		n.d.	n.d.	0	0	0	0	0	0	0	0	0	0	0.0225	0.0225	0.0225		0.0003	0	99	0	0	n.d.	0.0002	0	99	68699	43030
MGG_00806T0	Acyl_transf_1,KR,Ketoacyl-synt_C,Methyltransf_12,PP-binding,PS-DH,ketoacyl-synt	N	1	1	1	1	1	1	1	1	1	1	1		n.d.	0.75	0.3773	0.3704	0.3704	0	0.0007	0.0083	0.0083	0.0083	0	0.0009	0.022	0.0224	0.0224		0.0001	0.0002	0.5	0.0001	0	99	0.0006	0.0009	0.67	58129	48518	enzymes that utilise malonyl-CoA
MGG_00809T0	ARID,Myb_DNA-bind_2,Rap1_C	N	1	1	1	1	1	1	1	1	1	1	1		n.d.	99	0.49	0.49	0.49	0	0.0005	0.009	0.009	0.009	0	0	0.0183	0.0183	0.0183		0.0002	0	99	0	0	n.d.	0.0005	0	99	47595	64704
MGG_00810T0	zf-DHHC	N	1	1	1	1	1	1	1	1	1	1	1		n.d.	99	0.016	0.016	0.016	0	0.0019	0.001	0.001	0.001	0	0	0.0619	0.0619	0.0619		0	0	n.d.	0	0	n.d.	0.0021	0	99	68905	45164
MGG_00811T0	MMR_HSR1	N	1	1	1	1	1	1	1	1	1	1	1		n.d.	0.2918	0.3983	0.4279	0.4279	0	0.0008	0.0108	0.0116	0.0116	0	0.0026	0.0271	0.027	0.027		0	0.0009	0	0	0	n.d.	0.0008	0.0019	0.42	43365	70853
MGG_00812T0	Complex1_LYR_2	N	1	1	1	1	1	1	0.99	1	1	1	0.91		n.d.	n.d.	0.0497	0.0497	0.0497	0	0	0.0035	0.0035	0.0035	0	0	0.0694	0.0694	0.0694		0	0	n.d.	0	0	n.d.	0	0	n.d.	73125	42086
MGG_00813T0	CN_hydrolase	N	1	1	1	1	1	1	0.99	0.99	1	0.99	0.99		n.d.	n.d.	0.0625	0.0625	0.0625	0	0	0.0025	0.0025	0.0025	0	0	0.0396	0.0396	0.0396		0	0	n.d.	0	0	n.d.	0	0	n.d.	33979	80944
MGG_00814T0	AHSA1,Aha1_N	N	1	1	1	1	1	1	1	1	1	1	1		n.d.	n.d.	0.0196	0.0196	0.0196	0	0	0.0012	0.0012	0.0012	0	0	0.0618	0.0618	0.0618		0	0	n.d.	0	0	n.d.	0	0	n.d.	32218	82847
MGG_00815T0	secretome	Y	1	1	1	1	1	1	1	1	1	1	1		99	99	0.0795	0.119	0.119	0.0018	0.0035	0.0035	0.0053	0.0053	0	0	0.0441	0.0442	0.0442		0.0015	0	99	0	0	n.d.	0.0026	0	99	29299	86041
MGG_00816T0	secretome	Y	1	1	1	1	1	1	0.93	0.99	1	0.97	0.84		n.d.	n.d.	0.0913	0.0813	0.0813	0	0	0.0084	0.007	0.007	0	0	0.0915	0.0863	0.0863		0	0	n.d.	0	0	n.d.	0	0	n.d.	27551	87963
MGG_00817T0	n.d.	N	1	1	1	1	1	1	1	1	1	1	0.95		n.d.	n.d.	0.0402	0.0402	0.0402	0	0	0.001	0.001	0.001	0	0	0.0243	0.0243	0.0243		0	0	n.d.	0	0	n.d.	0	0	n.d.	90103	24468
MGG_00818T0	Smr	N	1	1	1	1	1	0.9	1	0.99	0.98	0.99	1		n.d.	0.1873	0.0761	0.0761	0.0761	0	0.001	0.0028	0.0028	0.0028	0	0.0051	0.0366	0.0366	0.0366		0	0	n.d.	0.0005	0	99	0.0008	0.0062	0.13	92536	21915
MGG_00819T0	Patched	N	1	1	1	1	1	1	1	1	1	1	1		n.d.	0	0.0079	0.0079	0.0079	0	0	0.0003	0.0003	0.0003	0	0.001	0.0426	0.0426	0.0426		0.0001	0	99	0.0002	0	99	0.0002	0.0011	0.18	95436	16186
MGG_00820T0	HET	N	1	1	1	1	1	1	1	1	1	1	1		0	0.1248	0.1013	0.1013	0.1013	0	0.0006	0.0038	0.0038	0.0038	0.0017	0.0052	0.0371	0.0371	0.0371		0	0.0012	0	0.0006	0.0021	0.29	0.0006	0.0039	0.15	13675	99687
MGG_00821T0	secretome	Y	1	1	1	1	1	1	1	1	1	1	1		n.d.	n.d.	0.188	0.188	0.188	0	0	0.0136	0.0136	0.0136	0	0	0.0725	0.0725	0.0725		0	0	n.d.	0	0	n.d.	0	0	n.d.	103857	12101
MGG_00822T0	Trypsin,secretome	Y	1	1	1	1	1	1	1	1	1	1	0.95		n.d.	99	0.0214	0.0125	0.0125	0	0.0012	0.0025	0.0013	0.0013	0	0	0.1176	0.1013	0.1013		0	0	n.d.	0	0	n.d.	0	0	n.d.	9775	105503
MGG_00823T0	n.d.	N	1	1	0.97	1	1	1	1	1	0.06	1	1		n.d.	n.d.	1.1689	0.6887	0.6887	0	0	0.0458	0.0239	0.0239	0	0	0.0392	0.0347	0.0347		0	0	n.d.	0	0	n.d.	0	0	n.d.	107189	7265
MGG_00824T0	Pyr_redox_3	N	1	0	1	1	1	1	1	1	0.3	0.99	0		99	NA	0.1256	0.1128	0.1128	0.0006	NA	0.0065	0.0065	0.0065	0	NA	0.0519	0.0575	0.0575		0	0	n.d.	0	0	n.d.	0	0	n.d.	109737	4431
MGG_00825T0	secretome	Y	1	0	1	1	1	1	1	1	1	1	0		n.d.	NA	0.6364	0.6364	0.6364	0	NA	0.0127	0.0127	0.0127	0	NA	0.02	0.02	0.02		0	0	n.d.	0	0	n.d.	0	0	n.d.	3449	112554
MGG_00826T0	n.d.	N	1	1	1	1	1	1	1	1	1	0.93	0.86		n.d.	0.2094	0.0858	0.0858	0.0999	0	0.0023	0.0034	0.0034	0.0034	0	0.011	0.04	0.04	0.0344		0.0006	0.0017	0.35	0.0007	0.0043	0.16	0.0029	0.0039	0.74	114812	1
MGG_00827T0	n.d.	N	1	1	1	1	1	1	1	1	1	1	1		n.d.	n.d.	0	0	0	0	0	0	0	0	0	0	0.0615	0.0615	0.0615		0	0	n.d.	0	0	n.d.	0	0	n.d.	112354	1920
MGG_00829T0	Abhydrolase_6	N	1	1	1	1	1	0.88	1	1	0.95	1	0.98		n.d.	n.d.	0.2034	0.4877	0.4877	0	0	0.0053	0.0066	0.0066	0	0	0.0262	0.0136	0.0136		0.0007	0	99	0	0	n.d.	0.0004	0	99	108172	6145
MGG_00830T0	DUF500	N	1	1	1	1	1	0.99	1	1	0.96	0.98	1		n.d.	0.3968	0.078	0.0665	0.0614	0	0.0007	0.0007	0.0015	0.0015	0	0.0018	0.0094	0.0222	0.0241		0	0.0009	0	0.0005	0	99	0.0011	0.0026	0.42	7899	105101
MGG_00831T0	n.d.	N	1	1	1	1	1	1	1	0.99	0.92	0.99	1		0	0	0.1925	0.2841	0.322	0	0	0.0062	0.0074	0.0089	0.0018	0.0018	0.0321	0.026	0.0275		0	0.0013	0	0	0.0014	0	0	0.0011	0	11961	101296
MGG_00832T0	p450	N	1	1	1	1	1	1	1	1	1	1	0.96		n.d.	n.d.	0.0512	0.0845	0.0845	0	0	0.0008	0.003	0.003	0	0	0.0147	0.0361	0.0361		0	0	n.d.	0	0	n.d.	0	0	n.d.	93426	18198
MGG_00833T0	ALIX_LYPXL_bnd,BRO1	N	1	1	1	1	1	1	1	1	1	1	1		n.d.	n.d.	0.1374	0.1374	0.1374	0	0	0.0011	0.0011	0.0011	0	0	0.0077	0.0077	0.0077		0	0	n.d.	0	0	n.d.	0	0	n.d.	22408	89988
MGG_00834T0	n.d.	N	1	1	1	1	1	0.92	0.98	0.87	0.9	0.95	0.81		n.d.	n.d.	0.1233	0.1233	0.1233	0	0	0.0051	0.0051	0.0051	0	0	0.0415	0.0415	0.0415		0	0	n.d.	0	0	n.d.	0	0	n.d.	87751	25380
MGG_00835T0	Band_7	N	1	1	1	1	1	1	1	1	0.99	1	0.97		n.d.	n.d.	0.049	0.049	0.1456	0	0	0.0008	0.0008	0.0027	0	0	0.0156	0.0156	0.0183		0	0	n.d.	0	0.0015	0	0	0.0007	0	28855	84870
MGG_00836T0	NUDIX	N	1	1	1	1	1	1	1	1	1	1	1		n.d.	99	0.0854	0.0854	0.0854	0	0.0022	0.0022	0.0022	0.0022	0	0	0.0258	0.0258	0.0258		0	0	n.d.	0	0	n.d.	0.0021	0	99	31124	83574
MGG_00837T0	n.d.	N	1	1	1	1	1	0.99	1	1	1	1	0.95		n.d.	0	0.1192	0.1192	0.1192	0	0	0.0031	0.0031	0.0031	0	0.0026	0.0259	0.0259	0.0259		0	0	n.d.	0	0	n.d.	0	0.0023	0	80338	31816
MGG_00838T0	DNA_binding_1	N	1	1	1	1	1	1	1	1	1	1	1		n.d.	n.d.	n.d.	n.d.	n.d.	n.d.	0	0	0	0	0	0	0	0	0		0	0	n.d.	0	0	n.d.	0	0	n.d.	36325	78312
MGG_00839T0	GPP34	N	1	1	1	1	1	1	1	1	0.99	0.99	0.97		n.d.	n.d.	0	0	0	0	0	0	0	0	0	0	0.0061	0.0061	0.0061		0	0	n.d.	0	0	n.d.	0	0	n.d.	46578	67542
MGG_00840T0	RRP14,SURF6	N	1	1	1	1	1	1	1	1	1	1	1		n.d.	0	0	0	0	0	0	0	0	0	0	0.0022	0.0068	0.0068	0.0068		0.0003	0	99	0.0004	0	99	0.0004	0.0027	0.15	64554	48519
MGG_00841T0	XPG_I,XPG_N	N	1	1	1	1	1	1	1	1	1	1	1		n.d.	n.d.	0.1379	0.1379	0.1379	0	0	0.0018	0.0018	0.0018	0	0	0.0128	0.0128	0.0128		0.0002	0	99	0	0	n.d.	0.0001	0	99	61167	51088
MGG_00842T0	DUF2962	N	1	1	1	1	1	1	1	1	1	1	1		n.d.	0	0	0	0	0	0	0	0	0	0	0.0066	0.0065	0.0065	0.0065		0	0	n.d.	0	0	n.d.	0	0.0086	0	54536	59592
MGG_00843T0	MAM33	N	1	1	1	1	1	1	1	1	1	1	1		n.d.	99	0.0683	0.0906	0.0906	0	0.0015	0.0015	0.0015	0.0015	0	0	0.0213	0.016	0.016		0	0	n.d.	0.0007	0	99	0.0019	0	99	56399	58099
MGG_00844T0	LCCL	N	1	1	1	1	1	1	1	1	1	1	1		n.d.	n.d.	0.0199	0.0216	0.0199	0	0	0.0006	0.0006	0.0006	0	0	0.0286	0.0262	0.0286		0.0003	0	99	0	0.0009	0	0.0001	0.0005	0.2	57585	54530
MGG_00845T0	n.d.	N	1	1	1	1	1	1	1	1	1	1	1		0	99	1.3415	1.7883	1.7883	0	0.0005	0.0014	0.0019	0.0019	0.0011	0	0.0011	0.0011	0.0011		0.0002	0.0005	0.4	0	0	n.d.	0.0005	0.0003	1.67	50026	60709
MGG_00846T0	MFS_1	N	1	1	1	1	1	1	1	0.95	1	1	1		n.d.	99	0.1765	0.1765	0.1765	0	0.001	0.001	0.001	0.001	0	0	0.0056	0.0056	0.0056		0	0	n.d.	0	0	n.d.	0.001	0	99	46557	66924
MGG_00847T0	eIF2A	N	1	1	1	1	1	1	1	1	1	1	1		n.d.	99	0.0671	0.0559	0.0559	0	0.0013	0.0006	0.0006	0.0006	0	0	0.0094	0.0113	0.0113		0	0.0008	0	0	0	n.d.	0.0012	0.0004	3	41965	70274
MGG_00848T0	MPC	N	1	1	1	1	1	1	1	1	1	1	1		n.d.	n.d.	0	0	0	0	0	0	0	0	0	0	0.0119	0.0119	0.0119		0.0013	0	99	0	0	n.d.	0.0007	0	99	39593	74516
MGG_00849T0	FHA	N	1	1	1	1	1	1	1	1	1	1	1		0.3423	0.172	0.2155	0.2155	0.2155	0.0013	0.0013	0.004	0.004	0.004	0.0038	0.0077	0.0186	0.0186	0.0186		0.0005	0.0041	0.12	0	0	n.d.	0.0015	0.0066	0.23	75967	37366
MGG_00850T0	DUF676	N	1	1	1	1	1	1	1	1	1	1	1		99	0.2743	0.2657	0.2657	0.2657	0.0005	0.0005	0.0018	0.0018	0.0018	0	0.002	0.0068	0.0068	0.0068		0.0003	0	99	0.0001	0	99	0.0005	0.0023	0.22	79604	29967
MGG_00851T0	DUF367,RLI	N	1	1	1	1	1	1	1	1	1	0.98	1		0	0	0.1967	0.1967	0.1967	0	0	0.0041	0.0041	0.0041	0.0033	0.0033	0.0208	0.0208	0.0208		0.0004	0.0021	0.19	0	0	n.d.	0.0002	0.0014	0.14	28149	84088
MGG_00852T0	Alpha_adaptinC2,GAT,VHS	N	1	1	1	1	1	1	1	0.99	1	1	1		n.d.	0	0	0	0	0	0	0	0	0	0	0.0019	0.0094	0.0094	0.0094		0	0	n.d.	0	0	n.d.	0	0.0021	0	87468	24624
MGG_00853T0	Oxysterol_BP	N	1	1	1	1	1	1	1	1	1	1	1		n.d.	n.d.	0.0675	0.0675	0.0675	0	0	0.0009	0.0009	0.0009	0	0	0.014	0.014	0.014		0	0.0012	0	0	0	n.d.	0	0.0006	0	21740	91337
MGG_00856T0	CP2	N	1	1	1	1	1	1	1	1	1	1	1		n.d.	n.d.	0.0346	0	0	0	0	0.0006	0	0	0	0	0.0166	0.0166	0.0166		0	0	n.d.	0	0	n.d.	0	0	n.d.	105097	5835
MGG_00857T0	n.d.	N	1	1	1	1	1	1	1	1	0.98	1	1		99	n.d.	0.1409	0.1409	0.1409	0.0012	0	0.0012	0.0012	0.0012	0	0	0.0087	0.0087	0.0087		0.0008	0	99	0.0006	0	99	0.0008	0	99	4770	3946
MGG_00858T0	n.d.	N	1	1	1	1	1	1	1	1	1	1	1		n.d.	n.d.	n.d.	n.d.	n.d.	n.d.	0	0	0	0	0	0	0	0	0		0	0	n.d.	0	0	n.d.	0	0	n.d.	4207	6437
MGG_00859T0	IBR	N	1	1	1	1	1	1	1	1	1	1	1		n.d.	0.6481	0.1617	0.1617	0.1617	0	0.0017	0.0008	0.0008	0.0008	0	0.0026	0.0052	0.0052	0.0052		0	0	n.d.	0	0	n.d.	0.0016	0.003	0.53	97002	222
MGG_00860T0	Redoxin	N	1	1	1	1	1	1	1	1	1	1	1		n.d.	n.d.	0	0	0	0	0	0	0	0	0	0	0.0075	0.0075	0.0075		0	0	n.d.	0	0	n.d.	0	0	n.d.	95217	4247
MGG_00861T0	OPT	N	1	1	1	1	1	1	1	1	1	1	1		99	1.127	0.2806	0.3786	0.3786	0.0011	0.0022	0.0022	0.0027	0.0027	0	0.0019	0.0077	0.0072	0.0072		0.001	0	99	0.0007	0.0012	0.58	0.002	0.0009	2.22	5665	90080
MGG_00863T0	Glyco_hydro_53,secretome	Y	1	1	1	1	1	1	1	1	1	1	1		n.d.	99	0	0	0	0	0.0012	0	0	0	0	0	0.0431	0.0456	0.0456		0	0	n.d.	0.0008	0.0021	0.38	0.0006	0.001	0.6	85508	12068	secreted glycosyl hydolases, carbohydrate esterases and polysaccharide lyases
MGG_00864T0	Aminotran_1_2	N	1	1	1	1	1	1	1	1	1	1	1		n.d.	99	0.0498	0	0	0	0.0008	0.0008	0	0	0	0	0.0162	0.01	0.01		0	0	n.d.	0.0006	0.0017	0.35	0.0004	0.0013	0.31	82862	15344
MGG_00865T0	FKS1_dom1,Glucan_synthase	N	1	1	1	1	1	1	1	1	1	1	1		n.d.	0	0	0	0	0	0	0	0	0	0	0.0007	0.0148	0.0136	0.0136		0.0001	0	99	0	0.0005	0	0	0.0004	0	75141	17869
MGG_00866T0	HMG_box,SprT-like	N	1	1	1	1	1	1	1	1	1	1	1		n.d.	99	0.8575	0.7154	0.7154	0	0.002	0.0062	0.01	0.01	0	0	0.0072	0.0139	0.0139		0	0	n.d.	0.0008	0.001	0.8	0.0018	0.0005	3.6	28694	69443
MGG_00867T0	Mog1	N	1	1	1	1	1	1	1	1	1	1	1		n.d.	n.d.	0	0	0	0	0	0	0	0	0	0	0.0147	0.0292	0.0292		0	0	n.d.	0	0.0047	0	0	0.0035	0	68378	31024
MGG_00868T0	Helicase_C,SNF2_N	N	1	1	1	1	1	1	1	1	1	1	1		0	0	1.564	1.564	1.564	0	0	0.0094	0.0094	0.0094	0.0013	0.0013	0.006	0.006	0.006		0	0.001	0	0.0058	0.0139	0.42	0.0041	0.0111	0.37	64713	33043
MGG_00870T0	n.d.	N	1	1	1	1	1	1	1	1	0.3	0.3	1		n.d.	99	2.4552	2.4552	2.4552	0	0.0016	0.0128	0.0128	0.0128	0	0	0.0052	0.0052	0.0052		0	0	n.d.	0.0144	0	99	0.0081	0	99	59546	39409
MGG_00871T0	CRAL_TRIO,CRAL_TRIO_N	N	1	1	1	1	1	1	1	1	1	1	1		n.d.	0.3297	0.6095	0.5411	0.5411	0	0.0007	0.0075	0.0067	0.0067	0	0.0022	0.0123	0.0124	0.0124		0.0003	0.0009	0.33	0.0009	0.0012	0.75	0.0009	0.0033	0.27	43293	53900
MGG_00872T0	HIT	N	1	1	1	1	1	1	1	1	1	1	1		n.d.	n.d.	n.d.	n.d.	n.d.	n.d.	0	0	0	0	0	0	0	0	0		0	0	n.d.	0	0	n.d.	0	0	n.d.	52639	46518
MGG_00873T0	n.d.	N	1	1	1	1	1	1	1	1	1	1	1		n.d.	n.d.	0	0	0	0	0	0	0	0	0	0	0.0373	0.0373	0.0373		0	0	n.d.	0	0	n.d.	0	0	n.d.	52236	48055
MGG_00874T0	DASH_Dam1	N	1	1	1	1	1	0.95	1	1	1	1	1		99	n.d.	0.3772	0.3816	0.3816	0.0021	0	0.0042	0.0042	0.0042	0	0	0.0111	0.0111	0.0111		0.0009	0	99	0	0	n.d.	0.0004	0	99	54679	45093
MGG_00876T0	B3_4,B5	N	1	1	1	1	1	1	1	1	1	1	1		n.d.	n.d.	0.0317	0.0317	0.0317	0	0	0.0007	0.0007	0.0007	0	0	0.0215	0.0215	0.0215		0	0.001	0	0	0	n.d.	0	0.0005	0	58783	39248
MGG_00877T0	UCH	N	1	1	1	1	1	1	1	1	1	1	1		99	99	0.2784	0.3451	0.3451	0.0004	0.0007	0.0019	0.0023	0.0023	0	0	0.0068	0.0067	0.0067		0.0003	0.0005	0.6	0	0	n.d.	0.0005	0.0002	2.5	34173	60970
MGG_00878T0	Tim17	N	1	1	1	1	1	1	1	1	1	1	1		n.d.	n.d.	n.d.	n.d.	n.d.	n.d.	0	0	0	0	0	0	0	0	0		0	0	n.d.	0	0	n.d.	0	0	n.d.	66567	32431
MGG_00879T0	MutS_I,MutS_II,MutS_III,MutS_IV,MutS_V	N	1	1	1	1	1	1	1	1	1	1	1		n.d.	99	99	99	99	0	0.0005	0.0005	0.0005	0.0005	0	0	0	0	0		0	0.0006	0	0.0002	0	99	0.0006	0.0003	2	29503	68229
MGG_00880T0	tRNA_m1G_MT	N	1	1	1	1	1	1	1	1	1	1	1		n.d.	n.d.	99	99	99	0	0	0.001	0.001	0.001	0	0	0	0	0		0	0	n.d.	0	0	n.d.	0	0	n.d.	71402	27301
MGG_00881T0	DNA_primase_S	N	1	1	1	1	1	1	1	1	1	1	1		n.d.	0	0.7336	0.7336	0.7336	0	0	0.0052	0.0052	0.0052	0	0.0024	0.0071	0.0071	0.0071		0.0003	0	99	0	0.0018	0	0.0002	0.0014	0.14	25328	73035
MGG_00882T0	Cellulase	N	1	1	1	1	1	1	1	1	1	1	1		n.d.	0	0	0	0	0	0	0	0	0	0	0.0016	0.0148	0.0148	0.0148		0	0	n.d.	0	0.0012	0	0	0.0009	0	77060	20567
MGG_00883T0	Pkinase	N	1	1	1	1	1	1	1	1	1	1	1		n.d.	99	0	0	0	0	0.0003	0	0	0	0	0	0.0038	0.0038	0.0038		0	0.0004	0	0.0002	0.0006	0.33	0.0001	0.0006	0.17	82174	12125
MGG_00884T0	PCI,Rpn3_C	N	1	1	1	1	1	1	1	1	1	1	1		n.d.	n.d.	0	0	0	0	0	0	0	0	0	0	0.0047	0.0047	0.0047		0.0003	0	99	0	0	n.d.	0.0002	0	99	131638	485
MGG_00885T0	TFIID_20kDa	N	1	1	1	1	1	1	1	1	1	1	1		99	99	0.357	0.514	0.514	0.0006	0.0006	0.0024	0.0031	0.0031	0	0	0.0067	0.006	0.006		0.0003	0	99	0.0005	0.0009	0.56	0.0005	0.0004	1.25	127609	4009
MGG_00886T0	n.d.	N	1	1	1	1	1	1	1	1	1	1	1		n.d.	n.d.	n.d.	99	99	0	0	0	0.0013	0.0013	0	0	0	0	0		0	0.0016	0	0	0	n.d.	0	0.0008	0	124081	7603
MGG_00887T0	DASH_Spc34	N	1	1	1	1	1	0.96	1	1	1	1	1		n.d.	n.d.	0.7432	0.7432	0.7432	0	0	0.0035	0.0035	0.0035	0	0	0.0047	0.0047	0.0047		0	0	n.d.	0	0	n.d.	0	0	n.d.	11823	120640
MGG_00888T0	secretome	Y	1	1	1	1	1	1	1	1	1	1	1		99	99	0.547	0.5499	0.547	0.0009	0.0009	0.0055	0.0055	0.0055	0	0	0.0101	0.0101	0.0101		0.0003	0	99	0.0005	0.001	0.5	0.0005	0.0005	1	115476	17175
MGG_00889T0	DNA_methylase	N	1	1	1	1	1	1	1	1	1	1	1		99	0	0.3568	0.7206	0.7206	0.0007	0	0.0018	0.004	0.004	0	0.0019	0.0049	0.0055	0.0055		0.0003	0	99	0	0.0014	0	0.0001	0.0011	0.09	109557	20733
MGG_00890T0	n.d.	N	1	1	1	1	1	1	1	1	1	1	1		n.d.	n.d.	0	0.0868	0.0868	0	0	0	0.0005	0.0005	0	0	0.0035	0.0058	0.0058		0.0002	0	99	0.0002	0.0007	0.29	0.0002	0.0004	0.5	105844	25916
MGG_00891T0	MOZ_SAS	N	1	1	1	1	1	1	1	1	1	1	0.97		n.d.	0.3916	0	0.1042	0.0958	0	0.0006	0	0.0019	0.0019	0	0.0016	0.0066	0.0185	0.0202		0	0	n.d.	0.0007	0.001	0.7	0.0005	0.0005	1	29267	103093
MGG_00892T0	ATP-synt_C	N	1	1	1	1	1	1	1	1	1	1	1		n.d.	n.d.	0	0	0	0	0	0	0	0	0	0	0.0101	0.0101	0.0101		0	0	n.d.	0	0	n.d.	0	0	n.d.	34214	100004
MGG_00893T0	PNP_UDP_1	N	1	1	1	1	1	1	1	1	1	1	1		99	1.2453	0.6331	0.9322	0.9322	0.0011	0.0033	0.008	0.0092	0.0092	0	0.0027	0.0126	0.0099	0.0099		0.0008	0.0025	0.32	0.0014	0	99	0.0025	0.0045	0.56	95281	37777
MGG_00893T1	PNP_UDP_1	N	1	1	1	1	1	1	1	1	1	1	1		99	1.2805	1.2948	0.7523	0.7523	0.0012	0.0035	0.0106	0.0082	0.0082	0	0.0027	0.0082	0.0109	0.0109		0.0009	0.0026	0.35	0.0014	0	99	0.0026	0.0045	0.58	95367	37977
MGG_00896T0	DNA_pol_A_exo1,HRDC,PMC2NT	N	1	1	1	1	1	1	1	1	1	1	1		n.d.	0	0.185	0.185	0.185	0	0	0.0023	0.0023	0.0023	0	0.0014	0.0124	0.0124	0.0124		0	0	n.d.	0	0.0021	0	0	0.0031	0	45679	85635
MGG_00897T0	MFS_1	N	1	1	1	1	1	1	1	1	1	1	1		0	n.d.	0.396	0.396	0.396	0	0	0.0095	0.0095	0.0095	0.0072	0	0.024	0.024	0.024		0	0.0033	0	0	0	n.d.	0	0.0016	0	49534	84912
MGG_00899T0	TBCC	N	1	1	1	1	1	1	1	1	1	1	1		99	99	0.2416	0.2416	0.2416	0.0013	0.0013	0.0026	0.0026	0.0026	0	0	0.0107	0.0107	0.0107		0.0005	0.0016	0.31	0	0	n.d.	0.0003	0.0008	0.37	56788	76060
MGG_00900T0	Med9	N	1	1	1	1	1	1	1	1	1	1	1		n.d.	n.d.	0	0	0	0	0	0	0	0	0	0	0.0393	0.0393	0.0393		0	0	n.d.	0	0	n.d.	0	0	n.d.	75502	58993
MGG_00901T0	Metalloenzyme,iPGM_N	N	1	1	1	1	1	1	1	1	1	1	1		0.3354	0	0.1673	0	0	0.0009	0	0.0009	0	0	0.0026	0.0026	0.0051	0.0051	0.0051		0.0003	0.0011	0.27	0	0	n.d.	0.0002	0.0033	0.06	59836	72762
MGG_00904T0	Prefoldin	N	1	1	1	1	1	1	1	1	1	1	1		n.d.	n.d.	0.364	0.364	0.364	0	0	0.0022	0.0022	0.0022	0	0	0.0059	0.0059	0.0059		0	0	n.d.	0	0.0047	0	0	0.0035	0	68894	64197
MGG_00905T0	CRAL_TRIO,CRAL_TRIO_N	N	1	1	1	1	1	1	1	1	1	1	1		n.d.	0.2948	0.5157	0.5157	0.5157	0	0.0013	0.0024	0.0024	0.0024	0	0.0043	0.0048	0.0048	0.0048		0	0	n.d.	0.0006	0.002	0.3	0.001	0.0029	0.34	71025	61858
MGG_00906T0	Mis14	N	1	1	1	1	1	1	1	1	1	1	0.99		n.d.	n.d.	99	99	99	0	0	0.0016	0.0016	0.0016	0	0	0	0	0		0	0	n.d.	0	0	n.d.	0	0	n.d.	60534	72922
MGG_00907T0	n.d.	N	1	1	1	1	1	1	1	1	1	1	1		n.d.	n.d.	n.d.	n.d.	n.d.	n.d.	0	0	0	0	0	0	0	0	0		0	0	n.d.	0	0	n.d.	0	0	n.d.	56719	76506
MGG_00908T0	AAA	N	1	1	1	1	1	1	1	1	1	1	1		n.d.	n.d.	0	0	0	0	0	0	0	0	0	0	0.0117	0.0117	0.0117		0	0.0013	0	0	0	n.d.	0	0.0007	0	79352	53398
MGG_00909T0	Folliculin	N	1	1	1	1	1	1	1	1	1	1	1		n.d.	99	0.1091	0.1091	0.1091	0	0.001	0.001	0.001	0.001	0	0	0.0091	0.0091	0.0091		0.0004	0	99	0	0	n.d.	0.0011	0	99	48676	82320
MGG_00912T0	Y_phosphatase	N	1	1	1	1	1	1	1	1	1	1	1		n.d.	n.d.	0.1558	0.1558	0.1558	0	0	0.0021	0.0021	0.0021	0	0	0.0133	0.0133	0.0133		0.0003	0	99	0	0.0011	0	0.0001	0.0006	0.17	40313	91639
MGG_00913T0	RCC1_2	N	1	1	1	1	1	1	1	1	1	1	1		n.d.	n.d.	0.1213	0.1213	0.1213	0	0	0.0016	0.0016	0.0016	0	0	0.013	0.013	0.013		0	0	n.d.	0	0	n.d.	0	0	n.d.	37336	95426
MGG_00914T0	n.d.	N	1	1	1	1	1	1	1	1	1	1	1		n.d.	n.d.	0.1417	0.1417	0.1417	0	0	0.0032	0.0032	0.0032	0	0	0.0228	0.0228	0.0228		0	0	n.d.	0	0	n.d.	0	0	n.d.	36237	97987
MGG_00915T0	Sec34	N	1	1	1	1	1	1	1	1	0.96	1	1		n.d.	99	0.1555	0.2619	0.219	0	0.0006	0.0017	0.0022	0.0023	0	0	0.0107	0.0086	0.0103		0	0	n.d.	0.0003	0	99	0.0001	0	99	98956	32989
MGG_00916T0	secretome	Y	1	1	1	1	1	1	1	1	1	1	1		n.d.	n.d.	0.1818	0.1818	0.1818	0	0	0.003	0.003	0.003	0	0	0.0163	0.0163	0.0163		0	0	n.d.	0	0	n.d.	0	0	n.d.	104242	30232
MGG_00917T0	Mito_carr	N	1	1	1	1	1	1	1	0.96	1	1	1		n.d.	n.d.	n.d.	n.d.	n.d.	n.d.	0	0	0	0	0	0	0	0	0		0	0	n.d.	0	0	n.d.	0	0	n.d.	106215	27118
MGG_00918T0	RINT1_TIP1	N	1	1	1	1	1	1	1	1	1	1	0.99		99	0.2983	0.1678	0.2577	0.2577	0.0005	0.0005	0.0022	0.0028	0.0028	0	0.0018	0.0131	0.0108	0.0108		0.0002	0	99	0	0.0009	0	0.0007	0.0013	0.54	24432	107726
MGG_00919T0	GATase,GMP_synt_C,NAD_synthase	N	1	1	1	1	1	1	1	1	1	1	1		99	99	0.0504	0.0842	0.0842	0.0008	0.0008	0.0008	0.0008	0.0008	0	0	0.0153	0.0091	0.0091		0.0005	0	99	0	0	n.d.	0.0003	0	99	21925	110528
MGG_00920T0	DUF155	N	1	1	1	1	1	1	1	1	1	1	1		n.d.	0	0	0.0729	0.0729	0	0	0	0.001	0.001	0	0.0028	0.0114	0.0143	0.0143		0	0	n.d.	0	0	n.d.	0	0.003	0	113129	20134
MGG_00922T0	Asp,secretome	Y	1	1	1	1	1	1	1	1	1	1	1		n.d.	n.d.	0	n.d.	n.d.	n.d.	0	0	0	0	0	0	0.0038	0	0		0	0	n.d.	0	0	n.d.	0	0	n.d.	11802	121267
MGG_00923T0	SHMT	N	1	1	1	1	1	1	1	1	1	1	1		0	n.d.	0	0	0	0	0	0	0	0	0.0031	0	0.0319	0.0064	0.0064		0	0.0012	0	0	0	n.d.	0	0.0006	0	124523	8097
MGG_00924T0	Bromo_TP,Bromodomain	N	1	1	1	1	1	1	1	1	1	1	1		99	0	0.4101	0.0371	0.0371	0.0004	0	0.0008	0.0004	0.0004	0	0.001	0.002	0.011	0.011		0.0002	0	99	0	0	n.d.	0.0001	0.0013	0.08	3124	127302
MGG_00926T0	Lgl_C,WD40	N	1	1	1	1	1	1	1	1	1	1	1		n.d.	0	0	0	0	0	0	0	0	0	0	0.0012	0.0012	0.0023	0.0023		0	0	n.d.	0	0	n.d.	0	0.0014	0	14692	57526
MGG_00928T0	PH_9,Sec7	N	1	1	1	1	1	1	1	1	1	1	1		99	0.6714	0.5657	0.1776	0.1776	0.0003	0.0006	0.0009	0.0014	0.0014	0	0.0008	0.0015	0.008	0.008		0.0003	0.0003	1	0	0.0004	0	0.0007	0.0009	0.78	50150	20216
MGG_00929T0	FAD_binding_1,NAD_binding_1,POR	N	1	1	1	1	1	1	1	1	1	1	1		99	0.6426	0.4773	0.0782	0.0782	0.0004	0.0008	0.0015	0.0012	0.0012	0	0.0013	0.0032	0.0153	0.0153		0.0002	0	99	0	0.0006	0	0.0006	0.0009	0.67	43973	28378
MGG_00930T0	E1-E2_ATPase,HMA,Hydrolase	N	1	1	1	1	1	1	1	1	1	1	1		0	0	0.2081	0.1246	0.1246	0	0	0.0004	0.0016	0.0016	0.0019	0.0028	0.0019	0.0125	0.0125		0.0003	0.0011	0.27	0	0.0011	0	0.0001	0.0029	0.03	34594	35634
MGG_00931T0	Abhydrolase_6	N	1	1	1	1	1	1	0.96	1	0.95	0.96	0.94		n.d.	n.d.	0.2587	0.1292	0.1292	0	0	0.0012	0.0012	0.0012	0	0	0.0047	0.0093	0.0093		0	0	n.d.	0	0	n.d.	0	0	n.d.	35473	38485
MGG_00932T0	n.d.	N	1	1	1	1	1	1	1	1	1	1	1		n.d.	n.d.	0.5967	0.5107	0.5107	0	0	0.009	0.0078	0.0078	0	0	0.0151	0.0153	0.0153		0	0	n.d.	0	0	n.d.	0	0	n.d.	33166	41326
MGG_00933T0	Ion_trans_2	N	1	1	1	1	1	1	1	1	1	1	1		0	n.d.	1.101	1.101	1.101	0	0	0.0032	0.0032	0.0032	0.0015	0	0.0029	0.0029	0.0029		0.0002	0.0007	0.29	0	0	n.d.	0.0001	0.0004	0.25	43193	29931
MGG_00934T0	Zn_clus	N	1	1	1	1	1	1	1	1	1	1	1		n.d.	99	0.2231	0.2233	0.2233	0	0.0005	0.003	0.003	0.003	0	0	0.0135	0.0135	0.0135		0	0	n.d.	0	0	n.d.	0.0004	0	99	46392	25609
MGG_00936T0	n.d.	N	1	1	1	1	1	1	1	1	1	1	1		n.d.	n.d.	0.8619	0.8619	0.8619	0	0	0.0276	0.0276	0.0276	0	0	0.032	0.032	0.032		0	0	n.d.	0	0	n.d.	0	0	n.d.	22554	53181
MGG_00937T0	ABC2_membrane_3,ABC_tran	N	1	1	1	1	1	1	1	1	1	1	1		0	0.1739	0.0288	0.0266	0.0266	0	0.0003	0.0003	0.0003	0.0003	0.0008	0.0016	0.0094	0.0102	0.0102		0	0.0005	0	0.0003	0.0004	0.75	0.0004	0.0017	0.24	15455	54683	drug transporters
MGG_00939T0	AhpC-TSA_2	N	1	1	1	1	1	1	1	1	1	1	1		n.d.	n.d.	0.3375	0.3375	0.3375	0	0	0.0009	0.0009	0.0009	0	0	0.0028	0.0028	0.0028		0	0	n.d.	0	0	n.d.	0	0	n.d.	65383	8365
MGG_00940T0	Peptidase_S8,Pro-kuma_activ	N	1	1	1	1	1	1	1	1	1	1	1		0	0.0964	0.2941	0.2941	0.2941	0	0.002	0.0007	0.0007	0.0007	0.0023	0.021	0.0023	0.0023	0.0023		0	0.0017	0	0	0	n.d.	0.0021	0.0196	0.11	6067	67815
MGG_00941T0	n.d.	N	1	1	1	1	1	1	1	1	1	1	1		n.d.	0.832	0.4209	0.4209	0.4209	0	0.0111	0.0045	0.0045	0.0045	0	0.0133	0.0108	0.0108	0.0108		0.0005	0	99	0.0007	0	99	0.0102	0.0191	0.53	71431	3237
MGG_00942T0	Aminotran_4	N	1	1	1	1	1	1	1	1	1	1	1		n.d.	0.0404	0.0319	0.0319	0.0319	0	0.0009	0.0009	0.0009	0.0009	0	0.023	0.029	0.029	0.029		0	0	n.d.	0.0005	0.0047	0.11	0.0013	0.0103	0.13	1233	72791
MGG_00943T0	CTP_transf_2	N	1	1	1	1	1	1	1	1	1	1	1		99	0	0	0	0	0.001	0	0	0	0	0	0.0125	0.0125	0.0125	0.0125		0.0004	0.0012	0.33	0	0	n.d.	0.0002	0.0118	0.02	28132	346
MGG_00944T0	n.d.	N	1	1	1	1	1	1	1	1	1	1	1		n.d.	0.3204	0.6427	0.6427	0.6427	0	0.0028	0.0018	0.0018	0.0018	0	0.0086	0.0029	0.0029	0.0029		0	0.0011	0	0.0005	0.0018	0.28	0.0031	0.0074	0.42	4356	24625
MGG_00946T0	WD40	N	1	1	1	1	1	1	1	1	1	1	1		n.d.	0	0	0	0	0	0	0	0	0	0	0.0159	0.0053	0.0053	0.0053		0	0	n.d.	0	0	n.d.	0	0.0123	0	7566	21191
MGG_00947T0	n.d.	N	1	1	1	1	1	1	1	1	1	1	1		n.d.	0.089	0	0	0	0	0.0021	0	0	0	0	0.0234	0.0078	0.0078	0.0078		0	0	n.d.	0	0	n.d.	0.0022	0.0197	0.11	19676	9620
MGG_00949T0	COPIIcoated_ERV,ERGIC_N	N	1	1	1	1	1	1	1	1	1	1	1		n.d.	0	0	0	0	0	0	0	0	0	0	0.0254	0.0304	0.0304	0.0304		0	0	n.d.	0	0	n.d.	0	0.0158	0	13865	14836
MGG_00951T0	Glyco_hydro_76	N	1	1	1	1	1	0.99	0.98	1	1	1	0.98		n.d.	n.d.	0	0	0	0	0	0	0	0	0	0	0.0398	0.0398	0.0398		0	0	n.d.	0	0	n.d.	0	0	n.d.	6432	22002	secreted glycosyl hydolases, carbohydrate esterases and polysaccharide lyases
MGG_00952T0	Amidohydro_2	N	1	1	1	1	1	1	1	1	1	1	1		0	0	0.1945	0.1945	0.1945	0	0	0.0028	0.0028	0.0028	0.0025	0.0025	0.0146	0.0146	0.0146		0	0.0018	0	0	0	n.d.	0	0.0012	0	27280	1308
MGG_00953T0	2OG-FeII_Oxy_3	N	1	1	1	1	1	0.99	1	1	1	1	1		99	n.d.	0.1	0.1167	0.1167	0.0011	0	0.0056	0.0056	0.0056	0	0	0.0561	0.0481	0.0481		0.0005	0	99	0	0	n.d.	0.0003	0	99	3350	29293
MGG_00954T0	n.d.	N	1	1	1	1	1	1	1	1	1	1	1		0.2453	0	0.2201	0.2201	0.2201	0.003	0	0.0117	0.0117	0.0117	0.012	0.012	0.0531	0.0531	0.0531		0.0025	0.004	0.62	0	0	n.d.	0.0012	0.002	0.6	1231	1759
MGG_00956T0	DHDPS	N	1	1	1	1	1	0.99	1	1	0.93	1	0.94		n.d.	n.d.	0	0	0	0	0	0	0	0	0	0	0.0476	0.0476	0.0476		0.0006	0	99	0	0	n.d.	0.0003	0	99	249	48222
MGG_00957T0	ABC1	N	1	1	1	1	1	1	1	1	0.98	1	1		n.d.	1.0299	0.2012	0.2671	0.2671	0	0.0015	0.0037	0.0049	0.0049	0	0.0015	0.0182	0.0183	0.0183		0	0	n.d.	0.0003	0	99	0.0009	0.002	0.45	45659	1692
MGG_00958T0	Plus-3	N	1	1	1	1	1	1	1	1	1	1	1		n.d.	0	0.67	0.67	0.67	0	0	0.0015	0.0015	0.0015	0	0.0023	0.0023	0.0023	0.0023		0	0	n.d.	0	0	n.d.	0	0.0025	0	42755	4593
MGG_00959T0	COQ7	N	1	1	1	1	1	1	1	1	1	1	1		n.d.	99	99	99	99	0	0.0017	0.0017	0.0017	0.0017	0	0	0	0	0		0	0	n.d.	0	0	n.d.	0.0017	0	99	7465	41564
MGG_00960T0	PLDc,PLDc_2,PX	N	1	1	1	1	1	1	1	1	1	1	1		0	0	0	0	0	0	0	0	0	0	0.0007	0.0007	0.0014	0.0049	0.0049		0	0.0003	0	0	0.0004	0	0	0.0012	0	34641	9797
MGG_00961T0	Tubulin,Tubulin_C	N	1	1	1	1	1	1	1	1	1	1	1		n.d.	0	0	99	99	0	0	0	0.001	0.001	0	0.0026	0.0026	0	0		0	0.0012	0	0	0.0016	0	0	0.0014	0	15887	31714
MGG_00962T0	n.d.	N	1	1	1	1	1	1	1	1	1	1	1		n.d.	n.d.	n.d.	n.d.	n.d.	n.d.	0	0	0	0	0	0	0	0	0		0	0	n.d.	0.0025	0	99	0.0013	0	99	31319	18044
MGG_00963T0	n.d.	N	1	1	1	1	1	1	1	1	1	1	1		n.d.	0.4752	0.8532	0.6546	0.6546	0	0.0005	0.002	0.0021	0.0021	0	0.0011	0.0024	0.0032	0.0032		0	0.0005	0	0.0002	0.0007	0.29	0.0006	0.0013	0.46	20032	26105
MGG_00964T0	n.d.	N	1	1	1	1	1	1	1	1	1	1	0.98		n.d.	n.d.	n.d.	n.d.	n.d.	n.d.	0	0	0	0	0	0	0	0	0		0	0	n.d.	0	0	n.d.	0	0	n.d.	24130	24245
MGG_00965T0	PRELI	N	1	1	1	1	1	1	1	1	1	1	1		n.d.	n.d.	0	n.d.	n.d.	n.d.	0	0	0	0	0	0	0.0113	0	0		0	0	n.d.	0	0	n.d.	0	0	n.d.	22630	26485
MGG_00966T0	Peptidase_M24	N	1	1	1	1	1	1	1	1	1	1	1		0.5021	n.d.	0	0.1522	0.1522	0.0019	0	0	0.001	0.001	0.0038	0	0.0032	0.0065	0.0065		0.0008	0.0013	0.62	0	0	n.d.	0.0004	0.0006	0.67	19945	27957
MGG_00967T0	DnaJ	N	1	1	1	1	1	1	1	1	0.96	1	0.85		n.d.	n.d.	99	99	99	0	0	0.0016	0.0016	0.0016	0	0	0	0	0		0	0	n.d.	0	0	n.d.	0	0	n.d.	30294	18403
MGG_00968T0	Porin_3	N	1	1	1	1	1	1	1	1	1	1	1		99	99	99	99	99	0.0013	0.0013	0.0013	0.0013	0.0013	0	0	0	0	0		0.0006	0	99	0	0	n.d.	0.0003	0	99	16959	31686
MGG_00969T0	Asn_synthase,GATase_7	N	1	1	1	1	1	1	1	1	1	1	1		n.d.	n.d.	n.d.	0	0	0	0	0	0	0	0	0	0	0.0073	0.0073		0	0	n.d.	0	0	n.d.	0	0	n.d.	13846	33811
MGG_00970T0	UQ_con	N	1	1	1	1	1	1	1	1	1	1	1		n.d.	0	n.d.	n.d.	n.d.	n.d.	0	0	0	0	0	0.01	0	0	0		0	0	n.d.	0	0.0048	0	0	0.0024	0	11469	36963
MGG_00971T0	Pex19	N	1	1	1	1	1	1	1	1	1	1	1		0	n.d.	0	99	99	0	0	0	0.0014	0.0014	0.0036	0	0.0036	0	0		0	0.0017	0	0	0	n.d.	0	0.0009	0	38769	9540
MGG_00972T0	n.d.	N	1	1	1	1	1	1	1	1	1	1	1		99	99	0.7703	0.3811	0.3811	0.002	0.002	0.004	0.004	0.004	0	0	0.0052	0.0105	0.0105		0.0007	0	99	0	0	n.d.	0.0004	0	99	8550	40188
MGG_00973T0	FAD_binding_4,secretome	Y	1	1	1	1	1	1	1	1	1	1	0.97		n.d.	n.d.	0.0261	0	0	0	0	0.0007	0	0	0	0	0.0283	0.0068	0.0068		0	0	n.d.	0	0	n.d.	0	0	n.d.	5159	42894
MGG_00976T0	AAA_11,AAA_12,UPF1_Zn_bind	N	1	1	1	1	1	1	0.99	1	1	1	1		n.d.	0.1792	0.055	0.0895	0.0895	0	0.0004	0.0008	0.0004	0.0004	0	0.0023	0.0143	0.0046	0.0046		0	0.001	0	0	0.0006	0	0.0004	0.0029	0.14	36517	3324
MGG_00977T0	Brix	N	1	1	1	1	1	1	1	1	1	1	1		n.d.	99	0.3745	99	99	0	0.0031	0.0016	0.0016	0.0016	0	0	0.0042	0	0		0	0	n.d.	0	0	n.d.	0.003	0	99	8505	34801
MGG_00978T0	SNARE,Syntaxin	N	1	1	1	1	1	1	1	1	1	1	1		99	99	0.1271	0.2558	0.2558	0.0012	0.0012	0.0012	0.0012	0.0012	0	0	0.0096	0.0047	0.0047		0.0007	0	99	0	0	n.d.	0.0005	0	99	10868	31934
MGG_00979T0	TPR_1,TPR_11,TPR_2	N	1	1	1	1	1	1	1	1	1	1	1		n.d.	n.d.	0.0279	0.0179	0.0179	0	0	0.0006	0.0006	0.0006	0	0	0.023	0.0361	0.0361		0	0	n.d.	0	0	n.d.	0	0	n.d.	27493	14166
MGG_00980T0	Aminotran_4	N	1	1	1	1	1	1	1	1	1	1	1		n.d.	99	99	99	99	0	0.0017	0.0052	0.0035	0.0035	0	0	0	0	0		0	0	n.d.	0	0	n.d.	0.0016	0	99	17654	26148
MGG_00981T0	Asp	N	1	1	1	1	1	1	1	1	1	1	1		99	99	0.5612	0.5612	0.5612	0.001	0.002	0.002	0.002	0.002	0	0	0.0035	0.0035	0.0035		0.0004	0	99	0	0.0016	0	0.0022	0.0008	2.75	19275	24028
MGG_00982T0	Btz	N	1	1	1	1	1	1	1	1	1	1	1		n.d.	0	0.2145	0	0	0	0	0.0006	0	0	0	0.003	0.003	0.003	0.003		0	0.0007	0	0	0	n.d.	0	0.0033	0	22103	18973
MGG_00983T0	UPF0052	N	1	1	1	1	1	1	1	1	0.97	1	0.99		n.d.	n.d.	0	0	0	0	0	0	0	0	0	0	0.0078	0.0078	0.0078		0.0004	0	99	0	0	n.d.	0.0002	0	99	26108	16290
MGG_00984T0	ZZ	N	1	1	1	1	1	1	1	1	1	1	1		n.d.	0.7644	0.2862	0.3271	0.3271	0	0.0011	0.0026	0.0026	0.0026	0	0.0014	0.009	0.0078	0.0078		0.0002	0.0006	0.33	0	0	n.d.	0.0011	0.0019	0.58	30122	10731
MGG_00985T0	RRM_1,RRM_6	N	1	1	1	1	1	1	1	1	1	1	1		99	99	0.0615	0.0615	0.0615	0.0009	0.0009	0.0018	0.0018	0.0018	0	0	0.0299	0.0299	0.0299		0.0006	0	99	0	0	n.d.	0.0004	0	99	9231	33871
MGG_00986T0	ApbA,ApbA_C	N	1	1	1	1	1	1	1	1	1	1	1		n.d.	n.d.	99	99	99	0	0	0.0022	0.0022	0.0022	0	0	0	0	0		0	0	n.d.	0	0	n.d.	0	0	n.d.	35657	7356
MGG_00987T0	n.d.	N	1	1	1	1	1	1	1	1	1	1	1		n.d.	n.d.	0.7037	0.7037	0.7037	0	0	0.0017	0.0017	0.0017	0	0	0.0025	0.0025	0.0025		0	0	n.d.	0	0	n.d.	0	0	n.d.	38952	2083
MGG_00988T0	zf-C3HC4_2	N	1	1	1	1	1	1	1	1	1	1	1		n.d.	99	0	0	0	0	0.0007	0	0	0	0	0	0.0108	0.0108	0.0108		0.0003	0	99	0	0	n.d.	0.0008	0	99	43259	9792
MGG_00989T0	n.d.	N	1	1	0.86	0.91	0.92	1	1	1	1	1	1		n.d.	n.d.	0.7499	0.7639	0.7306	0	0	0.0197	0.0186	0.0182	0	0	0.0262	0.0243	0.0249		0	0	n.d.	0	0	n.d.	0	0	n.d.	7804	1936
MGG_00990T0	Nexin_C,PX,PXA,RGS	N	1	1	1	1	1	1	1	1	1	1	1		99	99	0.0574	0.0574	0.0574	0.0004	0.0004	0.0011	0.0011	0.0011	0	0	0.0184	0.0184	0.0184		0.0003	0.0004	0.75	0	0	n.d.	0.0005	0.0002	2.5	3276	2779
MGG_00992T0	DUF3129,secretome	Y	1	1	1	1	1	1	1	1	1	1	1		n.d.	n.d.	n.d.	n.d.	n.d.	n.d.	0	0	0	0	0	0	0	0	0		0	0	n.d.	0	0	n.d.	0	0	n.d.	108341	4123
MGG_00993T0	VIT1	N	1	1	1	1	1	1	1	0.82	0.99	1	1		n.d.	n.d.	0.1136	0.1136	0.1136	0	0	0.0012	0.0012	0.0012	0	0	0.0107	0.0107	0.0107		0	0	n.d.	0	0	n.d.	0	0	n.d.	11551	100709
MGG_00994T0	Glyco_hydro_47,secretome	Y	1	1	1	1	1	1	1	0.98	1	1	1		0	0	0.0398	0.0796	0.0796	0	0	0.0008	0.0016	0.0016	0.0028	0.0028	0.0202	0.0202	0.0202		0	0.0016	0	0	0	n.d.	0	0.001	0	98235	13984	secreted glycosyl hydolases, carbohydrate esterases and polysaccharide lyases
MGG_00998T0	Abhydrolase_3	N	1	1	1	1	1	1	1	1	1	1	1		n.d.	n.d.	0	0	0	0	0	0	0	0	0	0	0.0013	0.0013	0.0013		0	0.0013	0	0.0003	0	99	0.0001	0.0006	0.17	24632	86234
MGG_00999T0	MRP-L27	N	1	1	1	1	1	1	1	1	1	1	1		n.d.	n.d.	n.d.	n.d.	n.d.	n.d.	0	0	0	0	0	0	0	0	0		0	0	n.d.	0	0	n.d.	0	0	n.d.	85335	28159
MGG_01000T0	Utp14	N	1	1	1	1	1	1	1	1	1	1	0.99		n.d.	99	1.1186	1.3258	1.3258	0	0.0022	0.0033	0.0038	0.0038	0	0	0.003	0.0029	0.0029		0	0	n.d.	0.0007	0	99	0.002	0	99	29327	82022
MGG_01001T0	Glyco_hydro_81	N	1	1	1	1	1	1	1	1	1	1	1		n.d.	n.d.	n.d.	n.d.	n.d.	n.d.	0	0	0	0	0	0	0	0	0		0	0	n.d.	0	0	n.d.	0	0	n.d.	72436	38310	secreted glycosyl hydolases, carbohydrate esterases and polysaccharide lyases
MGG_01002T0	Stn1	N	1	1	1	1	1	1	1	1	1	1	1		n.d.	n.d.	0.3968	0.6238	0.6238	0	0	0.0022	0.0033	0.0033	0	0	0.0055	0.0053	0.0053		0	0	n.d.	0	0	n.d.	0	0	n.d.	69523	43574
MGG_01003T0	CTP_transf_2	N	1	1	1	1	1	0.99	1	1	1	1	0.99		0	n.d.	99	n.d.	n.d.	n.d.	0	0.0009	0	0	0.0033	0	0	0	0		0	0.0012	0	0	0	n.d.	0	0.0006	0	66471	45320
MGG_01004T0	n.d.	N	1	1	1	1	1	1	1	1	1	1	1		n.d.	n.d.	0	0	0	0	0	0	0	0	0	0	0.0072	0.0072	0.0072		0	0	n.d.	0.0007	0	99	0.0003	0	99	63243	48946
MGG_01005T0	Tctex-1	N	1	1	1	1	1	1	1	1	1	1	1		n.d.	n.d.	0.1791	0	0	0	0	0.0026	0	0	0	0	0.0144	0.0144	0.0144		0	0.0039	0	0	0	n.d.	0	0.0019	0	60333	52765
MGG_01006T0	DUF202	N	1	1	1	1	1	1	1	1	1	1	1		n.d.	n.d.	99	99	99	0	0	0.0032	0.0032	0.0032	0	0	0	0	0		0	0	n.d.	0	0	n.d.	0	0	n.d.	54347	59003
MGG_01007T0	n.d.	N	1	1	1	1	1	1	1	1	1	1	1		99	99	99	99	99	0.0019	0.0019	0.0038	0.0038	0.0038	0	0	0	0	0		0.0015	0	99	0	0	n.d.	0.0026	0	99	57957	55245
MGG_01008T0	n.d.	N	1	1	1	1	1	1	1	1	1	1	1		n.d.	n.d.	0.1409	0.1409	0.1409	0	0	0.0007	0.0007	0.0007	0	0	0.0051	0.0051	0.0051		0	0	n.d.	0	0	n.d.	0	0	n.d.	59938	51527
MGG_01009T0	n.d.	N	1	1	1	1	1	1	1	1	1	1	0.95		99	99	99	0.3774	0.3774	0.0026	0.0052	0.0052	0.0052	0.0052	0	0	0	0.0138	0.0138		0.0031	0	99	0.0015	0	99	0.0032	0	99	49666	63249
MGG_01011T0	DUF4588	N	1	1	1	1	1	1	1	1	1	1	1		n.d.	n.d.	n.d.	0	0	0	0	0	0	0	0	0	0	0.0042	0.0042		0.0006	0	99	0.0008	0	99	0.0007	0	99	43497	69014
MGG_01012T0	HAND,Helicase_C,SLIDE,SNF2_N	N	1	1	1	1	1	1	1	1	1	1	1		n.d.	n.d.	0.3423	99	n.d.	n.d.	0	0.0004	0.0004	0	0	0	0.0012	0	0		0	0	n.d.	0	0	n.d.	0	0	n.d.	72056	37926
MGG_01013T0	WD40	N	1	1	1	1	1	1	1	1	1	1	1		n.d.	n.d.	n.d.	n.d.	n.d.	n.d.	0	0	0	0	0	0	0	0	0		0	0	n.d.	0	0	n.d.	0	0	n.d.	36162	76169
MGG_01014T0	FTHFS,THF_DHG_CYH,THF_DHG_CYH_C	N	1	1	1	1	1	1	1	1	1	1	1		0	99	0	0	0	0	0.0004	0	0	0	0.0011	0	0.0023	0.0046	0.0046		0	0.0005	0	0	0	n.d.	0.0004	0.0002	2	79135	31041
MGG_01016T0	DnaJ	N	1	1	1	1	1	1	1	1	1	1	1		0	0	0.0799	0	0	0	0	0.0013	0	0	0.0053	0.0053	0.016	0.0212	0.0212		0	0.0017	0	0.0007	0	99	0.0003	0.0009	0.33	84505	28563
MGG_01017T0	Fungal_trans,zf-C2H2,zf-C2H2_4	N	1	1	1	1	1	1	1	1	1	1	1		n.d.	99	0.2586	0.3111	0.3111	0	0.0004	0.0017	0.0029	0.0029	0	0	0.0064	0.0093	0.0093		0.0002	0.0004	0.5	0.0002	0	99	0.0006	0.0002	3	91465	17202
MGG_01018T0	FAD_binding_8,NAD_binding_6	N	1	1	1	1	1	1	1	1	1	1	1		n.d.	n.d.	0	0	0	0	0	0	0	0	0	0	0.0107	0.0077	0.0077		0	0	n.d.	0	0	n.d.	0	0	n.d.	13195	97994
MGG_01021T0	Methyltransf_4	N	1	1	1	1	1	1	1	1	1	1	1		n.d.	n.d.	99	n.d.	n.d.	n.d.	0	0.0015	0	0	0	0	0	0	0		0	0.002	0	0	0	n.d.	0	0.001	0	53659	1543
MGG_01022T0	DUF4078	N	1	1	1	1	1	1	1	1	1	1	0.95		0	0	0	0	0	0	0	0	0	0	0.0034	0.0069	0.0069	0.0069	0.0069		0	0.0014	0	0	0	n.d.	0	0.0043	0	5676	50499
MGG_01023T0	n.d.	N	1	1	1	1	1	1	1	1	1	1	1		n.d.	n.d.	0.2686	0.2686	0.2686	0	0	0.0012	0.0012	0.0012	0	0	0.0044	0.0044	0.0044		0	0	n.d.	0	0	n.d.	0	0	n.d.	47097	7713
MGG_01025T0	n.d.	N	1	1	1	1	1	0.89	0.88	0.93	1	0.9	0.95		n.d.	0	0	0.5584	0	0	0	0	0.0139	0	0	0.0049	0.0149	0.025	0.0149		0	0	n.d.	0	0	n.d.	0	0.0067	0	14837	41138
MGG_01026T0	HMG_CoA_synt_C,HMG_CoA_synt_N	N	1	1	1	1	1	0.99	1	1	1	1	1		n.d.	n.d.	0	0.1867	0.1867	0	0	0	0.0009	0.0009	0	0	0.0046	0.0047	0.0047		0	0	n.d.	0	0	n.d.	0	0	n.d.	37895	16622	enzymes that directly utilise or produce acetyl-CoA
MGG_01027T0	Ndc80_HEC	N	1	1	1	1	1	1	1	1	1	1	0.99		n.d.	n.d.	0.0183	0.0204	0.0204	0	0	0.0005	0.0005	0.0005	0	0	0.0289	0.026	0.026		0	0	n.d.	0	0	n.d.	0	0	n.d.	26712	27661
MGG_01028T0	Pex14_N	N	1	1	1	1	1	1	1	1	1	1	0.97		n.d.	n.d.	0.1056	0.1056	0.1056	0	0	0.0013	0.0013	0.0013	0	0	0.0125	0.0125	0.0125		0	0	n.d.	0	0	n.d.	0	0	n.d.	30986	24513
MGG_01029T0	Abhydrolase_3	N	1	1	1	1	1	1	1	1	1	1	1		n.d.	99	0.0979	0.0979	0.0979	0	0.0008	0.0017	0.0017	0.0017	0	0	0.0173	0.0173	0.0173		0.0005	0	99	0	0	n.d.	0.0005	0	99	34336	20363
MGG_01030T0	FAD_binding_4	N	1	1	1	1	1	1	1	1	1	1	0.98		n.d.	0	0.1072	0.1072	0.1072	0	0	0.0021	0.0021	0.0021	0	0.0056	0.02	0.02	0.02		0.0003	0	99	0	0.0024	0	0.0002	0.0035	0.06	37140	17553
MGG_01031T0	ESCRT-II	N	1	1	1	1	1	1	1	1	1	1	1		n.d.	99	99	99	99	0	0.0018	0.0018	0.0018	0.0018	0	0	0	0	0		0	0	n.d.	0.0013	0	99	0.001	0	99	40034	16413
MGG_01032T0	BRCT,PTCB-BRCT	N	1	1	1	1	1	1	1	1	1	1	1		n.d.	99	0.0814	0.0678	0.0678	0	0.0006	0.0006	0.0006	0.0006	0	0	0.0069	0.0082	0.0082		0	0	n.d.	0.0003	0	99	0.0007	0	99	13293	40611
MGG_01033T0	Abhydrolase_6	N	1	1	1	1	1	1	1	0.98	0.93	1	0.99		n.d.	n.d.	0.0801	0.1602	0.1602	0	0	0.001	0.002	0.002	0	0	0.0123	0.0123	0.0123		0	0	n.d.	0	0	n.d.	0	0	n.d.	44279	11068
MGG_01034T0	Foie-gras_1,Gryzun	N	1	1	1	1	1	1	1	1	1	1	1		n.d.	0.8482	0.1378	0.4134	0.4134	0	0.0008	0.0004	0.0011	0.0011	0	0.0009	0.0028	0.0028	0.0028		0.0001	0.0009	0.11	0	0	n.d.	0.0008	0.0015	0.53	7084	44822
MGG_01035T0	RXT2_N	N	1	1	1	1	1	1	1	1	1	1	1		n.d.	n.d.	n.d.	n.d.	n.d.	n.d.	0	0	0	0	0	0	0	0	0		0	0	n.d.	0	0	n.d.	0	0	n.d.	50782	4243
MGG_01036T0	n.d.	N	1	1	1	1	1	1	0.99	0.99	0.95	1	0.95		n.d.	99	0.0694	0.1317	0.1317	0	0.0007	0.0007	0.0014	0.0014	0	0	0.0105	0.0109	0.0109		0.0003	0	99	0	0	n.d.	0.001	0	99	2248	53109
MGG_01041T0	PAS_9	N	1	1	1	1	1	1	1	1	1	1	1		n.d.	n.d.	99	99	99	0	0	0.002	0.002	0.002	0	0	0	0	0		0	0	n.d.	0	0	n.d.	0	0	n.d.	91700	4928
MGG_01042T0	zf-Nse	N	1	1	1	1	1	1	1	1	0.99	1	0.95		n.d.	0.3624	0.2108	0.317	0.317	0	0.0011	0.0021	0.0032	0.0032	0	0.003	0.0101	0.0101	0.0101		0	0	n.d.	0.0006	0.0018	0.33	0.0008	0.0027	0.3	7831	88990
MGG_01043T0	WD40	N	1	1	1	1	1	1	1	1	1	1	1		n.d.	0.4104	0	0	0	0	0.0008	0	0	0	0	0.0018	0.0109	0.0124	0.0124		0	0	n.d.	0	0	n.d.	0.0007	0.0022	0.32	85721	9673
MGG_01044T0	EF_assoc_1,EF_assoc_2,Miro	N	1	1	1	1	1	1	1	1	1	1	1		n.d.	n.d.	0	0	0	0	0	0	0	0	0	0	0.0122	0.0101	0.0101		0	0	n.d.	0	0	n.d.	0	0	n.d.	13251	82947
MGG_01045T0	Arrestin_C,Arrestin_N	N	1	1	1	1	1	1	1	1	1	1	1		99	n.d.	0	n.d.	n.d.	n.d.	0	0	0	0	0	0	0.0128	0	0		0.0003	0	99	0	0	n.d.	0.0001	0	99	18859	75802
MGG_01046T0	tRNA-synt_1g	N	1	1	1	1	1	1	1	1	0.99	1	1		n.d.	99	0.1028	0	0	0	0.0006	0.0006	0	0	0	0	0.0061	0.002	0.002		0	0	n.d.	0	0	n.d.	0.0006	0	99	72717	22954
MGG_01047T0	n.d.	N	1	1	1	1	1	1	1	1	1	1	1		99	0	0	0	0	0.0008	0	0	0	0	0	0.003	0.0187	0.003	0.003		0.0003	0	99	0.0004	0	99	0.0004	0.0028	0.14	26794	69736
MGG_01048T0	Methyltransf_23	N	1	1	1	1	1	1	1	1	1	1	1		n.d.	n.d.	0.3074	0.3681	0.3681	0	0	0.0051	0.0076	0.0076	0	0	0.0164	0.0206	0.0206		0	0	n.d.	0	0	n.d.	0	0	n.d.	65884	31433
MGG_01049T0	DHBP_synthase	N	1	1	1	1	1	1	1	0.98	1	1	0.92		n.d.	n.d.	n.d.	n.d.	n.d.	n.d.	0	0	0	0	0	0	0	0	0		0.0008	0	99	0	0	n.d.	0.0004	0	99	33080	63587
MGG_01050T0	Na_sulph_symp,SPX	N	1	1	1	1	1	1	1	1	1	1	1		n.d.	n.d.	0.179	0	0	0	0	0.0014	0	0	0	0	0.0076	0.0012	0.0012		0	0.0006	0	0	0	n.d.	0	0.0003	0	59580	35305
MGG_01051T0	Mito_carr	N	1	1	1	1	1	1	1	1	1	1	1		n.d.	n.d.	0.2534	0	0	0	0	0.0031	0	0	0	0	0.0123	0.0041	0.0041		0	0	n.d.	0	0	n.d.	0	0	n.d.	57608	39707
MGG_01052T0	ATP_bind_3	N	1	1	1	1	1	1	1	1	0.99	1	0.99		0	0.299	0.077	0.299	0.299	0	0.0006	0.0016	0.0006	0.0006	0.0019	0.0019	0.0214	0.0019	0.0019		0	0.0011	0	0	0	n.d.	0.0006	0.0007	0.86	41414	54686
MGG_01053T0	n.d.	N	1	1	1	1	1	1	1	1	1	1	1		n.d.	n.d.	0.2208	n.d.	n.d.	n.d.	0	0.0016	0	0	0	0	0.0071	0	0		0.0006	0	99	0	0	n.d.	0.0003	0	99	53527	44197
MGG_01054T0	CNH,Vps39_1,Vps39_2	N	1	1	1	1	1	1	1	1	1	1	1		99	99	0.2047	99	99	0.0004	0.0008	0.0035	0.0008	0.0008	0	0	0.017	0	0		0.0005	0	99	0	0	n.d.	0.0007	0	99	46572	48332
MGG_01055T0	Gon7	N	1	1	1	1	1	1	1	1	1	1	1		n.d.	n.d.	0	n.d.	n.d.	n.d.	0	0	0	0	0	0	0.0092	0	0		0	0	n.d.	0	0	n.d.	0	0	n.d.	47753	49369
MGG_01058T0	ADK,ADK_lid	N	1	1	1	1	1	1	1	1	1	1	1		n.d.	n.d.	0	99	99	0	0	0	0.0015	0.0015	0	0	0.0061	0	0		0	0	n.d.	0	0	n.d.	0	0	n.d.	33731	62532
MGG_01059T0	JAB,MitMem_reg	N	1	1	1	1	1	1	1	1	1	1	1		0	n.d.	n.d.	n.d.	n.d.	n.d.	0	0	0	0	0.0044	0	0	0	0		0	0.0016	0	0	0	n.d.	0	0.0008	0	65220	31773
MGG_01060T0	n.d.	N	1	1	1	1	1	1	1	1	1	1	0.97		n.d.	n.d.	0	n.d.	n.d.	n.d.	0	0	0	0	0	0	0.0041	0	0		0	0	n.d.	0	0	n.d.	0	0	n.d.	30565	66843
MGG_01061T0	Coprogen_oxidas	N	1	1	1	1	1	1	1	1	1	1	1		n.d.	n.d.	0	n.d.	n.d.	n.d.	0	0	0	0	0	0	0.0038	0	0		0	0.0014	0	0	0	n.d.	0	0.0007	0	29048	68194
MGG_01062T0	Atg8	N	1	1	1	1	1	1	1	1	1	1	1		n.d.	n.d.	n.d.	n.d.	n.d.	n.d.	0	0	0	0	0	0	0	0	0		0	0	n.d.	0	0	n.d.	0	0	n.d.	71592	25474
MGG_01063T0	n.d.	N	1	1	1	1	1	1	1	1	1	1	1		n.d.	n.d.	0.0815	n.d.	n.d.	n.d.	0	0.0006	0	0	0	0	0.0074	0	0		0	0	n.d.	0	0	n.d.	0	0	n.d.	21037	73581
MGG_01064T0	secretome	Y	1	1	1	1	1	1	1	1	1	1	1		n.d.	n.d.	0	n.d.	n.d.	n.d.	0	0	0	0	0	0	0.0136	0	0		0	0	n.d.	0	0	n.d.	0	0	n.d.	19125	78593
MGG_01065T0	n.d.	N	1	1	1	1	1	1	1	1	1	1	1		n.d.	n.d.	0.1892	0	0	0	0	0.0035	0	0	0	0	0.0185	0.0043	0.0043		0.0007	0	99	0	0	n.d.	0.0003	0	99	17605	80076
MGG_01066T0	Ribosom_S12_S23	N	1	1	1	1	1	1	1	1	1	1	1		n.d.	n.d.	0	n.d.	n.d.	n.d.	0	0	0	0	0	0	0.0107	0	0		0	0	n.d.	0	0	n.d.	0	0	n.d.	81324	16206
MGG_01067T0	UbiA	N	1	1	1	1	1	1	1	1	1	1	1		n.d.	n.d.	0.344	0.1692	0.1272	0	0	0.004	0.002	0.002	0	0	0.0117	0.0119	0.0158		0	0	n.d.	0	0	n.d.	0	0	n.d.	14668	82492
MGG_01068T0	JmjC,zf-4CXXC_R1	N	1	1	1	1	1	1	1	1	1	1	1		n.d.	0.6619	0.1202	0.1176	0.1176	0	0.0016	0.002	0.0007	0.0007	0	0.0024	0.0164	0.0057	0.0057		0.0001	0.0013	0.08	0.0002	0	99	0.0018	0.0013	1.38	84216	9903
MGG_01069T0	n.d.	N	1	1	1	1	1	1	1	1	1	1	1		n.d.	n.d.	n.d.	n.d.	n.d.	n.d.	0	0	0	0	0	0	0	0	0		0	0	n.d.	0	0	n.d.	0	0	n.d.	8969	88619
MGG_01070T0	DUF4452	N	1	1	1	1	1	1	1	1	1	1	1		n.d.	n.d.	n.d.	0	0	0	0	0	0	0	0	0	0	0.0188	0.0188		0	0	n.d.	0	0	n.d.	0	0	n.d.	96577	13883
MGG_01071T0	Cyclin_N	N	1	1	1	1	1	1	1	1	1	1	1		n.d.	n.d.	n.d.	0.287	0.287	0	0	0	0.0024	0.0024	0	0	0	0.0083	0.0083		0	0	n.d.	0	0	n.d.	0	0	n.d.	9555	2149
MGG_01072T0	EF-hand_7,Mito_carr	N	1	1	1	1	1	1	1	1	1	1	1		n.d.	n.d.	0.306	1.6318	1.6318	0	0	0.0021	0.0028	0.0028	0	0	0.0068	0.0017	0.0017		0.0003	0	99	0.0003	0	99	0.0003	0	99	4779	5960
MGG_01073T0	n.d.	N	1	1	1	1	1	1	1	1	1	1	1		n.d.	99	99	0.0803	0.0803	0	0.0014	0.0014	0.0005	0.0005	0	0	0	0.006	0.006		0	0	n.d.	0.0002	0	99	0.0013	0	99	9296	1355
MGG_01074T0	DUF3337,WD40	N	1	1	1	1	1	1	1	1	1	1	1		n.d.	99	0.0975	0.2946	0.2946	0	0.0013	0.0009	0.0022	0.0022	0	0	0.0089	0.0074	0.0074		0	0	n.d.	0	0.0007	0	0.0013	0.0003	4.33	13742	75793
MGG_01075T0	n.d.	N	1	1	1	1	1	1	1	1	1	1	1		n.d.	n.d.	99	99	99	0	0	0.0033	0.0033	0.0033	0	0	0	0	0		0.0013	0	99	0	0	n.d.	0.0006	0	99	9749	70375
MGG_01076T0	Arb2,Hist_deacetyl	N	1	1	1	1	1	1	1	1	1	1	1		0	0.2513	0.1536	0.1535	0.1535	0	0.0006	0.0011	0.0011	0.0011	0.0022	0.0022	0.0071	0.0071	0.0071		0	0.0008	0	0	0	n.d.	0.0006	0.0004	1.5	66998	10449
MGG_01077T0	F-box	N	1	1	1	1	1	1	1	1	1	1	1		n.d.	0	0.2414	0.1438	0.1438	0	0	0.0021	0.0021	0.0021	0	0.0029	0.0089	0.0149	0.0149		0.0004	0	99	0.0005	0.0016	0.31	0.0005	0.0025	0.2	64455	14170
MGG_01078T0	Brix	N	1	1	1	1	1	1	1	1	1	1	1		n.d.	0	0	0	0	0	0	0	0	0	0	0.0061	0.0061	0.0061	0.0061		0	0	n.d.	0	0	n.d.	0	0.0047	0	62504	16785
MGG_01079T0	Ras	N	1	1	1	1	1	1	1	1	1	1	1		n.d.	n.d.	n.d.	n.d.	n.d.	n.d.	0	0	0	0	0	0	0	0	0		0	0	n.d.	0	0	n.d.	0	0	n.d.	60500	18570
MGG_01080T0	Chromo	N	1	1	1	1	1	1	1	1	1	1	1		n.d.	99	99	99	99	0	0.0003	0.001	0.001	0.001	0	0	0	0	0		0	0	n.d.	0	0	n.d.	0.0003	0	99	21622	53805
MGG_01081T0	Pex14_N	N	1	1	1	1	1	1	1	0.99	0.99	0.99	0.99		n.d.	n.d.	0	0	0	0	0	0	0	0	0	0	0.0042	0.0042	0.0042		0	0	n.d.	0	0	n.d.	0	0	n.d.	52420	26893
MGG_01082T0	PAPA-1	N	1	1	1	1	1	1	1	1	1	1	1		n.d.	n.d.	n.d.	n.d.	n.d.	n.d.	0	0	0	0	0	0	0	0	0		0	0	n.d.	0	0	n.d.	0	0	n.d.	29110	49069
MGG_01082T1	PAPA-1	N	1	1	1	1	1	1	1	1	1	1	1		n.d.	n.d.	n.d.	n.d.	n.d.	n.d.	0	0	0	0	0	0	0	0	0		0	0	n.d.	0	0	n.d.	0	0	n.d.	28698	48997
MGG_01083T0	n.d.	N	1	1	1	1	1	1	0.99	0.99	0.94	1	0.99		n.d.	0	n.d.	n.d.	n.d.	n.d.	0	0	0	0	0	0.0015	0	0	0		0	0	n.d.	0	0	n.d.	0	0.002	0	32074	46252
MGG_01084T0	Gp_dh_C,Gp_dh_N	N	1	1	1	1	1	1	1	1	1	1	1		n.d.	n.d.	0	0	0	0	0	0	0	0	0	0	0.0073	0.0073	0.0073		0	0	n.d.	0	0	n.d.	0	0	n.d.	44570	35097
MGG_01085T0	DUF4066,secretome	Y	1	1	1	1	1	1	1	1	1	1	0.99		n.d.	99	0.1179	0.157	0.157	0	0.0033	0.0033	0.0033	0.0033	0	0	0.0282	0.0212	0.0212		0	0	n.d.	0.0018	0	99	0.0027	0	99	41883	37421
MGG_01086T0	cobW	N	1	1	1	1	1	1	1	1	1	1	1		n.d.	n.d.	0	0.2201	0.2201	0	0	0	0.0015	0.0015	0	0	0.0136	0.0067	0.0067		0	0	n.d.	0	0	n.d.	0	0	n.d.	39462	39770
MGG_01087T0	AARP2CN,DUF663	N	1	1	1	1	1	1	1	1	1	1	1		99	n.d.	0	0	0	0.001	0	0	0	0	0	0	0.0182	0.0182	0.0182		0.0004	0	99	0	0	n.d.	0.0002	0	99	37016	40808
MGG_01088T0	n.d.	N	1	1	1	1	1	1	1	1	1	1	1		n.d.	99	0.2041	0.4079	0.4079	0	0.0018	0.0009	0.0009	0.0009	0	0	0.0046	0.0023	0.0023		0	0	n.d.	0	0	n.d.	0.0018	0	99	32422	46176
MGG_01089T0	IMS,IMS_C	N	1	1	1	1	1	1	1	1	1	1	0.99		99	99	0.7748	0.7748	0.7748	0.0007	0.0007	0.0015	0.0015	0.0015	0	0	0.0019	0.0019	0.0019		0.0003	0	99	0	0	n.d.	0.0001	0	99	50294	28464
MGG_01090T0	HLH	N	1	1	1	1	1	1	1	1	1	1	1		n.d.	n.d.	0.4528	0	0	0	0	0.0007	0	0	0	0	0.0014	0.0014	0.0014		0.0002	0	99	0	0	n.d.	0.0001	0	99	22751	53831
MGG_01092T0	HMGL-like	N	1	1	1	1	1	1	1	1	1	1	1		n.d.	n.d.	0	0	0	0	0	0	0	0	0	0	0.0064	0.0064	0.0064		0	0.0012	0	0	0.0029	0	0	0.002	0	63832	15069	enzymes that directly utilise or produce acetyl-CoA
MGG_01093T0	GET2	N	1	1	1	1	1	1	1	1	1	1	0.99		n.d.	n.d.	0.1581	0.3154	0.3154	0	0	0.0013	0.0013	0.0013	0	0	0.0082	0.0041	0.0041		0.0005	0	99	0	0	n.d.	0.0003	0	99	12979	66458
MGG_01094T0	C2	N	1	1	1	1	1	1	1	1	1	1	1		n.d.	0.1517	0.1271	0.0972	0.0972	0	0.0004	0.0018	0.0015	0.0015	0	0.0024	0.0141	0.0149	0.0149		0	0.0014	0	0	0.0006	0	0.0004	0.0029	0.14	8813	68110
MGG_01095T0	SART-1	N	1	1	1	1	1	1	1	1	1	1	1		99	0.3303	0.1433	0.1086	0.1086	0.0007	0.0007	0.0035	0.0028	0.0028	0	0.0021	0.0245	0.0255	0.0255		0.0003	0.0009	0.33	0	0	n.d.	0.0001	0.0028	0.04	5144	73069
MGG_01096T0	CBM_20,Glyco_hydro_15	N	1	1	1	1	1	1	1	1	1	1	1		99	0.3622	0.071	0.1368	0.1368	0.0007	0.0007	0.0014	0.002	0.002	0	0.0019	0.0192	0.0149	0.0149		0.0003	0	99	0	0	n.d.	0.0001	0.002	0.05	75954	1249	secreted glycosyl hydolases, carbohydrate esterases and polysaccharide lyases
MGG_01098T0	CPT	N	1	1	1	1	1	1	1	1	1	1	1		n.d.	n.d.	0.1449	0.1449	0.1449	0	0	0.0017	0.0017	0.0017	0	0	0.0116	0.0116	0.0116		0	0	n.d.	0	0	n.d.	0	0	n.d.	135110	973
MGG_01099T0	PTH2,secretome	Y	1	1	1	1	1	1	1	1	1	1	0.96		n.d.	n.d.	0	0	0	0	0	0	0	0	0	0	0.0072	0.0072	0.0072		0	0	n.d.	0	0	n.d.	0	0	n.d.	2351	133370
MGG_01100T0	BING4CT,WD40	N	1	1	1	1	1	1	1	1	1	1	1		n.d.	n.d.	0.0619	0.0619	0.0619	0	0	0.0007	0.0007	0.0007	0	0	0.0115	0.0115	0.0115		0	0	n.d.	0.0008	0	99	0.0004	0	99	131384	3705
MGG_01101T0	DUF3712	N	1	1	1	1	1	1	1	1	1	1	1		n.d.	n.d.	0.0594	0.0594	0.0594	0	0	0.0006	0.0006	0.0006	0	0	0.0094	0.0094	0.0094		0	0	n.d.	0	0	n.d.	0	0	n.d.	128049	6232
MGG_01102T0	OTCace,OTCace_N	N	1	1	1	1	1	1	1	1	1	1	1		n.d.	99	0.2604	0.2604	0.2604	0	0.0012	0.0012	0.0012	0.0012	0	0	0.0046	0.0046	0.0046		0.0005	0	99	0	0	n.d.	0.0015	0	99	9496	125694
MGG_01103T0	KH_1	N	1	1	1	1	1	1	1	1	1	1	1		n.d.	n.d.	0	0	0	0	0	0	0	0	0	0	0.0018	0.0018	0.0018		0.0003	0	99	0	0	n.d.	0.0002	0	99	122834	11317
MGG_01104T0	ACT,ALS_ss_C	N	1	1	1	1	1	1	1	1	1	1	1		n.d.	n.d.	n.d.	n.d.	n.d.	n.d.	0	0	0	0	0	0	0	0	0		0	0	n.d.	0	0	n.d.	0	0	n.d.	15180	120708
MGG_01105T0	DUF974	N	1	1	1	1	1	1	1	1	1	1	1		n.d.	99	0.4382	0.4416	0.4416	0	0.0013	0.0038	0.0038	0.0038	0	0	0.0087	0.0087	0.0087		0	0	n.d.	0	0	n.d.	0.0013	0	99	16788	118732
MGG_01106T0	DENN,dDENN,uDENN	N	1	1	1	1	1	1	1	1	1	1	1		0	0.3975	0.3913	0.2381	0.2381	0	0.0005	0.0014	0.0009	0.0009	0.0011	0.0011	0.0035	0.0037	0.0037		0.0002	0.0008	0.25	0	0.0006	0	0.0003	0.0008	0.37	20843	111619
MGG_01107T0	PPI_Ypi1	N	1	1	1	1	1	1	0.99	1	1	1	1		n.d.	99	n.d.	0.3354	0.3354	0	0.0023	0	0.0023	0.0023	0	0	0	0.0069	0.0069		0	0.0028	0	0	0	n.d.	0.0023	0.0014	1.64	110087	25498
MGG_01108T0	SRA1,Sec16_C,WD40	N	1	1	1	1	1	1	1	1	1	1	1		99	n.d.	0	0	0	0.0004	0	0	0	0	0	0	0.0062	0.0044	0.0044		0.0003	0	99	0	0	n.d.	0.0001	0	99	105143	27238
MGG_01109T0	RRM_1	N	1	1	1	1	1	1	1	1	1	1	1		n.d.	n.d.	0	0	0	0	0	0	0	0	0	0	0.0137	0.0137	0.0137		0	0	n.d.	0	0	n.d.	0	0	n.d.	32083	104162
MGG_01110T0	B12D	N	1	1	1	1	1	1	1	1	1	1	1		n.d.	n.d.	99	n.d.	n.d.	n.d.	0	0.005	0	0	0	0	0	0	0		0	0	n.d.	0	0	n.d.	0	0	n.d.	103306	32825
MGG_01111T0	COX6B	N	1	1	1	1	1	1	1	1	1	1	1		n.d.	0	n.d.	n.d.	n.d.	n.d.	0	0	0	0	0	0.025	0	0	0		0	0	n.d.	0	0	n.d.	0	0.0179	0	34119	102404
MGG_01112T0	Telomere_Sde2	N	1	1	1	1	1	1	1	1	1	1	1		n.d.	n.d.	0	0	0	0	0	0	0	0	0	0	0.0124	0.0124	0.0124		0	0	n.d.	0	0	n.d.	0	0	n.d.	101122	35023
MGG_01113T0	S10_plectin	N	1	1	1	1	1	1	1	1	1	1	1		n.d.	n.d.	n.d.	n.d.	n.d.	n.d.	0	0	0	0	0	0	0	0	0		0	0	n.d.	0	0	n.d.	0	0	n.d.	36290	99471
MGG_01114T0	ADH_N,ADH_zinc_N	N	1	1	1	1	1	1	1	1	1	1	1		n.d.	n.d.	n.d.	n.d.	n.d.	n.d.	0	0	0	0	0	0	0	0	0		0	0	n.d.	0	0	n.d.	0	0	n.d.	38936	96451
MGG_01115T0	HECT	N	1	1	1	1	1	1	1	1	1	1	1		0	0.3618	0.4143	0.5907	0.5907	0	0.0007	0.0021	0.0028	0.0028	0.0008	0.0018	0.005	0.0048	0.0048		0.0001	0.0006	0.17	0	0.0007	0	0.0007	0.0019	0.37	42338	89908
MGG_01116T0	L51_S25_CI-B8	N	1	1	1	1	1	1	1	1	1	1	0.99		n.d.	n.d.	n.d.	0	0	0	0	0	0	0	0	0	0	0.0086	0.0086		0	0	n.d.	0	0	n.d.	0	0	n.d.	88776	46956
MGG_01117T0	n.d.	N	1	1	1	1	1	1	1	1	1	1	1		n.d.	99	0.2599	0.13	0.13	0	0.0006	0.0011	0.0006	0.0006	0	0	0.0044	0.0044	0.0044		0.0002	0	99	0	0	n.d.	0.0005	0	99	48527	86027
MGG_01119T0	DUF726	N	1	1	1	1	1	1	1	1	1	1	1		n.d.	99	0.3402	0.7523	0.7523	0	0.0005	0.0027	0.0021	0.0021	0	0	0.0081	0.0028	0.0028		0	0	n.d.	0	0	n.d.	0.0005	0	99	54078	80474
MGG_01120T0	Glu-tRNAGln	N	1	1	1	1	1	1	1	1	1	1	1		n.d.	n.d.	n.d.	n.d.	n.d.	n.d.	0	0	0	0	0	0	0	0	0		0	0	n.d.	0	0	n.d.	0	0	n.d.	79248	54868
MGG_01121T0	SNAP	N	1	1	1	1	1	1	1	1	1	1	1		n.d.	n.d.	0	n.d.	n.d.	n.d.	0	0	0	0	0	0	0.0186	0	0		0	0	n.d.	0	0	n.d.	0	0	n.d.	58026	77597
MGG_01122T0	n.d.	N	1	1	1	1	1	1	1	1	1	1	1		n.d.	n.d.	0.3481	0.3926	0.3926	0	0	0.0047	0.0024	0.0024	0	0	0.0134	0.0061	0.0061		0	0	n.d.	0	0	n.d.	0	0	n.d.	76253	59627
MGG_01123T0	NUC173	N	1	1	1	1	1	1	1	1	1	1	1		n.d.	99	0.0231	0.2612	0.2612	0	0.0004	0.0004	0.0011	0.0011	0	0	0.0155	0.0042	0.0042		0	0	n.d.	0.0002	0	99	0.0004	0	99	61281	71671
MGG_01124T0	V-SNARE,V-SNARE_C	N	1	1	1	1	1	0.96	1	0.97	1	1	0.95		n.d.	n.d.	0.0787	99	99	0	0	0.0017	0.0017	0.0017	0	0	0.0211	0	0		0	0	n.d.	0	0	n.d.	0	0	n.d.	70553	65218
MGG_01125T0	Amino_oxidase,NAD_binding_8	N	1	1	1	1	1	1	1	1	1	1	1		n.d.	n.d.	n.d.	0	0	0	0	0	0	0	0	0	0	0.0023	0.0023		0	0	n.d.	0.0004	0	99	0.0002	0	99	67444	66905
MGG_01127T0	zf-C2H2_4	N	1	1	1	1	1	1	1	1	1	1	1		99	99	0.6587	99	99	0.0006	0.0006	0.0012	0.0006	0.0006	0	0	0.0019	0	0		0.0002	0	99	0	0	n.d.	0.0001	0	99	31536	101900
MGG_01128T0	DHQ_synthase,DHquinase_I,EPSP_synthase,SKI,Shikimate_DH,Shikimate_dh_N	N	1	1	1	1	1	1	1	1	1	1	1		n.d.	0.3823	0.1908	0.3439	0.3439	0	0.0003	0.0003	0.0006	0.0006	0	0.0008	0.0015	0.0016	0.0016		0	0	n.d.	0	0.0008	0	0.0003	0.0012	0.25	20478	110565	enzymes involved quinate utilisation and shikimate pathway
MGG_01129T0	n.d.	N	1	1	1	1	1	1	1	1	1	1	1		n.d.	n.d.	0	99	99	0	0	0	0.0016	0.0016	0	0	0.0023	0	0		0	0	n.d.	0	0	n.d.	0	0	n.d.	117407	17470
MGG_01130T0	n.d.	N	1	1	1	1	1	1	1	1	1	1	1		n.d.	n.d.	0	0	0	0	0	0	0	0	0	0	0.0048	0.0048	0.0048		0	0.0015	0	0	0	n.d.	0	0.0008	0	13305	120151
MGG_01133T0	Myb_DNA-bind_6	N	1	1	1	1	1	1	0.97	0.98	1	1	1		n.d.	0	0	0	0	0	0	0	0	0	0	0.0022	0.0022	0.0022	0.0022		0	0.0057	0	0	0.002	0	0	0.0071	0	132673	476
MGG_01133T1	Myb_DNA-bind_6	N	1	1	1	1	1	1	0.97	0.98	1	1	1		n.d.	0	0	0	0	0	0	0	0	0	0	0.0025	0.0025	0.0025	0.0025		0	0.0062	0	0	0.0022	0	0	0.0077	0	131223	476
MGG_01134T0	Glyco_hydro_16,secretome	Y	1	1	1	1	1	1	1	1	1	1	1		n.d.	n.d.	0	0	0	0	0	0	0	0	0	0	0.0035	0.0035	0.0035		0	0	n.d.	0	0	n.d.	0	0	n.d.	610	33834	secreted glycosyl hydolases, carbohydrate esterases and polysaccharide lyases
MGG_01135T0	COX5B	N	1	1	1	1	1	1	1	1	1	1	1		n.d.	n.d.	n.d.	n.d.	n.d.	n.d.	0	0	0	0	0	0	0	0	0		0	0	n.d.	0	0	n.d.	0	0	n.d.	4382	31325
MGG_01136T0	DUF4604	N	1	1	1	1	1	1	1	1	1	1	1		n.d.	n.d.	0	n.d.	n.d.	n.d.	0	0	0	0	0	0	0.0055	0	0		0	0	n.d.	0	0	n.d.	0	0	n.d.	30089	5969
MGG_01138T0	p450	N	1	1	1	1	1	1	1	1	1	1	1		n.d.	n.d.	99	99	99	0	0	0.001	0.001	0.001	0	0	0	0	0		0	0	n.d.	0	0	n.d.	0	0	n.d.	14160	21289
MGG_01139T0	ILVD_EDD	N	1	1	1	1	1	1	1	1	1	1	1		n.d.	n.d.	99	0.0363	0.0363	0	0	0.0007	0.0007	0.0007	0	0	0	0.0183	0.0183		0.0003	0	99	0	0	n.d.	0.0001	0	99	17580	17402
MGG_01140T0	Glyco_transf_15	N	1	1	1	1	1	1	1	1	1	1	1		n.d.	99	0	0	0	0	0.0008	0	0	0	0	0	0.0086	0.0213	0.0213		0	0	n.d.	0	0	n.d.	0.0008	0	99	13828	20024
MGG_01143T0	n.d.	N	1	1	1	1	1	1	1	1	1	1	1		n.d.	0	0.5712	0.3177	0.3177	0	0	0.0025	0.0026	0.0026	0	0.002	0.0045	0.0083	0.0083		0	0.002	0	0.0004	0	99	0.0002	0.0026	0.08	31066	4241
MGG_01144T0	4HBT_3	N	1	1	1	1	1	1	0.99	1	1	1	1		n.d.	99	0.1179	0.0836	0.0836	0	0.001	0.0021	0.0031	0.0031	0	0	0.0174	0.0366	0.0366		0	0	n.d.	0	0	n.d.	0.0011	0	99	2879	32940
MGG_01145T0	secretome	Y	1	1	0.96	0.96	0.95	1	1	1	0.95	0.94	0.93		n.d.	99	0.8074	0.6666	0.2642	0	0.0019	0.0158	0.0122	0.0038	0	0	0.0195	0.0183	0.0144		0	0	n.d.	0.0047	0	99	0.007	0	99	1440	34710
MGG_01146T0	Cutinase,secretome	Y	1	1	1	1	1	1	1	1	1	1	1		n.d.	n.d.	0	0	0	0	0	0	0	0	0	0	0.0348	0.0428	0.0428		0	0	n.d.	0	0	n.d.	0	0	n.d.	806	48719	secreted glycosyl hydolases, carbohydrate esterases and polysaccharide lyases
MGG_01147T0	Alpha-L-AF_C,secretome	Y	1	1	1	1	1	1	1	1	1	1	1		n.d.	n.d.	0.1049	0.0688	0.0688	0	0	0.0013	0.0013	0.0013	0	0	0.0121	0.0186	0.0186		0	0.0008	0	0	0	n.d.	0	0.0004	0	3898	43944	secreted glycosyl hydolases, carbohydrate esterases and polysaccharide lyases
MGG_01148T0	n.d.	N	1	1	1	1	1	1	1	1	1	1	1		n.d.	99	0.3986	0.1341	0.1341	0	0.0019	0.0019	0.0019	0.0019	0	0	0.0047	0.014	0.014		0	0	n.d.	0	0	n.d.	0.0021	0	99	41678	6834
MGG_01149T0	CFEM,secretome	Y	1	1	1	1	1	1	1	1	1	1	1		n.d.	n.d.	n.d.	0.8723	0.8723	0	0	0	0.0065	0.0065	0	0	0	0.0075	0.0075		0	0	n.d.	0	0	n.d.	0	0	n.d.	9916	40005
MGG_01150T0	C2	N	1	1	1	1	1	1	1	1	1	1	1		n.d.	0	0.8909	0.0955	0.0955	0	0	0.0009	0.0004	0.0004	0	0.001	0.001	0.0045	0.0045		0	0	n.d.	0	0.0006	0	0	0.0003	0	35149	10885
MGG_01151T0	UPF0546	N	1	1	1	1	1	1	1	1	1	1	1		n.d.	99	99	99	99	0	0.0029	0.0029	0.0029	0.0029	0	0	0	0	0		0.0012	0	99	0	0	n.d.	0.0023	0	99	16705	32532
MGG_01152T0	n.d.	N	1	1	1	1	1	1	1	1	1	1	1		n.d.	n.d.	99	n.d.	n.d.	n.d.	0	0.0025	0	0	0	0	0	0	0		0	0	n.d.	0	0	n.d.	0	0	n.d.	31833	17817
MGG_01153T0	Proteasome,Proteasome_A_N	N	1	1	1	1	1	1	1	1	1	1	1		n.d.	0	0	0	0	0	0	0	0	0	0	0.0061	0.0062	0.0124	0.0124		0	0	n.d.	0	0.0027	0	0	0.0014	0	28657	20387
MGG_01154T0	DUF2373	N	1	1	1	1	1	1	1	1	1	1	1		n.d.	0	n.d.	0.1997	0.1997	0	0	0	0.0011	0.0011	0	0.0027	0	0.0054	0.0054		0	0	n.d.	0	0.0016	0	0	0.0008	0	22350	26581
MGG_01156T0	Vac7	N	1	1	1	1	1	1	1	1	1	1	1		n.d.	99	0.4413	0.5884	0.5884	0	0.001	0.0015	0.002	0.002	0	0	0.0035	0.0035	0.0035		0	0	n.d.	0	0	n.d.	0.0009	0	99	19493	28309
MGG_01156T1	Vac7	N	1	1	1	1	1	1	1	1	1	1	1		n.d.	99	0.3954	0.5932	0.5932	0	0.0011	0.0011	0.0016	0.0016	0	0	0.0028	0.0028	0.0028		0	0	n.d.	0	0	n.d.	0.001	0	99	18820	27731
MGG_01157T0	DUF1115,PRP3	N	1	1	1	1	1	1	1	1	1	1	1		n.d.	99	99	99	99	0	0.001	0.001	0.001	0.001	0	0	0	0	0		0	0	n.d.	0	0	n.d.	0.0009	0	99	9315	33947
MGG_01158T0	RNA_pol_Rpb1_1,RNA_pol_Rpb1_2,RNA_pol_Rpb1_3,RNA_pol_Rpb1_4,RNA_pol_Rpb1_5	N	1	1	1	1	1	1	1	1	1	1	1		n.d.	0.3828	0.0966	0.0348	0.0348	0	0.0003	0.0008	0.0003	0.0003	0	0.0007	0.008	0.0075	0.0075		0.0004	0.0003	1.33	0.0002	0	99	0.0006	0.001	0.6	36100	8744
MGG_01159T0	Histone	N	1	1	1	1	1	1	1	1	1	1	1		n.d.	n.d.	0	0	0	0	0	0	0	0	0	0	0.0218	0.0218	0.0218		0	0.0038	0	0	0	n.d.	0	0.0019	0	7906	41634
MGG_01160T0	Histone	N	1	1	1	1	1	1	1	1	1	1	1		n.d.	n.d.	n.d.	n.d.	n.d.	n.d.	0	0	0	0	0	0	0	0	0		0	0	n.d.	0	0	n.d.	0	0	n.d.	43859	5915
MGG_01163T0	n.d.	N	1	1	1	1	1	1	1	1	1	1	1		n.d.	n.d.	0.1474	99	99	0	0	0.0058	0.0008	0.0008	0	0	0.0392	0	0		0	0	n.d.	0.0006	0	99	0.0004	0	99	34464	2892
MGG_01165T0	Anticodon_1,tRNA-synt_1,zf-FPG_IleRS	N	1	1	1	1	1	1	1	1	1	1	0.99		n.d.	99	0.0693	n.d.	n.d.	n.d.	0.0004	0.0022	0	0	0	0	0.031	0	0		0	0	n.d.	0.0002	0.0007	0.29	0.0003	0.0004	0.75	28552	8071
MGG_01166T0	n.d.	N	1	1	1	1	1	1	1	1	1	1	1		n.d.	n.d.	0.2041	n.d.	n.d.	n.d.	0	0.0058	0	0	0	0	0.0284	0	0		0	0	n.d.	0	0	n.d.	0	0	n.d.	11445	25172
MGG_01168T0	PIG-U	N	1	1	1	1	1	1	1	1	1	1	0.99		n.d.	99	0.0983	99	99	0	0.001	0.001	0.001	0.001	0	0	0.0101	0	0		0	0	n.d.	0.0005	0	99	0.0008	0	99	1610	36273
MGG_01169T0	Abhydrolase_6	N	1	1	1	1	1	1	1	1	0.96	1	1		n.d.	n.d.	0.5195	n.d.	n.d.	n.d.	0	0.0023	0	0	0	0	0.0045	0	0		0	0	n.d.	0	0	n.d.	0	0	n.d.	114568	38310
MGG_01170T0	NifU_N	N	1	1	1	1	1	1	1	1	1	1	1		0	0	0.2763	0	0	0	0	0.0048	0	0	0.0088	0.0088	0.0175	0.0088	0.0088		0	0.0047	0	0.0012	0	99	0.0006	0.0032	0.19	2532	111945
MGG_01171T0	RRN9	N	1	1	1	1	1	1	1	1	0.99	1	1		99	99	0.2735	99	99	0.0006	0.0012	0.0041	0.0011	0.0011	0	0	0.015	0	0		0.0003	0	99	0.0003	0	99	0.001	0	99	3894	108050
MGG_01172T0	n.d.	N	1	1	1	1	1	1	1	1	1	1	1		99	99	0.3602	99	99	0.0003	0.0007	0.0034	0.001	0.001	0	0	0.0093	0	0		0.0003	0	99	0	0.0005	0	0.0004	0.0002	2	102085	8057
MGG_01173T0	Hydrophobin_2,secretome	Y	1	1	1	1	1	1	1	1	1	1	1		n.d.	n.d.	0	n.d.	n.d.	n.d.	0	0	0	0	0	0	0.0371	0	0		0	0	n.d.	0	0	n.d.	0	0	n.d.	16564	98218
MGG_01174T0	UPF0183	N	1	1	1	1	1	1	1	1	1	1	1		n.d.	99	0.7385	99	99	0	0.0009	0.0017	0.0017	0.0017	0	0	0.0024	0	0		0	0	n.d.	0	0	n.d.	0.0008	0	99	95001	17889
MGG_01175T0	Kinesin,Microtub_bind	N	1	1	1	1	1	1	1	1	1	1	1		99	99	0.2339	99	99	0.0004	0.0008	0.0012	0.0012	0.0012	0	0	0.005	0	0		0.0005	0	99	0	0	n.d.	0.0007	0	99	20537	90214
MGG_01176T0	ADH_N,ADH_zinc_N	N	1	1	1	1	1	1	1	1	0.99	1	0.99		n.d.	n.d.	0	n.d.	n.d.	n.d.	0	0	0	0	0	0	0.0064	0	0		0.0005	0	99	0	0	n.d.	0.0003	0	99	88646	24953
MGG_01177T0	n.d.	N	1	1	1	1	1	1	1	1	1	1	1		n.d.	n.d.	0.9765	0	0	0	0	0.011	0	0	0	0	0.0113	0.0055	0.0055		0.001	0	99	0	0	n.d.	0.0005	0	99	27555	86660
MGG_01178T0	Glyco_hydro_2,Glyco_hydro_2_C,Glyco_hydro_2_N	N	1	1	1	1	1	1	1	1	1	1	1		99	n.d.	0.076	0	0	0.0005	0	0.001	0	0	0	0	0.0138	0.0015	0.0015		0.0006	0	99	0	0	n.d.	0.0003	0	99	82407	29583
MGG_01179T0	Ras	N	1	1	1	1	1	1	1	1	1	1	1		n.d.	0.2766	0.1833	0.2766	0.2766	0	0.0013	0.0025	0.0013	0.0013	0	0.0046	0.0139	0.0046	0.0046		0	0	n.d.	0.0009	0.002	0.45	0.0007	0.003	0.23	80208	33243
MGG_01180T0	adh_short	N	1	1	1	1	1	1	1	1	1	1	1		n.d.	0.3779	0	0	0	0	0.0017	0	0	0	0	0.0046	0.0186	0.0046	0.0046		0	0.002	0	0.0009	0.0025	0.36	0.0013	0.0052	0.25	35247	78293
MGG_01181T0	n.d.	N	1	1	1	1	1	1	1	1	1	1	1		n.d.	0	1.1524	0.9284	0.9284	0	0	0.008	0.0017	0.0017	0	0.0018	0.0069	0.0018	0.0018		0	0	n.d.	0	0	n.d.	0	0.0023	0	76331	37008
MGG_01182T0	2-Hacid_dh,2-Hacid_dh_C	N	1	1	1	1	1	1	1	1	1	1	1		n.d.	0	0.159	n.d.	n.d.	n.d.	0	0.0023	0	0	0	0.0029	0.0147	0	0		0.0004	0	99	0	0	n.d.	0.0002	0.0035	0.06	74328	39526
MGG_01183T0	BRCT,Pescadillo_N	N	1	1	1	1	1	1	1	1	1	1	1		n.d.	99	0.0535	99	99	0	0.0006	0.0012	0.0006	0.0006	0	0	0.0233	0	0		0	0	n.d.	0	0	n.d.	0.0006	0	99	41576	71172
MGG_01185T0	Ras	N	1	1	1	1	1	1	1	1	1	1	1		n.d.	n.d.	0	n.d.	n.d.	n.d.	0	0	0	0	0	0	0.0119	0	0		0	0	n.d.	0	0	n.d.	0	0	n.d.	49292	63842
MGG_01186T0	Acetyltransf_1	N	1	1	1	1	1	1	1	1	1	1	1		n.d.	n.d.	n.d.	n.d.	n.d.	n.d.	0	0	0	0	0	0	0	0	0		0	0	n.d.	0	0	n.d.	0	0	n.d.	57344	55983
MGG_01188T0	secretome	Y	1	1	1	1	1	1	1	1	1	1	1		n.d.	n.d.	99	n.d.	n.d.	n.d.	0	0.0021	0	0	0	0	0	0	0		0	0	n.d.	0	0	n.d.	0	0	n.d.	62000	52242
MGG_01189T0	n.d.	N	1	1	1	1	1	1	1	1	1	1	1		0	0.1626	0.1597	0.1626	0.1626	0	0.0009	0.0028	0.0009	0.0009	0.0029	0.0057	0.0175	0.0057	0.0057		0.0004	0.0029	0.14	0	0	n.d.	0.0007	0.0041	0.17	48791	64876
MGG_01190T0	n.d.	N	1	1	1	1	1	1	1	1	0.98	1	1		99	99	0.1857	99	99	0.001	0.003	0.0071	0.002	0.002	0	0	0.0384	0	0		0.0011	0.0012	0.92	0.0013	0	99	0.0033	0.0006	5.5	72582	41170
MGG_01191T0	Glyco_tranf_2_3	N	1	1	1	1	1	1	1	1	1	1	1		n.d.	n.d.	0.326	0	0	0	0	0.0009	0	0	0	0	0.0028	0.0056	0.0056		0	0	n.d.	0	0	n.d.	0	0	n.d.	27079	84918
MGG_01195T0	Lipase_GDSL_2,secretome	Y	1	1	1	1	1	1	1	1	1	1	1		n.d.	0.1843	0.0623	n.d.	n.d.	n.d.	0.0017	0.0017	0	0	0	0.009	0.0268	0	0		0	0	n.d.	0	0	n.d.	0.0019	0.0054	0.35	8720	105689	secreted glycosyl hydolases, carbohydrate esterases and polysaccharide lyases
MGG_01196T0	Pkinase	N	1	1	1	1	1	1	1	1	1	1	1		n.d.	99	0.0238	0	0	0	0.0004	0.0004	0	0	0	0	0.0159	0.001	0.001		0	0	n.d.	0	0.0006	0	0.0004	0.0003	1.33	3719	107735
MGG_01198T0	GWT1	N	1	1	1	1	1	1	1	1	1	1	1		n.d.	n.d.	0.143	n.d.	n.d.	n.d.	0	0.001	0	0	0	0	0.0067	0	0		0	0	n.d.	0	0	n.d.	0	0	n.d.	127591	710
MGG_01199T0	n.d.	N	1	1	1	1	1	1	1	1	1	1	1		n.d.	n.d.	0.0581	n.d.	n.d.	n.d.	0	0.0012	0	0	0	0	0.0212	0	0		0	0	n.d.	0	0	n.d.	0	0	n.d.	6234	122984
MGG_01201T0	n.d.	N	1	1	1	1	1	1	1	1	1	1	1		99	n.d.	0.2056	n.d.	n.d.	n.d.	0	0.0022	0	0	0	0	0.0106	0	0		0.0004	0.0006	0.67	0	0	n.d.	0.0002	0.0003	0.67	13046	113899
MGG_01202T0	FAD-oxidase_C,FAD_binding_4	N	1	1	1	1	1	1	1	0.99	1	1	1		0	0	0	0	0	0	0	0	0	0	0.0027	0.0027	0.0027	0.0027	0.0027		0	0.0009	0	0	0	n.d.	0	0.0005	0	111252	16225
MGG_01204T0	SRF-TF	N	1	1	1	1	1	1	1	1	1	1	1		0.5247	0.4519	0.1749	99	99	0.0007	0.0014	0.0007	0.0007	0.0007	0.0014	0.0031	0.0041	0	0		0.0002	0.0008	0.25	0	0.002	0	0.0007	0.0044	0.16	30848	95867
MGG_01205T0	Dus	N	1	1	1	1	1	1	1	1	1	1	1		n.d.	99	0.1104	99	99	0	0.0006	0.0017	0.0012	0.0012	0	0	0.0155	0	0		0	0.0008	0	0	0	n.d.	0.0006	0.0004	1.5	92056	35296
MGG_01206T0	Kelch_4,Kelch_5	N	1	1	1	1	1	1	1	0.99	1	1	1		n.d.	0	0	0	0	0	0	0	0	0	0	0.002	0.011	0.002	0.002		0	0	n.d.	0	0	n.d.	0	0.0022	0	39245	88138
MGG_01207T0	DUF3591	N	1	1	1	1	1	1	1	1	1	1	1		n.d.	99	0.2161	99	99	0	0.0004	0.0008	0.0008	0.0008	0	0	0.0035	0	0		0.0001	0	99	0	0	n.d.	0.0004	0	99	43438	81207
MGG_01207T1	DUF3591	N	1	1	1	1	1	1	1	1	1	1	1		n.d.	0.3278	0.1639	0.6561	0.6561	0	0.0004	0.0008	0.0008	0.0008	0	0.0013	0.005	0.0013	0.0013		0.0002	0	99	0	0	n.d.	0.0005	0.0014	0.36	43438	81207
MGG_01208T0	Bap31	N	1	1	1	1	1	1	1	1	1	1	1		n.d.	n.d.	0	n.d.	n.d.	n.d.	0	0	0	0	0	0	0.0079	0	0		0	0.0027	0	0	0	n.d.	0	0.0014	0	79166	49681
MGG_01209T0	n.d.	N	1	1	1	1	1	1	1	1	1	1	1		n.d.	0.1617	0	0.3876	0.3876	0	0.0005	0	0.0006	0.0006	0	0.0034	0.0029	0.0015	0.0015		0.0002	0	99	0	0	n.d.	0.0006	0.0035	0.17	73966	51500
MGG_01210T0	HIG_1_N	N	1	1	1	1	1	1	1	1	1	1	1		n.d.	n.d.	99	n.d.	n.d.	n.d.	0	0.0016	0	0	0	0	0	0	0		0	0	n.d.	0	0	n.d.	0	0	n.d.	63159	65381
MGG_01211T0	n.d.	N	1	1	1	1	1	1	1	1	1	1	1		99	99	0.7571	99	99	0.0009	0.0009	0.0124	0.0009	0.0009	0	0	0.0164	0	0		0.0005	0	99	0.0005	0	99	0.0006	0	99	62987	65583
MGG_01212T0	Methyltransf_16	N	1	1	1	1	1	1	1	1	1	1	1		n.d.	0	0.2033	n.d.	n.d.	n.d.	0	0.0023	0	0	0	0.0029	0.0115	0	0		0	0	n.d.	0	0	n.d.	0	0.0036	0	60273	68013
MGG_01213T0	n.d.	N	1	1	1	1	1	1	1	1	1	1	1		n.d.	n.d.	0.1867	n.d.	n.d.	n.d.	0	0.0037	0	0	0	0	0.02	0	0		0	0	n.d.	0	0	n.d.	0	0	n.d.	57876	71237
MGG_01214T0	n.d.	N	1	1	1	1	1	1	1	0.98	1	1	1		n.d.	0	0.5198	n.d.	n.d.	n.d.	0	0.0032	0	0	0	0.0055	0.0061	0	0		0	0	n.d.	0	0.0026	0	0	0.004	0	74441	54797
MGG_01215T0	ELL	N	1	1	1	1	1	1	1	1	1	1	1		n.d.	n.d.	0	99	99	0	0	0	0.0006	0.0006	0	0	0.0016	0	0		0.0002	0.0007	0.29	0	0	n.d.	0.0001	0.0004	0.25	50353	75628
MGG_01217T0	RRM_1,RRM_6	N	1	1	1	1	1	1	1	1	1	1	1		n.d.	99	0.7564	99	99	0	0.0006	0.0039	0.0011	0.0011	0	0	0.0051	0	0		0	0	n.d.	0.0005	0	99	0.0008	0	99	91460	35660
MGG_01218T0	n.d.	N	1	1	1	1	1	1	1	1	1	1	1		99	99	0.1605	99	99	0.0006	0.0003	0.0026	0.0003	0.0003	0	0	0.0165	0	0		0.0003	0	99	0.0002	0	99	0.0003	0	99	96330	29050
MGG_01219T0	n.d.	N	1	1	1	1	1	1	1	1	1	1	1		n.d.	0	0.2183	0	0	0	0	0.0034	0	0	0	0.0061	0.0154	0.003	0.003		0	0	n.d.	0	0.0019	0	0	0.0066	0	106688	22135
MGG_01220T0	n.d.	N	1	1	1	1	1	1	0.97	1	0.99	1	0.98		n.d.	99	0.3916	0.3916	0.3916	0	0.002	0.001	0.001	0.001	0	0	0.0026	0.0026	0.0026		0	0	n.d.	0.0011	0	99	0.0021	0	99	109251	18488
MGG_01221T0	n.d.	N	1	1	1	1	1	1	1	1	1	1	1		n.d.	n.d.	0.6281	n.d.	n.d.	n.d.	0	0.0053	0	0	0	0	0.0085	0	0		0	0	n.d.	0.0007	0	99	0.0003	0	99	16493	111156
MGG_01222T0	zf-met2	N	1	1	1	1	1	1	1	1	1	1	1		n.d.	n.d.	0	n.d.	n.d.	n.d.	0	0	0	0	0	0	0.0502	0	0		0	0	n.d.	0	0	n.d.	0	0	n.d.	113969	15199
MGG_01223T0	2OG-FeII_Oxy,DIOX_N	N	1	1	1	1	1	1	1	1	1	1	0.97		n.d.	n.d.	0.2256	n.d.	n.d.	n.d.	0	0.001	0	0	0	0	0.0046	0	0		0	0	n.d.	0	0	n.d.	0	0	n.d.	13989	115046
MGG_01224T0	WD40	N	1	1	1	1	1	1	1	1	1	1	1		0	0.8677	0.3048	0.4336	0.4336	0	0.001	0.0043	0.0005	0.0005	0.0011	0.0011	0.014	0.0011	0.0011		0	0.0008	0	0.0004	0	99	0.0009	0.0006	1.5	10302	116833
MGG_01227T0	HATPase_c,HisKA,PAS_9,Response_reg	N	1	1	1	1	1	1	1	1	1	1	1		n.d.	0.3675	0.3682	0	0	0	0.0003	0.001	0	0	0	0.0009	0.0027	0.0009	0.0009		0	0	n.d.	0.0002	0	99	0.0002	0.001	0.2	1026	12169
MGG_01229T0	secretome	Y	1	1	1	1	1	1	1	1	1	1	1		n.d.	n.d.	99	n.d.	n.d.	n.d.	0	0.0017	0	0	0	0	0	0	0		0	0	n.d.	0	0	n.d.	0	0	n.d.	2911	214807
MGG_01230T0	Aldedh	N	1	1	1	1	1	1	1	1	1	1	1		99	n.d.	0	0.3284	0.3284	0.0008	0	0	0.0008	0.0008	0	0	0.0025	0.0025	0.0025		0.0005	0	99	0	0	n.d.	0.0003	0	99	4720	211705
MGG_01231T0	ADH_N,ADH_zinc_N	N	1	1	1	1	1	1	1	1	1	1	1		n.d.	n.d.	n.d.	n.d.	n.d.	n.d.	0	0	0	0	0	0	0	0	0		0	0	n.d.	0	0	n.d.	0	0	n.d.	8249	209119
MGG_01232T0	ATP-synt_G	N	1	1	1	1	1	1	1	1	1	1	1		n.d.	n.d.	0	n.d.	n.d.	n.d.	0	0	0	0	0	0	0.0263	0	0		0	0	n.d.	0	0	n.d.	0	0	n.d.	10047	206775
MGG_01233T0	Methyltransf_23	N	1	1	1	1	1	1	1	1	1	1	1		n.d.	n.d.	n.d.	99	99	0	0	0	0.0014	0.0014	0	0	0	0	0		0	0	n.d.	0	0	n.d.	0	0	n.d.	200637	15392
MGG_01233T1	Methyltransf_23	N	1	1	1	1	1	1	1	1	1	1	1		n.d.	n.d.	n.d.	99	99	0	0	0	0.0014	0.0014	0	0	0	0	0		0	0	n.d.	0	0	n.d.	0	0	n.d.	200637	15392
MGG_01235T0	TFIIA	N	1	1	1	1	1	1	1	1	1	1	1		n.d.	n.d.	n.d.	n.d.	n.d.	n.d.	0	0	0	0	0	0	0	0	0		0	0	n.d.	0	0	n.d.	0	0	n.d.	191328	24491
MGG_01236T0	WD40	N	1	1	1	1	1	1	1	1	1	1	1		n.d.	n.d.	0	0	0	0	0	0	0	0	0	0	0.0025	0.0025	0.0025		0	0	n.d.	0	0	n.d.	0	0	n.d.	188174	27803
MGG_01237T0	BTB,Kelch_4,Kelch_5	N	1	1	1	1	1	1	1	1	1	1	1		n.d.	n.d.	0	99	99	0	0	0	0.0006	0.0006	0	0	0.0029	0	0		0	0	n.d.	0.0003	0	99	0.0001	0	99	32161	183134
MGG_01238T0	Vps8	N	1	1	1	1	1	1	1	1	1	1	1		99	0.7267	0.2684	0.7267	0.7267	0.0005	0.0005	0.0019	0.0005	0.0005	0	0.0007	0.0069	0.0007	0.0007		0.0003	0	99	0.0003	0	99	0.0006	0.0008	0.75	177051	35775
MGG_01239T0	DUF3752	N	1	1	1	1	1	1	0.95	1	0.84	1	0.95		n.d.	99	1.4107	99	99	0	0.0013	0.0051	0.0026	0.0013	0	0	0.0036	0	0		0	0	n.d.	0	0	n.d.	0	0	n.d.	42117	175271
MGG_01240T0	zf-RING_2	N	1	1	1	1	1	1	1	1	1	1	1		n.d.	99	0.0705	99	99	0	0.001	0.001	0.001	0.001	0	0	0.0141	0	0		0	0	n.d.	0	0	n.d.	0.0009	0	99	172562	43314
MGG_01243T0	secretome	Y	1	1	1	1	1	1	1	1	1	1	0.97		n.d.	99	99	99	99	0	0.0012	0.0012	0.0012	0.0012	0	0	0	0	0		0	0	n.d.	0.0007	0	99	0.0016	0	99	159183	57638
MGG_01244T0	Sel1	N	1	1	1	1	1	1	1	1	1	1	1		n.d.	99	0.0943	99	99	0	0.0007	0.0006	0.0013	0.0013	0	0	0.0068	0	0		0.0002	0	99	0.0003	0	99	0.0009	0	99	153717	60818
MGG_01245T0	COPIIcoated_ERV,ERGIC_N	N	1	1	1	1	1	1	1	1	1	1	1		n.d.	n.d.	99	n.d.	n.d.	n.d.	0	0.0009	0	0	0	0	0	0	0		0	0	n.d.	0	0	n.d.	0	0	n.d.	149036	67443
MGG_01246T0	DUF202	N	1	1	1	1	1	1	1	1	1	1	1		n.d.	n.d.	0	n.d.	n.d.	n.d.	0	0	0	0	0	0	0.0071	0	0		0	0	n.d.	0	0	n.d.	0	0	n.d.	69848	147871
MGG_01247T0	Glyco_hydro_18	N	1	1	1	1	1	1	1	1	1	1	1		n.d.	n.d.	0.0926	n.d.	n.d.	n.d.	0	0.001	0	0	0	0	0.0108	0	0		0	0	n.d.	0	0.0016	0	0	0.0008	0	146150	70809
MGG_01248T0	LRR_6	N	1	1	1	1	1	1	1	1	1	1	1		n.d.	0.3634	0	0.2139	0.2139	0	0.0019	0	0.001	0.001	0	0.0052	0.0091	0.0045	0.0045		0	0	n.d.	0.0005	0	99	0.0013	0.0034	0.38	142774	73937
MGG_01252T0	n.d.	N	1	1	1	1	1	1	1	1	1	1	1		n.d.	n.d.	0.3298	n.d.	n.d.	n.d.	0	0.0042	0	0	0	0	0.0126	0	0		0	0	n.d.	0	0	n.d.	0	0	n.d.	126384	91431
MGG_01253T0	SUZ	N	1	1	1	1	1	1	1	1	1	1	1		0	n.d.	0.3234	n.d.	n.d.	n.d.	0	0.0058	0	0	0.0057	0	0.0179	0	0		0	0.0035	0	0	0	n.d.	0	0.0023	0	92636	125252
MGG_01255T0	DOMON,secretome	Y	1	1	1	1	1	1	1	1	1	1	1		n.d.	n.d.	0	0	0	0	0	0	0	0	0	0	0.0126	0.0036	0.0036		0	0.0013	0	0	0	n.d.	0	0.0007	0	103015	113647
MGG_01256T0	AIRC,ATP-grasp	N	1	1	1	1	1	1	1	1	1	1	1		n.d.	0	0.3589	0	0	0	0	0.0007	0	0	0	0.0021	0.0021	0.0021	0.0021		0.0003	0	99	0	0	n.d.	0.0001	0.0023	0.04	107085	109288
MGG_01257T0	Dus	N	1	1	1	1	1	1	1	1	1	1	1		n.d.	0	0.0973	0	0	0	0	0.0011	0	0	0	0.0038	0.0117	0.0038	0.0038		0.0005	0	99	0	0	n.d.	0.0002	0.0036	0.06	112342	104367
MGG_01258T0	Cyclin_N	N	1	1	1	1	1	1	1	0.99	1	1	1		0	0	0.0896	n.d.	n.d.	n.d.	0	0.0009	0	0	0.0026	0.0026	0.0104	0	0		0	0.0012	0	0	0	n.d.	0	0.0035	0	102130	113302
MGG_01259T0	PRP4,WD40	N	1	1	1	1	1	1	1	1	1	1	1		n.d.	n.d.	0.249	n.d.	n.d.	n.d.	0	0.0017	0	0	0	0	0.0069	0	0		0	0	n.d.	0	0	n.d.	0	0	n.d.	116783	99886
MGG_01260T0	Pkinase	N	1	1	1	1	1	1	1	1	1	1	0.99		n.d.	n.d.	0.2639	0	0	0	0	0.0014	0	0	0	0	0.0053	0.0024	0.0024		0.0003	0	99	0	0	n.d.	0.0001	0	99	119716	96300
MGG_01261T0	Trehalase	N	1	1	1	1	1	1	1	1	1	1	1		n.d.	n.d.	0.1424	n.d.	n.d.	n.d.	0	0.0018	0	0	0	0	0.013	0	0		0	0	n.d.	0	0	n.d.	0	0	n.d.	92107	123594	secreted glycosyl hydolases, carbohydrate esterases and polysaccharide lyases
MGG_01264T0	Glyco_hydro_15	N	1	1	1	1	1	1	1	1	1	1	1		n.d.	0.2668	0	n.d.	n.d.	n.d.	0.0006	0	0	0	0	0.0023	0.0023	0	0		0.0003	0	99	0	0	n.d.	0.0008	0.002	0.4	132032	83883
MGG_01265T0	Bromo_TP	N	1	1	1	1	1	1	1	0.99	1	1	0.97		n.d.	n.d.	n.d.	n.d.	n.d.	n.d.	0	0	0	0	0	0	0	0	0		0	0	n.d.	0	0	n.d.	0	0	n.d.	82457	134751
MGG_01266T0	TAFII55_N	N	1	1	1	1	1	1	1	1	1	1	1		n.d.	99	n.d.	n.d.	n.d.	n.d.	0.0009	0	0	0	0	0	0	0	0		0	0	n.d.	0	0	n.d.	0.0008	0	99	136342	80094
MGG_01267T0	n.d.	N	1	1	1	1	1	1	1	1	1	1	1		n.d.	n.d.	n.d.	n.d.	n.d.	n.d.	0	0	0	0	0	0	0	0	0		0	0	n.d.	0	0	n.d.	0	0	n.d.	78044	139728
MGG_01268T0	RRM_1	N	1	1	1	1	1	0.98	0.97	0.99	1	0.99	0.97		n.d.	n.d.	n.d.	n.d.	n.d.	n.d.	0	0	0	0	0	0	0	0	0		0	0	n.d.	0	0	n.d.	0	0	n.d.	140856	75350
MGG_01269T0	n.d.	N	1	1	1	1	1	1	1	0.98	1	1	1		n.d.	n.d.	0	n.d.	n.d.	n.d.	0	0	0	0	0	0	0.0029	0	0		0	0.0011	0	0	0	n.d.	0	0.0006	0	144682	71215
MGG_01270T0	HpcH_HpaI	N	1	1	1	1	1	1	1	1	1	1	1		n.d.	n.d.	n.d.	n.d.	n.d.	n.d.	0	0	0	0	0	0	0	0	0		0	0	n.d.	0	0	n.d.	0	0	n.d.	147985	69315
MGG_01271T0	DUF836	N	1	1	1	1	1	1	1	1	1	1	1		n.d.	n.d.	n.d.	n.d.	n.d.	n.d.	0	0	0	0	0	0	0	0	0		0	0	n.d.	0	0	n.d.	0	0	n.d.	68628	149335
MGG_01272T0	CHORD,CS	N	1	1	1	1	1	1	1	0.99	1	0.97	1		n.d.	n.d.	n.d.	n.d.	n.d.	n.d.	0	0	0	0	0	0	0	0	0		0	0	n.d.	0	0	n.d.	0	0	n.d.	150254	65228
MGG_01273T0	n.d.	N	1	1	1	1	1	1	1	1	1	1	1		n.d.	99	99	99	99	0	0.0026	0.004	0.0013	0.0013	0	0	0	0	0		0	0	n.d.	0	0	n.d.	0.0025	0	99	61284	155853
MGG_01274T0	RRM_1	N	1	1	1	1	1	1	1	0.98	1	1	0.99		n.d.	99	0.1795	99	99	0	0.0011	0.0022	0.0011	0.0011	0	0	0.0123	0	0		0	0	n.d.	0.0011	0	99	0.0011	0	99	48822	168250
MGG_01275T0	secretome	Y	1	1	1	1	1	1	1	1	0.99	1	1		n.d.	n.d.	0.4861	n.d.	n.d.	n.d.	0	0.0067	0	0	0	0	0.0137	0	0		0	0.0006	0	0.0003	0	99	0.0001	0.0003	0.33	44656	171333
MGG_01276T0	n.d.	N	1	1	1	1	1	1	1	1	1	1	1		n.d.	n.d.	0.4852	n.d.	n.d.	n.d.	0	0.0055	0	0	0	0	0.0113	0	0		0	0	n.d.	0	0	n.d.	0	0	n.d.	177330	40375
MGG_01277T0	Suc_Fer-like	N	1	1	1	1	1	1	1	1	1	1	1		0	0.7965	0.1755	0	0	0	0.0021	0.002	0	0	0.0027	0.0027	0.0117	0.0027	0.0027		0.0004	0.0018	0.22	0	0	n.d.	0.0022	0.0018	1.22	38133	178890
MGG_01279T0	KA1,Pkinase	N	1	1	1	1	1	1	1	1	1	1	1		n.d.	n.d.	0	0	0	0	0	0	0	0	0	0	0.0045	0.0022	0.0022		0.0002	0	99	0	0	n.d.	0.0001	0	99	187298	26442
MGG_01281T0	FGGY_C,FGGY_N	N	1	1	1	1	1	1	1	1	1	1	1		n.d.	99	0	0.284	0.284	0	0.0007	0	0.0007	0.0007	0	0	0.0026	0.0026	0.0026		0	0	n.d.	0	0	n.d.	0.0008	0	99	193609	23285
MGG_01282T0	ubiquitin	N	1	1	1	1	1	1	1	1	1	1	1		n.d.	0	0	0	0	0	0	0	0	0	0	0.0042	0.021	0.0042	0.0042		0	0	n.d.	0	0	n.d.	0	0.0047	0	18650	198775
MGG_01284T0	Pyr_redox,Pyr_redox_2	N	1	1	1	1	1	1	1	1	1	1	0.95		0	0	0	0	0	0	0	0	0	0	0.0043	0.0043	0.0095	0.0043	0.0043		0	0.0026	0	0	0	n.d.	0	0.0018	0	200515	16028
MGG_01285T0	n.d.	N	1	1	1	1	1	1	1	1	1	1	1		n.d.	0	0	0	0	0	0	0	0	0	0	0.0017	0.0101	0.0017	0.0017		0	0	n.d.	0	0	n.d.	0	0.0017	0	10685	204329
MGG_01287T0	Prenyltrans,Prenyltrans_2	N	1	1	1	1	1	1	1	1	1	1	1		n.d.	0	0.1382	n.d.	n.d.	n.d.	0	0.0009	0	0	0	0.0022	0.0066	0	0		0	0	n.d.	0	0	n.d.	0	0.0026	0	211680	4107
MGG_01288T0	Hexapep,NTP_transferase	N	1	1	1	1	1	1	1	1	1	1	1		n.d.	n.d.	n.d.	n.d.	n.d.	n.d.	0	0	0	0	0	0	0	0	0		0	0	n.d.	0	0	n.d.	0	0	n.d.	6618	171398
MGG_01289T0	n.d.	N	1	1	1	1	1	1	1	1	1	1	1		n.d.	n.d.	n.d.	n.d.	n.d.	n.d.	0	0	0	0	0	0	0	0	0		0	0	n.d.	0	0	n.d.	0	0	n.d.	169213	8770
MGG_01290T0	CTP_transf_2	N	1	1	1	1	1	1	1	1	1	1	1		0	99	0.2179	99	99	0	0.0016	0.0031	0.0016	0.0016	0.0043	0	0.0142	0	0		0	0.0019	0	0	0	n.d.	0.0015	0.0009	1.67	11155	166174
MGG_01291T0	Acyltransferase	N	1	1	1	1	1	1	1	1	0.99	1	1		n.d.	0	0	0	0	0	0	0	0	0	0	0.0035	0.0052	0.0017	0.0017		0	0	n.d.	0	0	n.d.	0	0.0036	0	162856	14340
MGG_01292T0	Nol1_Nop2_Fmu	N	1	1	1	1	1	1	1	1	1	1	1		n.d.	n.d.	0.1799	n.d.	n.d.	n.d.	0	0.0007	0	0	0	0	0.0037	0	0		0	0.0008	0	0	0	n.d.	0	0.0004	0	159383	18483
MGG_01293T0	DOPA_dioxygen	N	1	1	1	1	1	1	1	1	1	1	1		0	0	0.3224	0	0	0	0	0.0023	0	0	0.0072	0.0144	0.0072	0.0144	0.0144		0	0.0045	0	0	0	n.d.	0	0.012	0	158089	21047
MGG_01294T0	DUF1785,PAZ,Piwi	N	1	1	1	1	1	1	1	1	0.99	1	1		n.d.	n.d.	0.3498	99	99	0	0	0.0021	0.0009	0.0009	0	0	0.006	0	0		0.0002	0.0015	0.13	0.0002	0.0006	0.33	0.0002	0.0011	0.18	153306	22358
MGG_01295T0	PEMT	N	1	1	1	1	1	1	1	1	1	1	1		n.d.	n.d.	99	n.d.	n.d.	n.d.	0	0.002	0	0	0	0	0	0	0		0	0	n.d.	0	0	n.d.	0	0	n.d.	150186	28483
MGG_01296T0	Spermine_synth	N	1	1	1	1	1	1	1	1	1	1	1		n.d.	99	99	99	99	0	0.0008	0.0022	0.0008	0.0008	0	0	0	0	0		0	0	n.d.	0	0	n.d.	0.0007	0	99	30648	147203
MGG_01297T0	Pyridox_ox_2	N	1	1	1	1	1	1	1	1	0.96	1	1		n.d.	n.d.	0.2656	99	99	0	0	0.0056	0.0014	0.0014	0	0	0.0211	0	0		0	0.002	0	0.0011	0	99	0.0008	0.001	0.8	145870	33020
MGG_01298T0	SLAC1	N	1	1	1	1	1	1	1	1	1	1	1		n.d.	n.d.	0	0	0	0	0	0	0	0	0	0	0.0028	0.0028	0.0028		0.0004	0	99	0	0	n.d.	0.0002	0	99	36848	141891
MGG_01299T0	n.d.	N	1	1	1	1	1	1	1	1	1	1	1		n.d.	0.1964	0.3096	0.1308	0.1308	0	0.0002	0.002	0.0002	0.0002	0	0.001	0.0063	0.0015	0.0015		0	0	n.d.	0.0001	0.0003	0.33	0.0002	0.0007	0.29	40234	131135
MGG_01300T0	MR_MLE,MR_MLE_C	N	1	1	1	1	1	1	1	1	1	1	1		n.d.	n.d.	0	n.d.	n.d.	n.d.	0	0	0	0	0	0	0.0454	0	0		0	0	n.d.	0	0	n.d.	0	0	n.d.	49643	129195
MGG_01301T0	MFS_1	N	1	1	1	1	1	1	1	1	1	1	1		n.d.	n.d.	0	99	99	0	0	0	0.0008	0.0008	0	0	0.0137	0	0		0	0.0009	0	0	0	n.d.	0	0.0005	0	52501	125611	drug transporters
MGG_01302T0	n.d.	N	1	1	1	1	1	1	1	1	1	1	1		n.d.	99	1.0634	99	99	0	0.0012	0.0035	0.0012	0.0012	0	0	0.0033	0	0		0.0005	0	99	0	0	n.d.	0.0014	0	99	123895	54646
MGG_01303T0	n.d.	N	1	1	1	1	1	1	1	1	1	1	1		n.d.	99	0	n.d.	n.d.	n.d.	0.0008	0	0	0	0	0	0.0397	0	0		0	0	n.d.	0.0004	0	99	0.0002	0	99	56621	121589
MGG_01304T0	MFS_1	N	1	1	1	1	1	1	1	1	1	1	1		99	0.3141	0.1074	0.3141	0.3141	0.0009	0.0009	0.0017	0.0009	0.0009	0	0.0027	0.016	0.0027	0.0027		0.0005	0	99	0	0	n.d.	0.0005	0.0025	0.2	119262	58771
MGG_01305T0	UCR_hinge	N	1	1	1	1	1	1	1	1	1	1	1		n.d.	99	0.145	99	99	0	0.0031	0.0057	0.0031	0.0031	0	0	0.0395	0	0		0	0	n.d.	0	0	n.d.	0.0029	0	99	115547	63336
MGG_01306T0	WWbp	N	1	1	1	1	1	1	1	1	1	1	1		n.d.	n.d.	n.d.	n.d.	n.d.	n.d.	0	0	0	0	0	0	0	0	0		0	0	n.d.	0	0	n.d.	0	0	n.d.	113294	65088
MGG_01308T0	Drf_GBD	N	1	1	1	1	1	1	1	1	1	1	1		99	0.4158	0.4153	99	99	0.0005	0.0005	0.0005	0.0005	0.0005	0	0.0013	0.0013	0	0		0.0003	0	99	0	0	n.d.	0.0003	0.0016	0.19	108077	68610
MGG_01309T0	Histidinol_dh,PRA-CH,PRA-PH	N	1	1	1	1	1	1	1	1	1	1	0.97		0.6254	0.3114	0.623	0.6227	0.6227	0.001	0.0005	0.001	0.001	0.001	0.0016	0.0016	0.0016	0.0016	0.0016		0.0005	0.0007	0.71	0.0003	0	99	0.0006	0.002	0.3	100668	76268
MGG_01310T0	TFIID-31kDa	N	1	1	1	1	1	0.89	1	0.97	0.96	1	0.99		n.d.	n.d.	0.1721	n.d.	n.d.	n.d.	0	0.0016	0	0	0	0	0.0094	0	0		0	0	n.d.	0	0	n.d.	0	0	n.d.	79657	98862
MGG_01311T0	LNS2,Lipin_N	N	1	1	1	1	1	1	1	1	1	1	1		n.d.	0.1833	0.2098	99	99	0	0.0006	0.0018	0.0006	0.0006	0	0.0033	0.0084	0	0		0	0.0007	0	0	0.0022	0	0.0006	0.0036	0.17	95693	81314
MGG_01312T0	Cmc1	N	1	1	1	1	1	1	1	1	1	1	1		n.d.	0	0	n.d.	n.d.	n.d.	0	0	0	0	0	0.0089	0.0418	0	0		0	0	n.d.	0	0	n.d.	0	0.0085	0	90952	88040
MGG_01315T0	Utp11	N	1	1	1	1	1	1	1	1	1	1	1		n.d.	n.d.	n.d.	n.d.	n.d.	n.d.	0	0	0	0	0	0	0	0	0		0	0	n.d.	0	0	n.d.	0	0	n.d.	97112	81294
MGG_01318T0	UBA,ubiquitin	N	1	1	1	1	1	1	1	1	1	1	1		n.d.	n.d.	0	n.d.	n.d.	n.d.	0	0	0	0	0	0	0.0087	0	0		0.0004	0	99	0	0	n.d.	0.0002	0	99	104174	74776
MGG_01319T0	n.d.	N	1	1	1	1	1	1	1	1	1	1	1		n.d.	0	1.7253	n.d.	n.d.	n.d.	0	0.0103	0	0	0	0.0039	0.0059	0	0		0	0	n.d.	0	0	n.d.	0	0.0042	0	106417	72106
MGG_01323T0	n.d.	N	1	1	1	1	1	1	1	1	1	1	1		n.d.	n.d.	99	0	0	0	0	0.0008	0	0	0	0	0	0.002	0.002		0	0	n.d.	0	0	n.d.	0	0	n.d.	114216	63392
MGG_01324T0	Amidohydro_1,Urease_alpha,Urease_beta,Urease_gamma	N	1	1	1	1	1	1	1	1	1	1	0.99		n.d.	n.d.	n.d.	n.d.	n.d.	n.d.	0	0	0	0	0	0	0	0	0		0.0002	0	99	0	0	n.d.	0.0001	0	99	117215	59903
MGG_01325T0	HMG_box	N	1	1	1	1	1	1	1	1	0.99	0.99	0.99		n.d.	0.8653	0	n.d.	n.d.	n.d.	0.0085	0	0	0	0	0.0098	0.0049	0	0		0	0.0017	0	0.0006	0.0062	0.1	0.0003	0.004	0.07	57889	120249
MGG_01326T0	Het-C,secretome	Y	1	1	1	1	1	1	1	1	1	1	1		0	0	0.5704	0.3687	0.3687	0	0	0.0011	0.0006	0.0006	0.0016	0.0016	0.002	0.0016	0.0016		0	0.0008	0	0	0.001	0	0	0.0009	0	124078	52344
MGG_01327T0	zf-RING_2	N	1	1	1	1	1	1	1	1	1	1	1		n.d.	99	0.0676	n.d.	n.d.	n.d.	0.0009	0.0009	0	0	0	0	0.0131	0	0		0	0	n.d.	0.001	0.0014	0.71	0.0006	0.0007	0.86	49245	128120
MGG_01328T0	Glyco_hydro_45,secretome	Y	1	1	1	1	1	1	1	1	1	1	1		n.d.	n.d.	0.185	n.d.	n.d.	n.d.	0	0.002	0	0	0	0	0.0109	0	0		0	0	n.d.	0.0013	0	99	0.001	0	99	46536	132546	secreted glycosyl hydolases, carbohydrate esterases and polysaccharide lyases
MGG_01329T0	Ada3	N	1	1	1	1	1	1	1	1	1	1	1		n.d.	n.d.	0	n.d.	n.d.	n.d.	0	0	0	0	0	0	0.0079	0	0		0	0	n.d.	0	0	n.d.	0	0	n.d.	42556	134822
MGG_01330T0	DUF3419,Methyltransf_23	N	1	1	1	1	1	1	1	1	1	1	1		n.d.	0.2706	0.2504	0.4547	0.4547	0	0.0011	0.0026	0.0016	0.0016	0	0.0039	0.0105	0.0036	0.0036		0.0002	0.0014	0.14	0	0	n.d.	0.001	0.0035	0.29	139404	38341
MGG_01331T0	Vps53_N	N	1	1	1	1	1	1	1	1	1	1	1		n.d.	0	0.1011	0	0	0	0	0.0015	0	0	0	0.0018	0.015	0.0018	0.0018		0	0	n.d.	0	0	n.d.	0	0.0016	0	147479	29702
MGG_01333T0	Complex1_30kDa	N	1	1	1	1	1	1	1	1	1	1	1		n.d.	0	0	n.d.	n.d.	n.d.	0	0	0	0	0	0.0044	0.0089	0	0		0	0	n.d.	0	0	n.d.	0	0.0046	0	157559	21396
MGG_01334T0	n.d.	N	1	1	1	1	1	1	1	1	1	1	1		n.d.	n.d.	0	99	99	0	0	0	0.0033	0.0033	0	0	0.0103	0	0		0	0	n.d.	0	0	n.d.	0	0	n.d.	159575	20314
MGG_01335T0	Lactonase	N	1	1	1	1	1	1	1	1	1	1	1		n.d.	n.d.	n.d.	n.d.	n.d.	n.d.	0	0	0	0	0	0	0	0	0		0	0	n.d.	0	0	n.d.	0	0	n.d.	161206	17786
MGG_01336T0	Chitin_bind_1,Glyco_hydro_18,secretome	Y	1	1	1	1	1	1	1	0.98	0.99	1	1		0	0.3251	0.647	n.d.	n.d.	n.d.	0.0008	0.0016	0	0	0.0024	0.0024	0.0024	0	0		0	0.001	0	0.0006	0	99	0.0004	0.003	0.13	163310	15048	secreted glycosyl hydolases, carbohydrate esterases and polysaccharide lyases
MGG_01337T0	n.d.	N	1	1	1	1	1	1	1	1	1	1	1		n.d.	0	0	0	0	0	0	0	0	0	0	0.0019	0.0041	0.0019	0.0019		0	0	n.d.	0.0004	0	99	0.0002	0.0023	0.09	12365	165418
MGG_01338T0	DUF3176	N	1	1	1	1	1	1	1	1	1	1	1		n.d.	0.8914	0.796	0.8914	0.8914	0	0.001	0.003	0.001	0.001	0	0.0012	0.0038	0.0012	0.0012		0.0002	0	99	0.0002	0	99	0.001	0.0014	0.71	1097	175353
MGG_01341T0	WLM,zf-RanBP	N	1	1	1	1	1	1	1	1	1	1	1		n.d.	99	0.2111	99	99	0	0.0019	0.001	0.001	0.001	0	0	0.0047	0	0		0	0	n.d.	0.0005	0.0015	0.33	0.0011	0.0007	1.57	346	611773
MGG_01342T0	HATPase_c,HisKA,PAS_3,PAS_8,Response_reg	N	1	1	1	1	1	1	1	1	1	1	1		n.d.	n.d.	0.6844	0	0	0	0	0.0006	0	0	0	0	0.0009	0.0008	0.0008		0	0	n.d.	0.0003	0	99	0.0002	0	99	4331	605339
MGG_01343T0	secretome	Y	1	1	1	1	1	1	1	1	1	1	1		n.d.	n.d.	0	99	99	0	0	0	0.0014	0.0014	0	0	0.0044	0	0		0	0	n.d.	0.001	0	99	0.0007	0	99	602513	9255
MGG_01344T0	Pkinase	N	1	1	1	1	1	1	1	1	1	1	1		n.d.	n.d.	n.d.	n.d.	n.d.	n.d.	0	0	0	0	0	0	0	0	0		0	0	n.d.	0	0	n.d.	0	0	n.d.	12606	600476
MGG_01345T0	Aldo_ket_red	N	1	1	1	1	1	1	1	1	1	1	1		n.d.	n.d.	0	n.d.	n.d.	n.d.	0	0	0	0	0	0	0.0037	0	0		0	0	n.d.	0	0	n.d.	0	0	n.d.	598313	13618
MGG_01347T0	CMD	N	1	1	1	1	1	0.94	1	1	0.98	1	0.92		n.d.	n.d.	n.d.	n.d.	n.d.	n.d.	0	0	0	0	0	0	0	0	0		0	0	n.d.	0	0	n.d.	0	0	n.d.	592410	20487
MGG_01348T0	DUF1712	N	1	1	1	1	1	1	1	1	1	1	1		99	n.d.	99	n.d.	n.d.	n.d.	0	0.0006	0	0	0	0	0	0	0		0.0002	0	99	0.0003	0	99	0.0004	0	99	22025	586681
MGG_01349T0	Methyltransf_16	N	1	1	1	1	1	1	1	1	1	1	1		99	99	0.3133	99	99	0.0013	0.0013	0.0013	0.0025	0.0025	0	0	0.0041	0	0		0.0008	0	99	0	0	n.d.	0.0008	0	99	580769	31650
MGG_01350T0	n.d.	N	1	1	1	1	1	1	1	1	1	1	1		n.d.	0.421	0.184	1.659	1.659	0	0.0004	0.0013	0.0018	0.0018	0	0.0011	0.0073	0.0011	0.0011		0	0.0005	0	0.0005	0	99	0.0007	0.0015	0.47	34316	576512
MGG_01351T0	PP2C	N	1	1	1	1	1	1	1	1	1	1	1		n.d.	n.d.	99	n.d.	n.d.	n.d.	0	0.001	0	0	0	0	0	0	0		0	0	n.d.	0.0006	0.0016	0.37	0.0005	0.0008	0.62	38413	572466
MGG_01352T0	n.d.	N	1	1	1	1	1	1	1	1	1	1	1		n.d.	99	0.2982	99	99	0	0.0005	0.0035	0.0015	0.0015	0	0	0.0118	0	0		0	0.0006	0	0	0	n.d.	0.0005	0.0003	1.67	569032	41775
MGG_01353T0	p450	N	1	1	1	1	1	1	1	1	0.99	1	1		n.d.	99	0.0541	99	99	0	0.0007	0.0007	0.0007	0.0007	0	0	0.0122	0	0		0.0003	0.0009	0.33	0	0	n.d.	0.0006	0.0005	1.2	46578	563245
MGG_01354T0	Med5	N	1	1	1	1	1	1	1	1	0.99	1	1		99	0.3945	0.2292	99	99	0.0004	0.0004	0.0008	0.0008	0.0008	0	0.0011	0.0037	0	0		0.0003	0.0005	0.6	0.0002	0.0006	0.33	0.0003	0.0006	0.5	561251	49029
MGG_01355T0	n.d.	N	1	1	1	1	1	1	1	1	1	1	1		n.d.	n.d.	0	n.d.	n.d.	n.d.	0	0	0	0	0	0	0.0045	0	0		0	0	n.d.	0	0	n.d.	0	0	n.d.	558703	53120
MGG_01356T0	n.d.	N	1	1	1	1	1	1	1	1	1	1	1		n.d.	n.d.	0.2567	99	99	0	0	0.0009	0.0009	0.0009	0	0	0.0034	0	0		0	0	n.d.	0	0	n.d.	0	0	n.d.	552860	59122
MGG_01357T0	DUF1996,secretome	Y	1	1	1	1	1	1	1	1	1	1	1		n.d.	99	0.058	0.2964	0.2964	0	0.0016	0.0016	0.0016	0.0016	0	0	0.0268	0.0053	0.0053		0	0	n.d.	0	0	n.d.	0.0016	0	99	62094	549681
MGG_01358T0	secretome	Y	1	1	1	1	1	0.96	1	1	1	1	1		n.d.	n.d.	0	n.d.	n.d.	n.d.	0	0	0	0	0	0	0.016	0	0		0	0	n.d.	0	0	n.d.	0	0	n.d.	65040	548283
MGG_01359T0	AlaDh_PNT_C,AlaDh_PNT_N	N	1	1	1	1	1	1	1	1	1	1	1		n.d.	99	0	n.d.	n.d.	n.d.	0.0022	0	0	0	0	0	0.0166	0	0		0	0.0015	0	0.0012	0	99	0.0006	0.0008	0.75	546248	65288
MGG_01361T0	Cyclin_N	N	1	1	1	1	1	1	1	1	1	1	1		n.d.	n.d.	n.d.	n.d.	n.d.	n.d.	0	0	0	0	0	0	0	0	0		0	0	n.d.	0	0	n.d.	0	0	n.d.	539162	73245
MGG_01362T0	Pkinase	N	1	1	1	1	1	1	1	1	1	1	1		n.d.	n.d.	n.d.	n.d.	n.d.	n.d.	0	0	0	0	0	0	0	0	0		0	0	n.d.	0.0007	0	99	0.0003	0	99	527686	84130
MGG_01363T0	2OG-FeII_Oxy_2	N	1	1	1	1	1	1	1	1	1	1	1		n.d.	99	0.2018	99	99	0	0.0025	0.0027	0.0013	0.0013	0	0	0.0132	0	0		0.0005	0	99	0.0008	0	99	0.0016	0	99	86840	526268
MGG_01364T0	Nucleoporin_FG	N	1	1	1	1	1	1	1	1	1	1	1		n.d.	99	0.1175	99	99	0	0.0005	0.0019	0.0005	0.0005	0	0	0.0159	0	0		0.0002	0	99	0.0004	0	99	0.0006	0	99	88476	522731
MGG_01365T0	K_oxygenase	N	1	1	1	1	1	1	1	1	1	1	1		0	0	0.0531	0	0	0	0	0.0007	0	0	0.0028	0.0028	0.014	0.0028	0.0028		0.0003	0.0015	0.2	0	0	n.d.	0.0002	0.0015	0.13	92088	520342
MGG_01366T0	secretome	Y	1	1	1	1	1	1	1	1	1	1	1		n.d.	99	0	n.d.	n.d.	n.d.	0.0053	0	0	0	0	0	0.0132	0	0		0	0.006	0	0	0	n.d.	0.005	0.003	1.67	104916	508206
MGG_01367T0	Phospholip_A2_3,secretome	Y	1	1	1	1	1	1	1	1	1	1	1		n.d.	n.d.	0	n.d.	n.d.	n.d.	0	0	0	0	0	0	0.0281	0	0		0	0	n.d.	0	0	n.d.	0	0	n.d.	107742	505330
MGG_01368T0	adh_short	N	1	1	1	1	1	1	1	1	1	1	1		99	0.5048	0.1691	0.253	0.253	0.0018	0.0035	0.0071	0.0018	0.0018	0	0.007	0.0422	0.007	0.007		0.0011	0	99	0.0031	0	99	0.0026	0.0055	0.47	109725	503299
MGG_01369T0	Abhydrolase_3	N	1	1	1	1	1	1	0.92	0.98	1	0.99	0.75		n.d.	n.d.	0.0783	99	99	0	0	0.0034	0.0023	0.0023	0	0	0.0439	0	0		0	0	n.d.	0	0	n.d.	0	0	n.d.	501329	110868
MGG_01370T0	PA,Peptidase_M28,TFR_dimer	N	1	1	1	1	1	1	1	1	0.99	1	1		n.d.	0	0.0631	0	0	0	0	0.0027	0	0	0	0.003	0.043	0.003	0.003		0	0	n.d.	0	0	n.d.	0	0.0019	0	113396	497699
MGG_01372T0	n.d.	N	1	1	1	1	1	1	1	1	1	1	0.99		n.d.	n.d.	0.0983	0	0	0	0	0.0032	0	0	0	0	0.0322	0.004	0.004		0	0	n.d.	0	0	n.d.	0	0	n.d.	493195	117898
MGG_01373T0	Sugar_tr	N	1	1	1	1	1	1	1	1	1	1	1		n.d.	0	0	0	0	0	0	0	0	0	0	0.0156	0.0584	0.0051	0.0051		0	0	n.d.	0	0.0012	0	0	0.0064	0	490120	121576	sugar transporters
MGG_01374T0	n.d.	N	1	1	1	1	1	1	1	1	0.99	1	1		n.d.	0.2239	0.2414	n.d.	n.d.	n.d.	0.0103	0.0088	0	0	0	0.0461	0.0366	0	0		0.0007	0	99	0.0016	0.0037	0.43	0.011	0.025	0.44	487010	126173
MGG_01375T0	secretome	Y	1	1	1	1	1	1	1	1	0.93	1	0.8		n.d.	0.1027	0.102	99	99	0	0.0075	0.0087	0.0012	0.0012	0	0.0725	0.0851	0	0		0	0	n.d.	0.004	0	99	0.0099	0.0316	0.31	128110	485092
MGG_01376T0	Rhodanese,Y_phosphatase	N	1	1	1	1	1	1	1	1	1	1	1		n.d.	0.0893	0.1249	99	99	0	0.0012	0.002	0.0008	0.0008	0	0.0138	0.0162	0	0		0.0002	0	99	0	0	n.d.	0.0012	0.0163	0.07	479606	130038
MGG_01376T1	Rhodanese,Y_phosphatase	N	1	1	1	1	1	1	1	1	1	1	1		n.d.	0.0893	0.1249	99	99	0	0.0012	0.002	0.0008	0.0008	0	0.0138	0.0162	0	0		0.0002	0	99	0	0	n.d.	0.0012	0.0163	0.07	479204	130038
MGG_01377T0	BC10	N	1	1	1	1	1	1	1	1	1	1	1		n.d.	0	0	n.d.	n.d.	n.d.	0	0	0	0	0	0.0095	0.0095	0	0		0	0	n.d.	0	0	n.d.	0	0.0098	0	474333	138763
MGG_01378T0	n.d.	N	1	1	1	1	1	1	1	1	1	1	1		n.d.	0.0441	0.0815	0.2009	0.2009	0	0.0003	0.0008	0.0003	0.0003	0	0.0065	0.0098	0.0014	0.0014		0.0001	0	99	0.0001	0	99	0.0003	0.0078	0.04	140178	467634
MGG_01380T0	AAA	N	1	1	1	1	1	1	1	1	1	1	1		n.d.	0	0	n.d.	n.d.	n.d.	0	0	0	0	0	0.009	0.003	0	0		0	0	n.d.	0	0	n.d.	0	0.0098	0	463104	149461
MGG_01381T0	DUF307,Na_Ca_ex	N	1	1	1	1	1	1	1	1	1	1	1		n.d.	0.0542	0.05	0	0	0	0.0004	0.0004	0	0	0	0.0073	0.0081	0.001	0.001		0	0	n.d.	0	0	n.d.	0.0004	0.0081	0.05	153079	456216
MGG_01382T0	adh_short	N	1	1	1	1	1	1	1	1	1	1	1		n.d.	0.0835	0.0835	n.d.	n.d.	n.d.	0.0015	0.0015	0	0	0	0.0178	0.0178	0	0		0	0	n.d.	0	0	n.d.	0.0017	0.0101	0.17	159902	452620
MGG_01383T0	RicinB_lectin_2	N	1	1	1	1	1	0.99	1	0.99	0.92	0.94	0.96		0	0.0595	0.0207	n.d.	n.d.	n.d.	0.0031	0.001	0	0	0.0047	0.0515	0.0495	0	0		0	0.0017	0	0.0009	0.0093	0.1	0.0021	0.0297	0.07	169421	442925
MGG_01385T0	AA_permease_2	N	1	1	1	1	1	1	1	1	1	1	1		n.d.	0.0366	0	n.d.	n.d.	n.d.	0.0008	0	0	0	0	0.0211	0.0213	0	0		0	0	n.d.	0.0004	0	99	0.0002	0.017	0.01	178143	433589
MGG_01386T0	DAO	N	1	1	1	1	1	1	1	1	1	1	0.98		n.d.	0	0.2698	n.d.	n.d.	n.d.	0	0.0034	0	0	0	0.0042	0.0126	0	0		0	0.0012	0	0	0	n.d.	0	0.0036	0	181113	431059
MGG_01387T0	Exo_endo_phos,secretome	Y	1	1	1	1	1	1	1	1	1	0.99	1		0	0	0	n.d.	n.d.	n.d.	0	0	0	0	0.0085	0.0085	0.0172	0	0		0	0.0012	0	0	0.0021	0	0	0.0022	0	183562	428539
MGG_01388T0	n.d.	N	1	1	1	1	1	0.93	1	1	0.89	1	0.94		99	99	0	n.d.	n.d.	n.d.	0.0033	0	0	0	0	0	0.0132	0	0		0.0013	0	99	0	0	n.d.	0.0031	0	99	427304	185693
MGG_01389T0	Alpha-L-AF_C	N	1	1	1	1	1	1	1	1	1	1	1		n.d.	n.d.	0.1221	n.d.	n.d.	n.d.	0	0.0032	0	0	0	0	0.0263	0	0		0	0	n.d.	0	0	n.d.	0	0	n.d.	424134	187580
MGG_01390T0	Sugar_tr	N	1	1	1	1	1	1	1	1	1	1	0.99		n.d.	0	0	0	0	0	0	0	0	0	0	0.0044	0.0303	0.0044	0.0044		0	0	n.d.	0	0	n.d.	0	0.0026	0	190425	421636	sugar transporters
MGG_01391T0	p450	N	1	1	1	1	1	1	1	1	1	1	1		n.d.	n.d.	0.0214	n.d.	n.d.	n.d.	0	0.0015	0	0	0	0	0.0678	0	0		0	0	n.d.	0	0	n.d.	0	0	n.d.	194204	417473
MGG_01392T0	FAD_binding_4	N	1	1	0.96	1	1	1	1	1	1	1	1		n.d.	n.d.	0.3215	99	99	0	0	0.0247	0.0024	0.0024	0	0	0.0769	0	0		0.0015	0	99	0.0013	0	99	0.0014	0	99	197169	416391
MGG_01393T0	Pkinase	N	1	1	1	1	1	1	1	1	1	1	1		n.d.	99	1.825	99	99	0	0.002	0.0078	0.001	0.001	0	0	0.0043	0	0		0	0	n.d.	0.0005	0	99	0.0015	0	99	412434	198274
MGG_01394T0	n.d.	N	1	1	1	1	1	1	1	1	1	1	1		n.d.	99	0.361	99	99	0	0.002	0.0027	0.0007	0.0007	0	0	0.0075	0	0		0	0	n.d.	0.0007	0	99	0.001	0	99	409086	202166
MGG_01395T0	IBR	N	1	1	1	1	1	1	1	1	1	1	0.99		99	99	0.3389	0.298	0.298	0.0013	0.0013	0.0049	0.0013	0.0013	0	0	0.0146	0.0043	0.0043		0.001	0	99	0	0	n.d.	0.0005	0	99	405888	207181
MGG_01396T0	Fn3-like,Glyco_hydro_3,Glyco_hydro_3_C	N	1	1	1	1	1	1	1	1	1	1	0.95		n.d.	n.d.	0.1407	0	0	0	0	0.0032	0	0	0	0	0.0226	0.0022	0.0022		0	0	n.d.	0	0.0009	0	0	0.0004	0	398187	212630	secreted glycosyl hydolases, carbohydrate esterases and polysaccharide lyases
MGG_01397T0	n.d.	N	1	1	1	1	1	1	1	1	1	1	0.99		0.3126	99	0.3114	99	99	0.0009	0.0009	0.0009	0.0009	0.0009	0.0027	0	0.0028	0	0		0.0005	0.0011	0.45	0	0.0013	0	0.0004	0.0012	0.33	217320	395270
MGG_01398T0	n.d.	N	1	1	1	1	1	0.99	0.99	0.9	0.94	1	0.89		99	0.4294	0.2152	0.227	0.227	0.0008	0.0015	0.003	0.0008	0.0008	0	0.0035	0.014	0.0034	0.0034		0.0006	0	99	0.0011	0.0015	0.73	0.0011	0.0007	1.57	225679	386227
MGG_01399T0	PBP,secretome	Y	1	1	1	1	1	1	1	1	1	1	1		n.d.	99	0.921	n.d.	n.d.	n.d.	0.0019	0.0078	0	0	0	0	0.0085	0	0		0.0007	0	99	0	0.0027	0	0.0021	0.0014	1.5	384676	228535
MGG_01400T0	n.d.	N	1	1	1	1	1	1	1	1	1	1	1		n.d.	n.d.	0.0399	n.d.	n.d.	n.d.	0	0.001	0	0	0	0	0.0252	0	0		0	0	n.d.	0	0	n.d.	0	0	n.d.	230704	382101
MGG_01401T0	Chitin_bind_3	N	1	1	1	1	1	1	1	0.96	1	0.99	0.99		n.d.	n.d.	0.187	n.d.	n.d.	n.d.	0	0.005	0	0	0	0	0.0268	0	0		0	0	n.d.	0	0	n.d.	0	0	n.d.	380308	232560
MGG_01402T0	n.d.	N	1	1	1	1	1	1	1	1	1	1	1		n.d.	n.d.	0.0714	n.d.	n.d.	n.d.	0	0.0041	0	0	0	0	0.0574	0	0		0	0.0014	0	0.0007	0	99	0.0006	0.0007	0.86	378752	234222	secreted glycosyl hydolases, carbohydrate esterases and polysaccharide lyases
MGG_01403T0	secretome	Y	1	1	1	1	1	1	1	1	1	1	1		n.d.	n.d.	0.0294	n.d.	n.d.	n.d.	0	0.0014	0	0	0	0	0.0462	0	0		0	0	n.d.	0	0	n.d.	0	0	n.d.	236831	376560	secreted glycosyl hydolases, carbohydrate esterases and polysaccharide lyases
MGG_01404T0	Aldo_ket_red	N	1	1	1	1	1	1	1	1	1	1	1		n.d.	0	0	n.d.	n.d.	n.d.	0	0	0	0	0	0.0087	0.0342	0	0		0	0	n.d.	0	0	n.d.	0	0.0044	0	238722	374025
MGG_01405T0	n.d.	N	1	1	1	1	1	1	1	1	1	1	1		n.d.	n.d.	0.4833	n.d.	n.d.	n.d.	0	0.008	0	0	0	0	0.0166	0	0		0	0	n.d.	0.0002	0	99	0.0001	0	99	240670	370703
MGG_01406T0	n.d.	N	1	1	1	1	1	1	1	1	1	1	0.99		n.d.	0.4404	0.2026	0.4404	0.4404	0	0.001	0.0019	0.001	0.001	0	0.0022	0.0092	0.0022	0.0022		0	0	n.d.	0	0	n.d.	0.0009	0.0025	0.36	368721	241483
MGG_01407T0	PQ-loop	N	1	1	1	1	1	1	1	1	1	1	1		n.d.	n.d.	n.d.	n.d.	n.d.	n.d.	0	0	0	0	0	0	0	0	0		0	0	n.d.	0	0	n.d.	0	0	n.d.	245718	366405
MGG_01408T0	PAN_1,PAN_4	N	1	1	1	1	1	1	1	1	1	1	1		99	99	0.45	99	99	0.0016	0.0008	0.0115	0.0008	0.0008	0	0	0.0256	0	0		0.0009	0	99	0	0	n.d.	0.0006	0	99	249260	363216
MGG_01409T0	ThiF,UBACT,UBA_e1_C,UBA_e1_thiolCys	N	1	1	1	1	1	1	1	1	1	1	1		99	99	0.0619	99	99	0.0004	0.0004	0.0013	0.0004	0.0004	0	0	0.0205	0	0		0.0003	0	99	0.0002	0.0009	0.22	0.0003	0.0007	0.43	251471	358782
MGG_01410T0	GST_C_2,GST_N_2	N	1	1	1	1	1	1	1	1	1	1	1		n.d.	n.d.	0.0427	0	0	0	0	0.001	0	0	0	0	0.0226	0.0052	0.0052		0	0	n.d.	0	0	n.d.	0	0	n.d.	255741	356709
MGG_01411T0	n.d.	N	1	1	1	1	1	1	1	1	1	1	1		n.d.	99	0.7923	99	99	0	0.004	0.0387	0.004	0.004	0	0	0.0489	0	0		0	0	n.d.	0	0	n.d.	0.0039	0	99	354556	259251
MGG_01412T0	F-box-like	N	1	1	1	1	1	1	1	1	1	1	1		n.d.	0.6837	0.3518	99	99	0	0.0046	0.0018	0.0009	0.0009	0	0.0067	0.005	0	0		0	0.0011	0	0	0	n.d.	0.0042	0.0088	0.48	352163	260532
MGG_01413T0	n.d.	N	1	1	1	1	1	1	1	1	1	1	1		n.d.	n.d.	n.d.	n.d.	n.d.	n.d.	0	0	0	0	0	0	0	0	0		0	0	n.d.	0	0	n.d.	0	0	n.d.	262511	351387
MGG_01414T0	Fungal_trans,Zn_clus	N	1	1	1	1	1	1	1	1	1	1	1		0.3346	0.3353	0.0986	0.1676	0.1676	0.0009	0.0004	0.0022	0.0004	0.0004	0.0026	0.0013	0.0222	0.0026	0.0026		0.0004	0.0014	0.29	0.0003	0	99	0.0009	0.0008	1.12	344816	263992
MGG_01417T0	MFS_1	N	1	1	1	1	1	1	1	1	1	1	1		n.d.	n.d.	0.0642	n.d.	n.d.	n.d.	0	0.0014	0	0	0	0	0.022	0	0		0	0	n.d.	0	0	n.d.	0	0	n.d.	279857	332060	drug transporters
MGG_01418T0	Glyco_hydro_76	N	1	1	1	1	1	1	1	1	1	1	0.99		n.d.	99	0.0341	n.d.	n.d.	n.d.	0.0009	0.0009	0	0	0	0	0.0261	0	0		0	0	n.d.	0.0005	0	99	0.0003	0	99	286392	326427	secreted glycosyl hydolases, carbohydrate esterases and polysaccharide lyases
MGG_01419T0	TFCD_C	N	1	1	1	1	1	1	0.99	1	1	1	0.98		n.d.	99	0.1941	99	99	0	0.0003	0.0042	0.0007	0.0007	0	0	0.0214	0	0		0	0	n.d.	0	0	n.d.	0.0004	0	99	288287	321074
MGG_01420T0	n.d.	N	1	1	1	1	1	1	1	1	1	1	1		99	99	0.0441	99	99	0.0018	0.0009	0.0018	0.0026	0.0026	0	0	0.0407	0	0		0.001	0	99	0	0	n.d.	0.0007	0	99	318940	293591
MGG_01421T0	n.d.	N	1	1	1	1	1	1	1	1	1	1	1		99	99	0.9964	n.d.	n.d.	n.d.	0.001	0.0048	0	0	0	0	0.0048	0	0		0.0004	0	99	0.0009	0	99	0.0006	0	99	300328	311141
MGG_01423T0	GILT	N	1	1	1	1	1	1	1	1	1	1	1		0	99	0.1774	99	99	0	0.0017	0.0033	0.0017	0.0017	0.0104	0	0.0184	0	0		0	0.0054	0	0	0	n.d.	0.0017	0.0032	0.53	307166	304489
MGG_01424T0	Hexokinase_1,Hexokinase_2	N	1	1	1	1	1	1	1	1	1	1	1		99	n.d.	0.4564	0.3644	0.3644	0.0008	0	0.0024	0.0008	0.0008	0	0	0.0052	0.0023	0.0023		0.0003	0	99	0	0.0012	0	0.0002	0.0006	0.33	307953	303788
MGG_01425T0	MFS_1	N	1	1	1	1	1	1	1	1	0.99	1	1		n.d.	n.d.	0.0338	0	0	0	0	0.0007	0	0	0	0	0.0219	0.0021	0.0021		0	0.0008	0	0	0	n.d.	0	0.0004	0	301291	310819	drug transporters
MGG_01426T0	Myb_Cef,Myb_DNA-bind_6	N	1	1	1	1	1	1	1	1	1	1	1		99	99	0.2828	99	99	0.0006	0.0006	0.0012	0.0006	0.0006	0	0	0.0044	0	0		0.0006	0	99	0	0.0009	0	0.0005	0.0005	1	297613	313723
MGG_01427T0	SPRY	N	1	1	1	1	1	1	1	1	1	1	1		n.d.	n.d.	0	n.d.	n.d.	n.d.	0	0	0	0	0	0	0.015	0	0		0	0	n.d.	0	0	n.d.	0	0	n.d.	316815	294830
MGG_01428T0	n.d.	N	1	1	1	1	1	1	1	1	1	1	1		n.d.	0	0.1232	99	99	0	0	0.0021	0.001	0.001	0	0.0033	0.017	0	0		0	0.0013	0	0	0.0017	0	0	0.0031	0	292969	319271
MGG_01429T0	SMC_Nse1,zf-RING-like	N	1	1	1	1	1	1	1	1	1	1	1		n.d.	n.d.	0.5454	n.d.	n.d.	n.d.	0	0.0042	0	0	0	0	0.0077	0	0		0	0	n.d.	0	0	n.d.	0	0	n.d.	291199	321443
MGG_01430T0	n.d.	N	1	1	1	1	1	1	1	1	1	1	1		n.d.	99	0.2376	99	99	0	0.0011	0.0032	0.0011	0.0011	0	0	0.0134	0	0		0	0	n.d.	0	0	n.d.	0.0011	0	99	324259	287517
MGG_01431T0	n.d.	N	1	1	1	1	1	1	1	1	1	1	1		n.d.	n.d.	0	n.d.	n.d.	n.d.	0	0	0	0	0	0	0.026	0	0		0	0	n.d.	0	0	n.d.	0	0	n.d.	286044	326550
MGG_01432T0	JAB	N	1	1	1	1	1	1	1	1	1	1	1		0.4105	0	0.2596	0	0	0.0011	0	0.0032	0	0	0.0027	0.0027	0.0124	0.0027	0.0027		0.0006	0.0019	0.32	0.0005	0	99	0.0007	0.0013	0.54	329847	282213
MGG_01433T0	EFG_II,GTP_EFTU,GTP_EFTU_D2	N	1	1	1	1	1	1	1	1	1	1	1		n.d.	n.d.	0.0325	99	99	0	0	0.0005	0.0005	0.0005	0	0	0.0152	0	0		0	0	n.d.	0	0	n.d.	0	0	n.d.	279148	331813
MGG_01434T0	PX,Vps5	N	1	1	1	1	1	1	1	1	1	1	1		n.d.	n.d.	0.1834	0	0	0	0	0.0007	0	0	0	0	0.0041	0.0019	0.0019		0	0	n.d.	0	0	n.d.	0	0	n.d.	335450	275996
MGG_01435T0	Dynamin_N	N	1	1	1	1	1	1	1	1	1	1	1		0.4264	0.4696	0.7453	0.4697	0.4697	0.0028	0.0083	0.009	0.0083	0.0083	0.0066	0.0176	0.0121	0.0176	0.0176		0.0015	0.0062	0.24	0	0	n.d.	0.0068	0.0184	0.37	338818	272020
MGG_01436T0	n.d.	N	1	1	1	1	1	1	1	1	1	1	0.92		0	0	0	0	0	0	0	0	0	0	0.0025	0.0211	0.0284	0.0232	0.0232		0	0.0017	0	0	0	n.d.	0	0.0212	0	348944	263261
MGG_01437T0	n.d.	N	1	1	1	1	1	1	0.99	1	1	1	1		99	0	0	0	0	0.0013	0	0	0	0	0	0.0166	0.0119	0.0166	0.0166		0.0005	0	99	0.0007	0	99	0.0006	0.0158	0.04	262183	350669
MGG_01438T0	SBP_bac_3	N	1	1	1	1	1	1	1	1	1	1	1		n.d.	0	0	0	0	0	0	0	0	0	0	0.02	0.0132	0.02	0.02		0.0007	0	99	0	0	n.d.	0.0003	0.0161	0.02	352817	260640
MGG_01439T0	Sugar_tr	N	1	1	1	1	1	1	1	1	1	1	0.98		99	n.d.	0.1911	0.2287	0.208	0.0005	0	0.006	0.0044	0.0044	0	0	0.0316	0.0193	0.0212		0.0002	0	99	0	0	n.d.	0.0001	0	99	355624	255753	sugar transporters
MGG_01442T0	n.d.	N	1	1	1	1	1	1	1	1	1	1	1		99	0.1317	0.386	0.2691	0.2691	0.0021	0.0041	0.0062	0.0104	0.0104	0	0.0314	0.016	0.0388	0.0388		0.0009	0	99	0.0021	0.0136	0.15	0.0036	0.0205	0.18	248271	365156
MGG_01443T0	BTB,Bromodomain	N	1	1	1	1	1	1	1	1	1	1	1		n.d.	0	0	0	0	0	0	0	0	0	0	0.0202	0.0063	0.0231	0.0231		0	0	n.d.	0	0.0128	0	0	0.0177	0	366893	244839
MGG_01444T0	secretome	Y	1	1	1	1	1	1	1	1	1	1	1		n.d.	0.0981	0	0.0981	0.0981	0	0.004	0	0.004	0.004	0	0.0403	0.0061	0.0403	0.0403		0	0	n.d.	0	0	n.d.	0.0041	0.0345	0.12	372152	240002
MGG_01445T0	CAP59_mtransfer	N	1	1	1	1	1	1	1	1	1	1	1		n.d.	1.0323	0.9502	1.0323	1.0323	0	0.0045	0.0035	0.0045	0.0045	0	0.0044	0.0037	0.0044	0.0044		0.0018	0.0016	1.12	0	0	n.d.	0.0037	0.0032	1.16	236671	376316
MGG_01447T0	DAGK_cat	N	1	1	1	1	1	1	1	1	1	1	1		2.111	99	0.1944	0.4219	0.4219	0.004	0.0008	0.0016	0.0008	0.0008	0.0019	0	0.0081	0.0019	0.0019		0.0015	0.0018	0.83	0.0004	0	99	0.0014	0.0009	1.56	222327	386144
MGG_01448T0	TRM	N	1	1	1	1	1	1	1	1	1	1	1		0.4276	0.4877	0.2355	n.d.	n.d.	n.d.	0.003	0.0018	0	0	0.0057	0.0061	0.0077	0	0		0.001	0.0023	0.43	0.0015	0.0029	0.52	0.002	0.0037	0.54	218855	393159
MGG_01449T0	Xpo1	N	1	1	1	1	1	1	1	1	1	1	1		0	0	0	n.d.	n.d.	n.d.	0	0	0	0	0.0093	0.0093	0.0093	0	0		0	0.0041	0	0.0002	0.0044	0.05	0.0001	0.006	0.02	214076	396860
MGG_01450T0	LSM	N	1	1	1	1	1	1	1	1	1	1	1		99	99	99	99	99	0.0049	0.0049	0.0049	0.0049	0.0049	0	0	0	0	0		0.0018	0	99	0.0023	0	99	0.003	0	99	400713	212456
MGG_01452T0	OPT	N	1	1	1	1	1	1	1	1	1	1	1		99	99	1.1584	99	99	0.0009	0.0008	0.0013	0.0004	0.0004	0	0	0.0011	0	0		0.0003	0	99	0.0004	0	99	0.0008	0	99	403588	206837
MGG_01453T0	Peptidase_S28,secretome	Y	1	1	1	1	1	1	1	1	1	1	1		n.d.	99	0.3893	99	99	0	0.0024	0.0033	0.0008	0.0008	0	0	0.0084	0	0		0	0	n.d.	0.0004	0	99	0.0019	0	99	204256	407389
MGG_01454T0	n.d.	N	1	1	1	1	1	1	1	1	1	1	1		n.d.	0.119	0	n.d.	n.d.	n.d.	0.0018	0	0	0	0	0.0153	0.0153	0	0		0	0	n.d.	0	0	n.d.	0.0018	0.0168	0.11	410256	201615
MGG_01455T0	secretome	Y	1	1	1	1	1	1	1	1	1	1	1		n.d.	99	99	99	99	0	0.0075	0.0025	0.0025	0.0025	0	0	0	0	0		0	0	n.d.	0	0	n.d.	0.007	0	99	201399	411924
MGG_01456T0	Senescence	N	1	1	1	1	1	1	1	1	1	1	1		n.d.	0	0	n.d.	n.d.	n.d.	0	0	0	0	0	0.0141	0.0023	0	0		0	0	n.d.	0	0	n.d.	0	0.0151	0	413669	198154
MGG_01457T0	Spc97_Spc98	N	1	1	1	1	1	1	1	1	1	1	1		n.d.	0.3025	0.263	n.d.	n.d.	n.d.	0.0029	0.0028	0	0	0	0.0097	0.0107	0	0		0	0	n.d.	0	0	n.d.	0.0027	0.0114	0.24	416153	194700
MGG_01458T0	n.d.	N	1	1	1	1	1	1	1	1	1	1	0.99		n.d.	0.2988	0.5999	99	99	0	0.0019	0.0019	0.0019	0.0019	0	0.0064	0.0032	0	0		0	0	n.d.	0	0.0015	0	0.002	0.0053	0.38	191367	418995
MGG_01460T0	ACPS	N	1	1	1	1	1	1	1	1	1	1	1		n.d.	n.d.	n.d.	n.d.	n.d.	n.d.	0	0	0	0	0	0	0	0	0		0	0	n.d.	0	0	n.d.	0	0	n.d.	171692	441258
MGG_01461T0	DUF1774	N	1	1	1	1	1	1	1	1	1	1	1		99	99	99	99	99	0.0016	0.0032	0.0032	0.0016	0.0016	0	0	0	0	0		0.0009	0	99	0	0	n.d.	0.0025	0	99	169242	442714
MGG_01463T0	DUF221,DUF3779,DUF4463,RSN1_TM	N	1	1	1	1	1	1	1	1	1	1	1		n.d.	n.d.	0	n.d.	n.d.	n.d.	0	0	0	0	0	0	0.0013	0	0		0	0.0006	0	0	0	n.d.	0	0.0003	0	159490	450380
MGG_01465T0	n.d.	N	1	1	1	1	1	1	1	1	1	1	1		99	99	1.883	99	99	0.0026	0.01	0.0128	0.0026	0.0026	0	0	0.0068	0	0		0.001	0	99	0	0	n.d.	0.0095	0	99	147636	464897
MGG_01466T0	WSC	N	1	1	1	1	1	1	1	1	1	1	1		n.d.	99	99	n.d.	n.d.	n.d.	0.0026	0.0026	0	0	0	0	0	0	0		0	0	n.d.	0	0	n.d.	0.0024	0	99	468891	142388
MGG_01466T1	WSC	N	1	1	1	1	1	1	1	1	1	1	1		n.d.	99	99	n.d.	n.d.	n.d.	0.0029	0.0029	0	0	0	0	0	0	0		0	0	n.d.	0	0	n.d.	0.0027	0	99	468891	142388
MGG_01467T0	Solute_trans_a	N	1	1	1	1	1	1	1	1	1	1	1		0.3902	0.1952	0	0	0	0.0008	0.0008	0	0	0	0.0021	0.0042	0.0021	0.0021	0.0021		0.0003	0.0015	0.2	0	0	n.d.	0.0009	0.0034	0.26	472606	138183
MGG_01468T0	Tho2,Thoc2	N	1	1	1	1	1	1	1	1	1	1	1		0.38	0.5054	0.4362	99	99	0.0004	0.0005	0.0002	0.0004	0.0004	0.001	0.001	0.0004	0	0		0.0002	0.0004	0.5	0	0.0003	0	0.0006	0.0011	0.55	128823	476016
MGG_01469T0	Abhydrolase_1	N	1	1	1	1	1	1	1	1	1	1	1		0	n.d.	n.d.	n.d.	n.d.	n.d.	0	0	0	0	0.0028	0	0	0	0		0	0.0013	0	0	0	n.d.	0	0.0006	0	485711	124241	enzymes that directly utilise or produce acetyl-CoA
MGG_01470T0	Rad51	N	1	1	1	1	1	1	1	1	1	1	1		99	99	0.2182	0	0	0.0012	0.0025	0.0012	0	0	0	0	0.0057	0.0028	0.0028		0.0005	0	99	0.0011	0	99	0.0031	0	99	506131	106487
MGG_01471T0	TIM21	N	1	1	1	1	1	1	1	1	1	1	1		n.d.	99	99	99	99	0	0.002	0.002	0.002	0.002	0	0	0	0	0		0	0	n.d.	0	0	n.d.	0.0019	0	99	101243	511512
MGG_01472T0	ArfGap	N	1	1	1	1	1	1	1	1	1	1	1		n.d.	0	0	0	0	0	0	0	0	0	0	0.0078	0.0078	0.0078	0.0078		0	0	n.d.	0	0.0014	0	0	0.0077	0	513143	98654
MGG_01473T0	NMO	N	1	1	1	1	1	1	1	1	1	1	1		99	0	0	0	0	0.0011	0	0	0	0	0	0.0094	0.0094	0.0094	0.0094		0.0007	0	99	0	0	n.d.	0.0005	0.0072	0.07	96383	515592
MGG_01474T0	HPPK,Pterin_bind	N	1	1	1	1	1	1	1	1	1	1	1		n.d.	0.461	0.7831	0.461	0.461	0	0.0048	0.0043	0.0048	0.0048	0	0.0105	0.0054	0.0105	0.0105		0	0	n.d.	0	0	n.d.	0.0047	0.0113	0.42	518137	92561
MGG_01475T0	NDT80_PhoG	N	1	1	1	1	1	1	1	1	1	1	1		n.d.	99	0.1614	99	99	0	0.0025	0.0024	0.0024	0.0024	0	0	0.015	0	0		0	0	n.d.	0	0	n.d.	0.0024	0	99	87744	524550
MGG_01478T0	n.d.	N	1	1	1	1	1	1	1	1	1	1	1		n.d.	99	0.3024	0.2663	0.2663	0	0.001	0.002	0.003	0.003	0	0	0.0067	0.0113	0.0113		0	0	n.d.	0.0005	0	99	0.0002	0	99	542549	69965
MGG_01479T0	SUR7	N	1	1	1	1	1	1	1	1	1	1	1		n.d.	n.d.	0.3798	0.2515	0.2515	0	0	0.004	0.0027	0.0027	0	0	0.0106	0.0106	0.0106		0	0	n.d.	0	0	n.d.	0	0	n.d.	545133	68128
MGG_01480T0	MscL	N	1	1	1	1	1	1	1	1	1	1	1		n.d.	n.d.	99	99	99	0	0	0.0025	0.0025	0.0025	0	0	0	0	0		0	0	n.d.	0	0	n.d.	0	0	n.d.	546930	66026
MGG_01481T0	WD40	N	1	1	1	1	1	1	1	1	1	1	1		n.d.	99	n.d.	n.d.	n.d.	n.d.	0.0013	0	0	0	0	0	0	0	0		0	0.0016	0	0.0006	0	99	0.001	0.0008	1.25	63336	549121
MGG_01482T0	2OG-FeII_Oxy_2,zf-GRF	N	1	1	1	1	1	1	1	1	1	1	1		n.d.	n.d.	0.196	0.6487	0.6487	0	0	0.001	0.002	0.002	0	0	0.0052	0.003	0.003		0.0004	0	99	0	0	n.d.	0.0002	0	99	551068	61197
MGG_01484T0	DUF1014	N	1	1	1	1	1	1	1	1	1	1	1		n.d.	n.d.	n.d.	n.d.	n.d.	n.d.	0	0	0	0	0	0	0	0	0		0	0	n.d.	0	0	n.d.	0	0	n.d.	54634	557795
MGG_01485T0	MFS_1	N	1	1	1	1	1	1	1	1	1	1	1		n.d.	n.d.	0	0.3943	0.3943	0	0	0	0.0008	0.0008	0	0	0.0021	0.0021	0.0021		0	0	n.d.	0	0	n.d.	0	0	n.d.	568246	41950	drug transporters
MGG_01486T0	Fungal_trans,Zn_clus	N	1	1	1	1	1	1	1	1	1	1	1		99	99	0.2666	0.2792	0.2792	0.0009	0.0004	0.0013	0.0009	0.0009	0	0	0.0047	0.0032	0.0032		0.0007	0	99	0	0	n.d.	0.0005	0	99	573645	36287
MGG_01487T0	n.d.	N	1	1	1	1	1	1	1	1	1	1	1		n.d.	1.1823	0.5222	1.1798	1.1798	0	0.003	0.004	0.0061	0.0061	0	0.0026	0.0077	0.0051	0.0051		0.0004	0	99	0	0	n.d.	0.003	0.0031	0.97	34340	578291
MGG_01488T0	n.d.	N	1	1	1	1	1	1	1	1	1	1	1		n.d.	n.d.	0	0	0	0	0	0	0	0	0	0	0.0049	0.01	0.01		0	0	n.d.	0	0	n.d.	0	0	n.d.	32260	581035
MGG_01489T0	Hamartin	N	1	1	1	1	1	1	1	1	1	1	1		n.d.	99	0.6007	0.3439	0.3439	0	0.0005	0.0014	0.0024	0.0024	0	0	0.0024	0.007	0.007		0	0	n.d.	0	0	n.d.	0.0004	0	99	27578	582695
MGG_01490T0	DUF4066	N	1	1	1	1	1	1	1	1	1	1	1		n.d.	99	99	99	99	0	0.0031	0.0015	0.0015	0.0015	0	0	0	0	0		0	0	n.d.	0.0008	0	99	0.0026	0	99	587132	25199
MGG_01492T0	MT-A70	N	1	1	1	1	1	1	1	1	1	1	1		n.d.	99	0.8979	99	99	0	0.0013	0.0026	0.0013	0.0013	0	0	0.0029	0	0		0	0	n.d.	0	0	n.d.	0.0012	0	99	22571	589260
MGG_01493T0	Mito_carr	N	1	1	1	1	1	1	1	1	1	1	1		0	0	0	0.1351	0.1351	0	0	0	0.0012	0.0012	0.003	0.003	0.0121	0.0091	0.0091		0	0.002	0	0	0	n.d.	0	0.002	0	590390	20433
MGG_01494T0	n.d.	N	1	1	1	1	1	1	1	1	1	1	1		0	n.d.	0.782	0.4198	0.4198	0	0	0.0018	0.0009	0.0009	0.0022	0	0.0023	0.0022	0.0022		0.0004	0.001	0.4	0	0	n.d.	0.0002	0.0005	0.4	597712	13990
MGG_01495T0	secretome	Y	1	1	1	1	1	1	1	1	1	1	1		n.d.	n.d.	0	99	99	0	0	0	0.0035	0.0035	0	0	0.0088	0	0		0	0	n.d.	0	0	n.d.	0	0	n.d.	13030	600616
MGG_01501T0	DUF383,DUF384	N	1	1	1	1	1	1	1	1	1	1	1		n.d.	n.d.	0.0769	99	99	0	0	0.0025	0.0013	0.0013	0	0	0.0323	0	0		0	0	n.d.	0	0	n.d.	0	0	n.d.	11472	215652
MGG_01502T0	n.d.	N	1	1	1	1	1	1	1	1	1	1	1		n.d.	0	0.3383	0.162	0.162	0	0	0.0022	0.0014	0.0014	0	0.0016	0.0065	0.0088	0.0088		0	0	n.d.	0	0	n.d.	0	0.002	0	213017	12879
MGG_01503T0	n.d.	N	1	1	1	1	1	1	1	1	1	1	1		n.d.	n.d.	0	0.1343	0.1343	0	0	0	0.0012	0.0012	0	0	0.003	0.0091	0.0091		0	0	n.d.	0	0	n.d.	0	0	n.d.	209107	16592
MGG_01504T0	Arv1	N	1	1	1	1	1	1	1	1	1	1	1		n.d.	n.d.	n.d.	n.d.	n.d.	n.d.	0	0	0	0	0	0	0	0	0		0	0	n.d.	0	0	n.d.	0	0	n.d.	20640	206758
MGG_01505T0	ATP_synt_H,secretome	Y	1	1	1	1	1	1	1	1	1	1	1		0	n.d.	n.d.	n.d.	n.d.	n.d.	0	0	0	0	0.022	0	0	0	0		0	0.008	0	0	0	n.d.	0	0.004	0	206087	22274
MGG_01506T0	NAD_binding_11,NAD_binding_2	N	1	1	1	1	1	1	1	1	1	1	1		n.d.	99	99	99	99	0	0.003	0.0015	0.0031	0.0031	0	0	0	0	0		0	0	n.d.	0	0	n.d.	0.0029	0	99	204118	23028
MGG_01507T0	DUF619	N	1	1	1	1	1	1	1	1	1	1	1		99	99	0.2392	0.1017	0.1017	0.0007	0.0007	0.0013	0.0007	0.0007	0	0	0.0055	0.0067	0.0067		0.0004	0	99	0.0003	0	99	0.0005	0	99	24675	201080	enzymes that directly utilise or produce acetyl-CoA
MGG_01508T0	BAR_2	N	1	1	1	1	1	1	1	0.99	1	1	1		n.d.	n.d.	0	n.d.	n.d.	n.d.	0	0	0	0	0	0	0.0049	0	0		0	0	n.d.	0	0	n.d.	0	0	n.d.	28175	198522
MGG_01509T0	LSM	N	1	1	1	1	1	1	1	1	1	1	1		n.d.	n.d.	0	n.d.	n.d.	n.d.	0	0	0	0	0	0	0.0093	0	0		0	0	n.d.	0	0	n.d.	0	0	n.d.	30600	197720
MGG_01510T0	PPR_3	N	1	1	1	1	1	1	1	1	1	1	1		n.d.	99	0.1537	0.1746	0.1746	0	0.0007	0.0007	0.0014	0.0014	0	0	0.0044	0.008	0.008		0	0	n.d.	0	0	n.d.	0.0007	0	99	31601	194287
MGG_01511T0	MFS_1	N	1	1	1	1	1	1	1	1	1	1	1		n.d.	n.d.	0	0.0943	0.0943	0	0	0	0.0007	0.0007	0	0	0.0036	0.0071	0.0071		0	0	n.d.	0	0	n.d.	0	0	n.d.	35836	191189	drug transporters
MGG_01512T0	Ku,Ku_C,Ku_N,SAP	N	1	1	1	1	1	1	1	1	1	1	1		n.d.	99	0.6089	0.4218	0.4218	0	0.002	0.0022	0.0007	0.0007	0	0	0.0036	0.0017	0.0017		0	0	n.d.	0.0003	0	99	0.0019	0	99	184278	42087
MGG_01516T0	MFS_1	N	1	1	1	1	1	1	1	1	1	1	1		n.d.	n.d.	0.3009	0	0	0	0	0.0023	0	0	0	0	0.0077	0.0098	0.0098		0	0	n.d.	0	0	n.d.	0	0	n.d.	50070	175264
MGG_01517T0	HIT	N	1	1	1	1	1	1	1	1	1	1	1		n.d.	n.d.	0.1515	99	99	0	0	0.0016	0.0031	0.0031	0	0	0.0103	0	0		0	0	n.d.	0	0	n.d.	0	0	n.d.	54167	173428
MGG_01518T0	Fungal_trans,Zn_clus	N	1	1	1	1	1	1	1	1	1	1	1		99	n.d.	0	0.1892	0.1892	0.0005	0	0	0.0005	0.0005	0	0	0.0012	0.0025	0.0025		0.0002	0	99	0	0	n.d.	0.0001	0	99	169144	55248
MGG_01519T0	La,RRM_6	N	1	1	1	1	1	1	1	1	1	1	1		n.d.	99	n.d.	99	99	0	0.0011	0	0.0011	0.0011	0	0	0	0	0		0	0	n.d.	0.0005	0	99	0.0013	0	99	166361	61081
MGG_01520T0	S4	N	1	1	1	1	1	1	1	1	1	1	1		n.d.	n.d.	0	0	0	0	0	0	0	0	0	0	0.0058	0.0029	0.0029		0	0	n.d.	0	0	n.d.	0	0	n.d.	63118	163476
MGG_01521T0	Septin	N	1	1	1	1	1	1	1	1	1	1	1		n.d.	n.d.	0	0	0	0	0	0	0	0	0	0	0.0098	0.0065	0.0065		0	0	n.d.	0	0	n.d.	0	0	n.d.	161018	66205
MGG_01523T0	PLA2_B	N	1	1	1	1	1	1	1	1	1	1	1		99	n.d.	0.3905	99	99	0.0006	0	0.0006	0.0011	0.0011	0	0	0.0014	0	0		0.0002	0	99	0	0	n.d.	0.0001	0	99	70644	155054
MGG_01524T0	dsrm	N	1	1	1	1	1	1	1	1	1	1	1		n.d.	n.d.	0	n.d.	n.d.	n.d.	0	0	0	0	0	0	0.003	0	0		0	0	n.d.	0	0	n.d.	0	0	n.d.	153310	73533
MGG_01525T0	n.d.	N	1	1	1	1	1	1	1	1	1	1	1		n.d.	n.d.	n.d.	n.d.	n.d.	n.d.	0	0	0	0	0	0	0	0	0		0	0	n.d.	0	0	n.d.	0	0	n.d.	75646	152355
MGG_01528T0	Metallophos	N	1	1	1	1	1	1	1	1	1	1	1		n.d.	0	n.d.	n.d.	n.d.	n.d.	0	0	0	0	0	0.0026	0	0	0		0	0	n.d.	0	0	n.d.	0	0.0031	0	147033	79797
MGG_01529T0	n.d.	N	1	1	1	1	1	1	1	1	1	1	1		0	0	0.3337	0	0	0	0	0.0034	0	0	0.0101	0.0101	0.0101	0.0203	0.0203		0	0.0064	0	0	0	n.d.	0	0.0043	0	82373	145970
MGG_01530T0	secretome	Y	1	1	1	1	1	1	1	1	1	1	1		n.d.	n.d.	0	n.d.	n.d.	n.d.	0	0	0	0	0	0	0.0199	0	0		0	0	n.d.	0	0.0027	0	0	0.0013	0	83197	143661
MGG_01532T0	secretome	Y	1	1	1	1	1	1	1	1	1	1	1		99	n.d.	n.d.	n.d.	n.d.	n.d.	0	0	0	0	0	0	0	0	0		0.0011	0	99	0	0	n.d.	0.0005	0	99	88702	139252
MGG_01534T0	n.d.	N	1	1	1	1	1	1	1	1	1	1	1		99	99	99	99	99	0.0016	0.0016	0.0016	0.0016	0.0016	0	0	0	0	0		0.0009	0	99	0	0	n.d.	0.0009	0	99	98007	127329
MGG_01535T0	PNPOx_C,Pyridox_oxidase	N	1	1	1	1	1	1	1	0.98	0.92	1	1		n.d.	n.d.	0.1259	n.d.	n.d.	n.d.	0	0.0014	0	0	0	0	0.011	0	0		0	0	n.d.	0	0	n.d.	0	0	n.d.	125768	101453
MGG_01537T0	CPSase_L_D2,CPSase_L_D3,CPSase_L_chain,CPSase_sm_chain,GATase,MGS,OTCace,OTCace_N	N	1	1	1	1	1	1	1	1	1	1	1		99	0.3395	0	0.0121	0.0121	0.0002	0.0002	0	0.0002	0.0002	0	0.0006	0.0136	0.0155	0.0155		0.0002	0.0002	1	0	0.0004	0	0.0003	0.0011	0.27	117736	103407
MGG_01538T0	Ion_trans	N	1	1	1	1	1	1	1	1	1	1	1		n.d.	0.7996	0.1141	0.0665	0.0665	0	0.0008	0.0008	0.0004	0.0004	0	0.001	0.0068	0.0058	0.0058		0	0	n.d.	0	0	n.d.	0.0007	0.0011	0.64	112077	111302
MGG_01539T0	n.d.	N	1	1	1	1	1	1	1	1	1	1	1		n.d.	n.d.	0	n.d.	n.d.	n.d.	0	0	0	0	0	0	0.0191	0	0		0	0	n.d.	0	0	n.d.	0	0	n.d.	110769	117728
MGG_01540T0	TAP42	N	1	1	1	1	1	1	1	1	1	1	0.93		0	n.d.	0.0662	n.d.	n.d.	n.d.	0	0.0012	0	0	0.0037	0	0.018	0	0		0	0.0016	0	0	0	n.d.	0	0.0008	0	104091	122979
MGG_01541T0	Dicer_dimer,Helicase_C,ResIII,Ribonuclease_3	N	1	1	1	1	1	1	1	1	1	1	1		0	0	0.3299	0.8429	0.8429	0	0	0.0036	0.002	0.002	0.0007	0.0022	0.0108	0.0024	0.0024		0.0001	0.0005	0.2	0	0.0004	0	0.0001	0.0024	0.04	125444	98312
MGG_01542T0	Glyco_hydro_10,secretome	Y	1	1	1	1	1	1	1	1	0.99	1	1		0	0	0	0	0	0	0	0	0	0	0.0057	0.0057	0.0115	0.0172	0.0172		0	0.0026	0	0	0	n.d.	0	0.0026	0	131942	94865	secreted glycosyl hydolases, carbohydrate esterases and polysaccharide lyases
MGG_01543T0	Cupin_8	N	1	1	1	1	1	1	1	1	1	1	1		n.d.	n.d.	0.4178	0.9285	0.9285	0	0	0.0018	0.0055	0.0055	0	0	0.0043	0.006	0.006		0	0	n.d.	0	0	n.d.	0	0	n.d.	92983	133809
MGG_01544T0	p450	N	1	1	1	1	1	1	1	1	1	1	1		n.d.	0.7357	0.1832	0.3672	0.3672	0	0.0018	0.0009	0.0018	0.0018	0	0.0024	0.0049	0.0048	0.0048		0	0	n.d.	0	0	n.d.	0.0017	0.0027	0.63	90238	136323
MGG_01546T0	n.d.	N	1	1	1	1	1	1	1	1	1	1	1		n.d.	n.d.	n.d.	n.d.	n.d.	n.d.	0	0	0	0	0	0	0	0	0		0	0.0065	0	0	0	n.d.	0	0.0033	0	144074	84255
MGG_01547T0	Methyltransf_23	N	1	1	1	1	1	1	1	1	1	1	1		n.d.	n.d.	0	0	0	0	0	0	0	0	0	0	0.0653	0.0428	0.0428		0	0	n.d.	0	0	n.d.	0	0	n.d.	144778	82813
MGG_01548T0	Methyltransf_23	N	1	1	1	1	1	1	1	1	1	1	1		n.d.	0	0	n.d.	n.d.	n.d.	0	0	0	0	0	0.0032	0.0032	0	0		0	0	n.d.	0	0	n.d.	0	0.0038	0	78931	145774
MGG_01549T0	CDC45	N	1	1	1	1	1	1	1	1	1	1	1		n.d.	0	0.3879	0	0	0	0	0.0005	0	0	0	0.0014	0.0014	0.0014	0.0014		0	0	n.d.	0	0.0008	0	0	0.002	0	150079	75349
MGG_01550T0	EF-hand_7,EF-hand_8	N	1	1	1	1	1	1	1	1	1	1	1		n.d.	0	0	n.d.	n.d.	n.d.	0	0	0	0	0	0.0083	0.0083	0	0		0	0	n.d.	0	0	n.d.	0	0.0086	0	153886	72355
MGG_01551T0	AMP-binding	N	1	1	1	1	1	1	1	1	1	1	1		n.d.	99	0.2964	n.d.	n.d.	n.d.	0.0006	0.0006	0	0	0	0	0.0021	0	0		0	0	n.d.	0	0	n.d.	0.0006	0	99	68766	156805
MGG_01552T0	Methyltransf_16	N	1	1	1	1	1	1	1	1	1	1	1		99	99	0.754	99	99	0.0015	0.0015	0.003	0.003	0.003	0	0	0.004	0	0		0.0009	0	99	0	0	n.d.	0.0006	0	99	161143	65614
MGG_01553T0	Aconitase,Aconitase_C	N	1	1	1	1	1	1	1	1	1	1	1		n.d.	n.d.	n.d.	n.d.	n.d.	n.d.	0	0	0	0	0	0	0	0	0		0	0	n.d.	0	0	n.d.	0	0	n.d.	62784	162810
MGG_01556T0	ATP-synt_F	N	1	1	1	1	1	1	1	1	1	1	1		n.d.	n.d.	0	n.d.	n.d.	n.d.	0	0	0	0	0	0	0.0098	0	0		0	0	n.d.	0.0023	0	99	0.0017	0	99	172327	55363
MGG_01557T0	E1_DerP2_DerF2,secretome	Y	1	1	1	1	1	1	1	1	1	1	1		n.d.	n.d.	n.d.	n.d.	n.d.	n.d.	0	0	0	0	0	0	0	0	0		0	0	n.d.	0	0	n.d.	0	0	n.d.	54292	173175
MGG_01558T0	PHD,SET	N	1	1	1	1	1	1	1	1	1	1	1		99	0.4457	0.1484	99	99	0.0005	0.0005	0.0005	0.0025	0.0025	0	0.0011	0.0034	0	0		0.0003	0	99	0	0	n.d.	0.0003	0.0014	0.21	175987	47916
MGG_01559T0	Glycos_transf_4	N	1	1	1	1	1	1	1	1	1	1	1		0	0	0	0	0	0	0	0	0	0	0.0028	0.0056	0.0085	0.0028	0.0028		0	0.0017	0	0	0	n.d.	0	0.0039	0	45378	181016
MGG_01560T0	n.d.	N	1	1	1	1	1	1	1	1	1	1	0.99		0.3046	n.d.	0.3054	0	0	0.0015	0	0.003	0	0	0.0049	0	0.0098	0.0049	0.0049		0.0006	0	99	0.0018	0	99	0.0015	0	99	183582	44133
MGG_01561T0	MMR_HSR1,NGP1NT	N	1	1	1	1	1	1	1	1	1	1	1		n.d.	99	0	n.d.	n.d.	n.d.	0.0008	0	0	0	0	0	0.002	0	0		0	0	n.d.	0	0	n.d.	0.0007	0	99	40741	184755
MGG_01562T0	n.d.	N	1	1	1	1	1	1	1	1	1	1	1		n.d.	0	n.d.	n.d.	n.d.	n.d.	0	0	0	0	0	0.0094	0	0	0		0	0	n.d.	0	0	n.d.	0	0.0085	0	188255	38946
MGG_01563T0	ABC2_membrane,ABC_tran	N	1	1	1	1	1	1	1	1	1	1	1		0	99	0.6272	99	99	0	0.0009	0.0008	0.0009	0.0009	0.0011	0	0.0013	0	0		0	0.0005	0	0.0005	0	99	0.0007	0.0003	2.33	34883	189463
MGG_01566T0	Iso_dh	N	1	1	1	1	1	0.99	1	1	1	1	1		0	n.d.	n.d.	n.d.	n.d.	n.d.	0	0	0	0	0.0049	0	0	0	0		0	0.0014	0	0	0	n.d.	0	0.0007	0	25017	201968
MGG_01567T0	Yae1_N	N	1	1	1	1	1	1	1	1	1	0.97	1		n.d.	0	0	n.d.	n.d.	n.d.	0	0	0	0	0	0.0055	0.0055	0	0		0	0	n.d.	0	0.0038	0	0	0.0029	0	208124	19948
MGG_01568T0	MFS_1	N	1	1	1	1	1	1	1	1	1	1	1		n.d.	0	n.d.	99	99	0	0	0	0.001	0.001	0	0.0048	0	0	0		0	0	n.d.	0	0	n.d.	0	0.0053	0	209751	17652
MGG_01569T0	FMN_red	N	1	1	1	1	1	1	1	1	1	1	1		n.d.	n.d.	n.d.	n.d.	n.d.	n.d.	0	0	0	0	0	0	0	0	0		0	0	n.d.	0	0	n.d.	0	0	n.d.	212770	14306
MGG_01570T0	n.d.	N	1	1	1	1	1	1	1	0.98	1	1	0.99		0	0.0753	0.0753	0.0943	0.0943	0	0.0004	0.0004	0.0004	0.0004	0.0034	0.0057	0.0057	0.0045	0.0045		0	0.0024	0	0	0	n.d.	0.0004	0.005	0.08	216074	6600
MGG_01571T0	Tyrosinase,secretome	Y	1	1	1	1	1	1	1	1	1	1	1		99	0	0	0	0	0.0007	0	0	0	0	0	0.0036	0.0018	0.0018	0.0018		0.0003	0	99	0.0003	0.0014	0.21	0.0003	0.0053	0.06	3830	222597
MGG_01572T0	RNA_pol_Rpa2_4,RNA_pol_Rpb2_1,RNA_pol_Rpb2_2,RNA_pol_Rpb2_3,RNA_pol_Rpb2_5,RNA_pol_Rpb2_6,RNA_pol_Rpb2_7	N	1	1	1	1	1	1	1	1	1	1	1		n.d.	0.1459	99	n.d.	n.d.	n.d.	0.0007	0.0004	0	0	0	0.005	0	0	0		0	0	n.d.	0	0	n.d.	0.0007	0.0056	0.12	26941	226173
MGG_01574T0	Arf	N	1	1	1	1	1	1	1	1	1	1	1		n.d.	99	n.d.	n.d.	n.d.	n.d.	0.0025	0	0	0	0	0	0	0	0		0	0	n.d.	0	0	n.d.	0.0024	0	99	4167	22332
MGG_01575T0	RCR	N	1	1	1	1	1	1	1	1	1	1	1		n.d.	0	0	n.d.	n.d.	n.d.	0	0	0	0	0	0.0077	0.0077	0	0		0	0	n.d.	0	0	n.d.	0	0.0077	0	7933	19184
MGG_01577T0	n.d.	N	1	1	1	1	1	1	1	1	1	1	1		n.d.	0.3712	99	99	99	0	0.0018	0.0009	0.0009	0.0009	0	0.0048	0	0	0		0.0003	0.001	0.3	0.0004	0	99	0.0021	0.0056	0.38	11225	14388
MGG_01578T0	DUF3661	N	1	1	1	1	1	1	1	1	1	1	1		n.d.	0.4164	0	0	0	0	0.0008	0	0	0	0	0.0019	0.0019	0.0019	0.0019		0	0	n.d.	0	0	n.d.	0.0007	0.0022	0.32	11583	14576
MGG_01579T0	RRM_1	N	1	1	1	1	1	1	1	1	1	1	1		n.d.	n.d.	n.d.	n.d.	n.d.	n.d.	0	0	0	0	0	0	0	0	0		0	0	n.d.	0	0	n.d.	0	0	n.d.	9189	17349
MGG_01581T0	AAA	N	1	1	1	1	1	1	1	1	1	1	1		n.d.	0	n.d.	n.d.	n.d.	n.d.	0	0	0	0	0	0.003	0	0	0		0	0	n.d.	0	0	n.d.	0	0.0033	0	4059	22036
MGG_01582T0	Cpn60_TCP1	N	1	1	1	1	1	1	1	1	1	1	1		0	0	n.d.	n.d.	n.d.	n.d.	0	0	0	0	0.0023	0.007	0	0	0		0	0.001	0	0	0	n.d.	0	0.0082	0	24473	1727
MGG_01583T0	DEAD,Helicase_C	N	1	1	1	1	1	1	1	1	1	1	1		0.3889	0.1291	n.d.	0	0	0.0007	0.0007	0	0	0	0.0018	0.0053	0	0.0018	0.0018		0.0005	0.0009	0.56	0	0	n.d.	0.0009	0.0068	0.13	345	172637
MGG_01584T0	Mito_carr	N	1	1	1	1	1	1	1	1	1	1	1		n.d.	0	n.d.	n.d.	n.d.	n.d.	0	0	0	0	0	0.0032	0	0	0		0	0	n.d.	0	0	n.d.	0	0.0038	0	3190	170469
MGG_01585T0	TspO_MBR	N	1	1	1	1	1	1	1	1	1	1	1		n.d.	0	0	0	0	0	0	0	0	0	0	0.0135	0.0068	0.0068	0.0068		0	0	n.d.	0	0	n.d.	0	0.0133	0	169642	4967
MGG_01586T0	ARS2,DUF3546,DUF4187	N	1	1	1	1	1	1	1	1	0.99	1	1		99	0	0	n.d.	n.d.	n.d.	0	0	0	0	0	0.0051	0.0025	0	0		0.0002	0.0006	0.33	0	0	n.d.	0.0001	0.0062	0.02	6655	165183
MGG_01588T0	2014-03-03	N	1	1	1	1	1	1	1	1	1	1	1		n.d.	0.271	n.d.	n.d.	n.d.	n.d.	0.0016	0	0	0	0	0.0058	0	0	0		0	0	n.d.	0	0	n.d.	0.0016	0.0051	0.31	159973	13301
MGG_01589T0	IATP	N	1	1	1	1	1	1	1	1	1	1	1		n.d.	99	n.d.	n.d.	n.d.	n.d.	0.0043	0	0	0	0	0	0	0	0		0	0	n.d.	0	0	n.d.	0.0043	0	99	18361	156096
MGG_01590T0	Nsp1_C,Nucleoporin_FG	N	1	1	1	1	1	1	1	1	1	1	0.96		n.d.	0.2991	0	n.d.	n.d.	n.d.	0.0024	0	0	0	0	0.008	0.0013	0	0		0	0	n.d.	0	0.001	0	0.0021	0.0119	0.18	153642	19379
MGG_01591T0	n.d.	N	1	1	1	1	1	1	1	1	1	1	1		n.d.	0.8382	n.d.	n.d.	n.d.	n.d.	0.0024	0	0	0	0	0.0029	0	0	0		0	0	n.d.	0	0	n.d.	0.0023	0.0034	0.68	22206	151041
MGG_01592T0	GTP_EFTU,GTP_EFTU_D2,eIF2_C	N	1	1	1	1	1	1	1	1	1	1	1		n.d.	0	0	n.d.	n.d.	n.d.	0	0	0	0	0	0.0211	0.0025	0	0		0	0	n.d.	0	0	n.d.	0	0.0189	0	148965	24691
MGG_01593T0	n.d.	N	1	1	1	1	1	1	1	1	1	1	1		n.d.	0.3471	99	99	99	0	0.0018	0.0009	0.0009	0.0009	0	0.0052	0	0	0		0	0	n.d.	0.0004	0	99	0.0011	0.0054	0.2	29010	143232
MGG_01594T0	ADK	N	1	1	1	1	1	1	1	1	1	1	1		0	0.0742	n.d.	n.d.	n.d.	n.d.	0.0012	0	0	0	0.0049	0.0167	0	0	0		0	0.0017	0	0	0	n.d.	0.0013	0.0134	0.1	32722	140220
MGG_01595T0	PCI	N	1	1	1	1	1	1	1	1	1	1	1		n.d.	0	n.d.	n.d.	n.d.	n.d.	0	0	0	0	0	0.0068	0	0	0		0	0	n.d.	0	0	n.d.	0	0.0068	0	138836	34482
MGG_01596T0	FHA,Pkinase	N	1	1	1	1	1	1	1	1	1	1	1		n.d.	0.1384	n.d.	n.d.	n.d.	n.d.	0.0007	0	0	0	0	0.0049	0	0	0		0	0	n.d.	0	0	n.d.	0.0006	0.006	0.1	38124	134243
MGG_01596T1	FHA,Pkinase	N	1	1	1	1	1	1	1	1	1	1	1		n.d.	0.2082	n.d.	n.d.	n.d.	n.d.	0.0007	0	0	0	0	0.0033	0	0	0		0	0	n.d.	0	0	n.d.	0.0006	0.004	0.15	38510	134727
MGG_01597T0	ArfGap,PH	N	1	1	1	1	1	1	1	1	1	1	1		0	0	0.1306	0.1961	0.1961	0	0	0.0004	0.0004	0.0004	0.0011	0.0042	0.0032	0.0021	0.0021		0.0002	0.0007	0.29	0	0	n.d.	0.0001	0.0044	0.02	129311	41327
MGG_01599T0	MRP_L53	N	1	1	1	1	1	1	1	1	1	1	1		n.d.	n.d.	n.d.	n.d.	n.d.	n.d.	0	0	0	0	0	0	0	0	0		0	0	n.d.	0	0	n.d.	0	0	n.d.	118784	56061
MGG_01600T0	Sec20	N	1	1	1	1	1	1	1	1	1	1	0.99		n.d.	0.1605	n.d.	n.d.	n.d.	n.d.	0.001	0	0	0	0	0.0064	0	0	0		0	0	n.d.	0.0005	0	99	0.0008	0.0062	0.13	57078	116794
MGG_01601T0	n.d.	N	1	1	1	1	1	1	1	1	1	1	1		0	0.2504	0	0	0	0	0.0007	0	0	0	0.0009	0.003	0.0009	0.002	0.002		0	0.0011	0	0	0.0007	0	0.0007	0.0036	0.19	112739	59251
MGG_01603T0	n.d.	N	1	1	1	1	1	1	1	1	1	1	1		n.d.	0	n.d.	n.d.	n.d.	n.d.	0	0	0	0	0	0.0054	0	0	0		0	0	n.d.	0	0	n.d.	0	0.005	0	69704	104168
MGG_01604T0	adh_short	N	1	1	1	1	1	1	1	1	1	1	0.99		n.d.	0.4552	0.4552	0.4552	0.4552	0	0.0022	0.0022	0.0022	0.0022	0	0.0048	0.0048	0.0048	0.0048		0	0	n.d.	0	0	n.d.	0.0024	0.0036	0.67	101649	71516
MGG_01605T0	FAD_binding_3,Phe_hydrox_dim	N	1	1	1	1	1	1	1	1	1	1	1		n.d.	n.d.	0	0	0	0	0	0	0	0	0	0	0.002	0.002	0.002		0	0	n.d.	0	0	n.d.	0	0	n.d.	74875	97496
MGG_01606T0	Aldedh	N	1	1	1	1	1	1	1	1	1	1	1		n.d.	0.0624	n.d.	n.d.	n.d.	n.d.	0.0007	0	0	0	0	0.0116	0	0	0		0	0	n.d.	0	0.0016	0	0.0008	0.0082	0.1	95174	77820
MGG_01607T0	Calreticulin	N	1	1	1	1	1	1	1	1	1	1	1		n.d.	0	n.d.	n.d.	n.d.	n.d.	0	0	0	0	0	0.0053	0	0	0		0.0003	0	99	0	0	n.d.	0.0001	0.0052	0.02	92211	80826
MGG_01608T0	Aldolase_II	N	1	1	1	1	1	1	1	1	1	1	1		n.d.	99	99	99	99	0	0.0034	0.0036	0.0036	0.0036	0	0	0	0	0		0	0	n.d.	0	0	n.d.	0.0034	0	99	84623	89596
MGG_01609T0	secretome	Y	1	1	1	1	1	1	1	1	1	1	1		n.d.	n.d.	n.d.	n.d.	n.d.	n.d.	0	0	0	0	0	0	0	0	0		0	0	n.d.	0	0	n.d.	0	0	n.d.	88755	85887
MGG_01611T0	Sld5	N	1	1	1	1	1	1	1	1	1	1	1		n.d.	0	0	0	0	0	0	0	0	0	0	0.0054	0.0054	0.0054	0.0054		0	0	n.d.	0	0	n.d.	0	0.0064	0	85142	89711
MGG_01612T0	secretome	Y	1	1	1	1	1	1	1	1	1	1	1		n.d.	0.4383	0	0	0	0	0.0008	0	0	0	0	0.0018	0.0036	0.0036	0.0036		0	0	n.d.	0	0	n.d.	0.0007	0.0021	0.33	93026	80322
MGG_01613T0	Aminotran_5,MOSC,MOSC_N	N	1	1	1	1	1	1	1	1	1	1	1		n.d.	0.142	n.d.	n.d.	n.d.	n.d.	0.0006	0	0	0	0	0.004	0	0	0		0	0	n.d.	0	0	n.d.	0.0005	0.0048	0.1	77164	94879
MGG_01614T0	AAA_22	N	1	1	1	1	1	1	1	1	1	1	1		n.d.	n.d.	0.8552	0.8552	0.8552	0	0	0.0016	0.0016	0.0016	0	0	0.0019	0.0019	0.0019		0	0	n.d.	0	0	n.d.	0	0	n.d.	98839	74355
MGG_01615T0	Arrestin_N	N	1	1	1	1	1	1	1	1	1	1	1		n.d.	n.d.	n.d.	n.d.	n.d.	n.d.	0	0	0	0	0	0	0	0	0		0	0	n.d.	0	0	n.d.	0	0	n.d.	103537	67873
MGG_01616T0	MBOAT_2	N	1	1	1	1	1	1	1	1	1	1	1		99	99	99	99	99	0.0007	0.0015	0.0007	0.0007	0.0007	0	0	0	0	0		0.0005	0	99	0	0	n.d.	0.0011	0	99	108436	64698
MGG_01620T0	Velvet	N	1	1	1	1	1	1	1	1	1	1	1		n.d.	99	n.d.	n.d.	n.d.	n.d.	0.0011	0	0	0	0	0	0	0	0		0	0	n.d.	0	0	n.d.	0.001	0	99	129380	43078
MGG_01621T0	DUF3602	N	1	1	1	1	1	1	1	1	1	1	1		n.d.	n.d.	n.d.	n.d.	n.d.	n.d.	0	0	0	0	0	0	0	0	0		0	0	n.d.	0	0	n.d.	0	0	n.d.	133240	41243
MGG_01622T0	URO-D	N	1	1	1	1	1	1	1	1	1	1	1		n.d.	n.d.	n.d.	n.d.	n.d.	n.d.	0	0	0	0	0	0	0	0	0		0.0005	0	99	0	0	n.d.	0.0002	0	99	37792	135638
MGG_01623T0	n.d.	N	1	1	1	1	1	1	1	1	1	1	1		n.d.	0.4377	0	0	0	0	0.0005	0	0	0	0	0.0013	0.0013	0.0013	0.0013		0.0002	0	99	0	0	n.d.	0.0006	0.0015	0.4	138094	34370
MGG_01624T0	Fungal_trans,Zn_clus	N	1	1	1	1	1	1	1	1	1	1	1		n.d.	0.4734	0.1997	0.1997	0.1997	0	0.0015	0.0005	0.0005	0.0005	0	0.0032	0.0023	0.0023	0.0023		0	0	n.d.	0	0	n.d.	0.0013	0.0042	0.31	144943	27042
MGG_01625T0	n.d.	N	1	1	1	1	1	1	1	1	1	1	1		99	0.8288	0.7168	0.7227	0.7227	0.0002	0.002	0.0012	0.0009	0.0009	0	0.0024	0.0017	0.0012	0.0012		0.0001	0	99	0.0001	0.0001	1	0.0019	0.0031	0.61	6704	148660
MGG_01625T1	n.d.	N	1	1	0.99	0.99	0.99	1	1	1	1	1	1		99	0.9393	0.6351	0.6192	0.6192	0.0002	0.002	0.0013	0.0008	0.0008	0	0.0021	0.002	0.0013	0.0013		0.0002	0	99	0.0001	0.0002	0.5	0.0018	0.0029	0.62	6704	148660
MGG_01626T0	ApbA,ApbA_C	N	1	1	1	1	1	1	1	1	1	1	1		n.d.	0.4329	99	99	99	0	0.0014	0.0014	0.0014	0.0014	0	0.0032	0	0	0		0	0	n.d.	0	0	n.d.	0.0013	0.0039	0.33	4369	169786
MGG_01628T0	Terpene_synth_C	N	1	1	1	1	1	1	1	1	1	1	1		n.d.	0	n.d.	n.d.	n.d.	n.d.	0	0	0	0	0	0.0068	0	0	0		0	0	n.d.	0	0	n.d.	0	0.0078	0	172641	1196
MGG_01629T0	FolB	N	1	1	1	1	1	1	1	1	1	1	1		n.d.	n.d.	99	99	99	0	0	0.0015	0.0015	0.0015	0	0	0	0	0		0	0	n.d.	0.0007	0	99	0.0004	0	99	282	43693
MGG_01631T0	UDPGP	N	1	1	1	1	1	1	1	1	1	1	1		n.d.	n.d.	n.d.	n.d.	n.d.	n.d.	0	0	0	0	0	0	0	0	0		0	0	n.d.	0	0	n.d.	0	0	n.d.	3551	39320
MGG_01632T0	ING,PHD	N	1	1	1	1	1	1	1	1	1	1	1		n.d.	0.4152	99	99	99	0	0.001	0.001	0.002	0.002	0	0.0025	0	0	0		0	0	n.d.	0	0	n.d.	0.001	0.0029	0.34	36473	5903
MGG_01633T0	Hist_deacetyl	N	1	1	1	1	1	1	1	1	1	1	1		n.d.	0	n.d.	n.d.	n.d.	n.d.	0	0	0	0	0	0.0024	0	0	0		0	0	n.d.	0	0	n.d.	0	0.0028	0	9477	34102
MGG_01636T0	WW	N	1	1	1	1	1	1	1	1	1	0.9	1		n.d.	99	n.d.	0.3958	0.3958	0	0.0004	0	0.0004	0.0004	0	0	0	0.001	0.001		0	0	n.d.	0	0	n.d.	0.0004	0	99	16151	25725
MGG_01637T0	PMM	N	1	1	1	1	1	1	1	1	1	1	1		n.d.	n.d.	n.d.	n.d.	n.d.	n.d.	0	0	0	0	0	0	0	0	0		0	0	n.d.	0	0	n.d.	0	0	n.d.	23841	20235
MGG_01638T0	Na_Ca_ex	N	1	1	1	1	1	1	1	1	1	1	1		n.d.	0	0	0	0	0	0	0	0	0	0	0.0011	0.0033	0.0022	0.0022		0	0	n.d.	0	0	n.d.	0	0.0013	0	19199	22425
MGG_01639T0	Cnd2	N	1	1	1	1	1	1	1	1	1	1	1		99	n.d.	0	0	0	0.0005	0	0	0	0	0	0	0.0014	0.0014	0.0014		0.0002	0.0007	0.29	0	0	n.d.	0.0001	0.0003	0.33	26954	15260
MGG_01640T0	n.d.	N	1	1	1	1	1	1	1	1	1	1	1		n.d.	n.d.	0	n.d.	n.d.	n.d.	0	0	0	0	0	0	0.0101	0	0		0	0	n.d.	0	0	n.d.	0	0	n.d.	13766	31119
MGG_01641T0	HMG_box,SAM_1	N	1	1	1	1	1	0.99	1	1	1	1	1		n.d.	n.d.	n.d.	n.d.	n.d.	n.d.	0	0	0	0	0	0	0	0	0		0.0003	0	99	0	0	n.d.	0.0002	0	99	34255	8793
MGG_01648T0	Dus	N	1	1	1	1	1	1	1	1	0.97	1	0.99		n.d.	99	99	99	99	0	0.0009	0.0009	0.0009	0.0009	0	0	0	0	0		0	0	n.d.	0	0	n.d.	0.001	0	99	1388	67135
MGG_01651T0	n.d.	N	1	1	1	1	1	1	1	1	1	1	1		n.d.	n.d.	n.d.	n.d.	n.d.	n.d.	0	0	0	0	0	0	0	0	0		0	0.0047	0	0	0	n.d.	0	0.0024	0	16857	52801
MGG_01652T0	Prefoldin_2	N	1	1	1	1	1	1	1	1	1	1	1		n.d.	n.d.	n.d.	n.d.	n.d.	n.d.	0	0	0	0	0	0	0	0	0		0	0	n.d.	0	0	n.d.	0	0	n.d.	18258	50969
MGG_01653T0	CBFD_NFYB_HMF	N	1	1	1	1	1	1	1	1	1	1	1		n.d.	n.d.	n.d.	n.d.	n.d.	n.d.	0	0	0	0	0	0	0	0	0		0	0	n.d.	0	0	n.d.	0	0	n.d.	21438	46032
MGG_01654T0	RRN3	N	1	1	1	1	1	1	1	1	1	1	1		n.d.	0.3916	0	0	0	0	0.0007	0	0	0	0	0.0017	0.0017	0.0017	0.0017		0	0	n.d.	0	0	n.d.	0.0006	0.002	0.3	25025	42820
MGG_01655T0	DUF1929,Glyoxal_oxid_N,WSC	N	1	1	1	1	1	1	1	1	1	1	1		99	0.0941	0.2512	0.2512	0.2512	0.0005	0.0005	0.0009	0.0009	0.0009	0	0.0049	0.0036	0.0036	0.0036		0.0003	0	99	0	0	n.d.	0.0003	0.0052	0.06	29384	37234
MGG_01656T0	UBA,XPC-binding,ubiquitin	N	1	1	1	1	1	1	0.99	1	0.96	1	0.98		n.d.	0	0	0	0	0	0	0	0	0	0	0.0025	0.0049	0.0049	0.0049		0	0	n.d.	0.0006	0	99	0.0003	0.0036	0.08	33721	34093
MGG_01657T0	secretome	Y	1	1	1	1	1	1	1	1	1	1	1		n.d.	0	0.2603	0.1418	0.1418	0	0	0.0019	0.001	0.001	0	0.0045	0.0072	0.0068	0.0068		0	0	n.d.	0	0	n.d.	0	0.0053	0	29459	37376
MGG_01659T0	n.d.	N	1	1	1	1	1	1	1	1	1	1	1		n.d.	n.d.	99	n.d.	n.d.	n.d.	0	0.0015	0	0	0	0	0	0	0		0	0	n.d.	0	0	n.d.	0	0	n.d.	23503	45693
MGG_01661T0	SET,SRI	N	1	1	1	1	1	1	1	1	1	1	1		n.d.	n.d.	n.d.	n.d.	n.d.	n.d.	0	0	0	0	0	0	0	0	0		0.0004	0	99	0	0	n.d.	0.0002	0	99	51652	14926
MGG_01662T0	Aminotran_3	N	1	1	1	1	1	1	1	1	1	1	1		n.d.	0	0	0	0	0	0	0	0	0	0	0.0033	0.0033	0.0033	0.0033		0	0	n.d.	0	0	n.d.	0	0.0027	0	12807	54547
MGG_01663T0	HLH	N	1	1	1	1	1	1	1	1	1	1	1		n.d.	0	n.d.	n.d.	n.d.	n.d.	0	0	0	0	0	0.0035	0	0	0		0.0006	0	99	0	0	n.d.	0.0003	0.0046	0.07	10716	58897
MGG_01665T0	CLTH	N	1	1	1	1	1	1	1	1	1	1	1		n.d.	n.d.	n.d.	n.d.	n.d.	n.d.	0	0	0	0	0	0	0	0	0		0.0004	0	99	0	0	n.d.	0.0002	0	99	62662	6015
MGG_01666T0	CAF1	N	1	1	1	1	1	1	1	1	1	1	1		n.d.	n.d.	n.d.	n.d.	n.d.	n.d.	0	0	0	0	0	0	0	0	0		0.0003	0	99	0	0	n.d.	0.0002	0	99	2998	64566
MGG_01667T0	NDUF_B12	N	1	1	1	1	1	1	1	1	1	1	1		n.d.	n.d.	n.d.	n.d.	n.d.	n.d.	0	0	0	0	0	0	0	0	0		0	0	n.d.	0	0	n.d.	0	0	n.d.	67786	1974
MGG_01668T0	n.d.	N	1	1	1	1	1	1	1	1	1	1	1		n.d.	1.3379	0.7167	0.7167	0.7167	0	0.0024	0.0031	0.0031	0.0031	0	0.0018	0.0043	0.0043	0.0043		0	0	n.d.	0.0009	0	99	0.0025	0.0022	1.14	237547	68769
MGG_01669T0	ThiF	N	1	1	1	1	1	1	1	1	1	1	1		n.d.	0	0.1145	0	0	0	0	0.001	0	0	0	0.0117	0.0087	0.0087	0.0087		0	0	n.d.	0	0	n.d.	0	0.012	0	234311	1711
MGG_01670T0	n.d.	N	1	1	1	1	1	1	1	1	1	1	1		n.d.	0.1261	0.1262	0	0	0	0.0008	0.0008	0	0	0	0.0066	0.0066	0.0066	0.0066		0	0	n.d.	0	0	n.d.	0.0008	0.0074	0.11	5145	231147
MGG_01671T0	eIF-6	N	1	1	1	1	1	1	1	1	1	1	1		99	99	99	99	99	0.0017	0.0017	0.0017	0.0017	0.0017	0	0	0	0	0		0.0011	0.0022	0.5	0	0	n.d.	0.0011	0.0011	1	7913	228473
MGG_01673T0	DUF2841	N	1	1	1	1	1	1	1	1	1	1	1		99	n.d.	0	0	0	0.0007	0	0	0	0	0	0	0.0017	0.0017	0.0017		0.0003	0	99	0	0	n.d.	0.0001	0	99	213721	19192
MGG_01674T0	ABC_membrane,ABC_tran	N	1	1	1	1	1	1	1	1	1	1	1		0	0.1937	0.1939	0.1939	0.1939	0	0.0003	0.0003	0.0003	0.0003	0.0008	0.0015	0.0015	0.0015	0.0015		0.0001	0.0007	0.14	0.0003	0	99	0.0003	0.0012	0.25	198245	33560	drug transporters
MGG_01675T0	UPF0047	N	1	1	1	1	1	1	1	1	1	1	1		n.d.	n.d.	0	0	0	0	0	0	0	0	0	0	0.0055	0.0055	0.0055		0	0	n.d.	0	0	n.d.	0	0	n.d.	41061	195988
MGG_01676T0	NUDIX_2	N	1	1	1	1	1	1	1	1	1	1	1		n.d.	n.d.	n.d.	n.d.	n.d.	n.d.	0	0	0	0	0	0	0	0	0		0	0	n.d.	0	0	n.d.	0	0	n.d.	195283	41811
MGG_01677T0	WD40	N	1	1	1	1	1	1	1	1	1	1	1		99	99	0.9742	2.1637	2.1637	0.001	0.002	0.0051	0.006	0.006	0	0	0.0052	0.0028	0.0028		0.0008	0	99	0	0	n.d.	0.001	0	99	43612	191591
MGG_01678T0	secretome	Y	1	1	1	1	1	1	1	1	1	1	1		n.d.	n.d.	n.d.	n.d.	n.d.	n.d.	0	0	0	0	0	0	0	0	0		0	0	n.d.	0	0	n.d.	0	0	n.d.	192435	45464
MGG_01679T0	DJ-1_PfpI,DJ-1_PfpI_N	N	1	1	1	1	1	1	1	1	1	1	1		n.d.	n.d.	99	99	99	0	0	0.0017	0.0017	0.0017	0	0	0	0	0		0	0	n.d.	0	0	n.d.	0	0	n.d.	190852	46767
MGG_01680T0	adh_short	N	1	1	1	1	1	1	1	1	1	1	1		n.d.	99	99	99	99	0	0.0009	0.0009	0.0009	0.0009	0	0	0	0	0		0	0	n.d.	0	0	n.d.	0.0009	0	99	49350	187539
MGG_01681T0	Longin,Synaptobrevin	N	1	1	1	1	1	1	1	1	1	1	1		n.d.	n.d.	n.d.	n.d.	n.d.	n.d.	0	0	0	0	0	0	0	0	0		0	0	n.d.	0	0	n.d.	0	0	n.d.	184956	52288
MGG_01682T0	Helicase_C,SUV3_C	N	1	1	1	1	1	1	1	1	1	1	1		n.d.	n.d.	0	0	0	0	0	0	0	0	0	0	0.0048	0.0032	0.0032		0	0	n.d.	0	0	n.d.	0	0	n.d.	54059	182056
MGG_01683T0	Peptidase_C12	N	1	1	1	1	1	1	1	1	1	1	1		n.d.	n.d.	n.d.	n.d.	n.d.	n.d.	0	0	0	0	0	0	0	0	0		0	0	n.d.	0	0	n.d.	0	0	n.d.	56919	180282
MGG_01684T0	n.d.	N	1	1	1	1	1	1	1	1	1	1	1		n.d.	n.d.	99	99	99	0	0	0.003	0.003	0.003	0	0	0	0	0		0	0	n.d.	0	0	n.d.	0	0	n.d.	178611	58224
MGG_01687T0	NAD_binding_11,NAD_binding_2	N	1	1	1	1	1	1	1	1	1	1	1		n.d.	n.d.	99	99	99	0	0	0.0012	0.0012	0.0012	0	0	0	0	0		0	0	n.d.	0	0	n.d.	0	0	n.d.	170531	66352
MGG_01688T0	n.d.	N	1	1	1	1	1	1	1	1	1	1	1		99	99	99	99	99	0.0011	0.0011	0.0022	0.0022	0.0022	0	0	0	0	0		0.0004	0	99	0	0	n.d.	0.0002	0	99	167598	68686
MGG_01689T0	Rho_GDI	N	1	1	1	1	1	1	1	1	1	1	1		n.d.	n.d.	0	0	0	0	0	0	0	0	0	0	0.0086	0.0086	0.0086		0	0	n.d.	0	0	n.d.	0	0	n.d.	72284	164036
MGG_01690T0	Metallophos	N	1	1	1	1	1	1	1	1	1	1	1		n.d.	99	n.d.	n.d.	n.d.	n.d.	0.0014	0	0	0	0	0	0	0	0		0	0	n.d.	0.0007	0	99	0.0003	0	99	162557	74905
MGG_01691T0	zf-CCHC	N	1	1	1	1	1	1	1	1	1	1	1		n.d.	0	0.1349	0.1349	0.1349	0	0	0.0007	0.0007	0.0007	0	0.0041	0.0054	0.0054	0.0054		0	0.0007	0	0	0.0009	0	0	0.0054	0	76736	158277
MGG_01692T0	Carb_anhydrase,secretome	Y	1	1	1	1	1	0.99	0.96	1	0.95	1	0.96		n.d.	n.d.	0	0	0	0	0	0	0	0	0	0	0.0028	0.0057	0.0057		0	0	n.d.	0.0006	0	99	0.0003	0	99	84953	152257
MGG_01693T0	PI31_Prot_C,PI31_Prot_N	N	1	1	1	1	1	1	1	0.97	1	0.97	0.98		n.d.	0	0	0	0	0	0	0	0	0	0	0.0032	0.0063	0.0063	0.0063		0	0	n.d.	0	0	n.d.	0	0.0033	0	88252	148713
MGG_01694T0	HORMA	N	1	1	1	1	1	1	1	1	1	1	1		n.d.	n.d.	0	99	99	0	0	0	0.0011	0.0011	0	0	0.0024	0	0		0	0	n.d.	0	0	n.d.	0	0	n.d.	93985	142960
MGG_01695T0	RhoGEF	N	1	1	1	1	1	1	1	1	1	1	1		n.d.	0.1334	0	0.0443	0.0443	0	0.0003	0	0.0003	0.0003	0	0.0023	0.0077	0.007	0.007		0	0	n.d.	0.0001	0	99	0.0004	0.0027	0.15	137662	95588
MGG_01696T0	DUF2036	N	1	1	1	1	1	1	1	1	1	1	1		n.d.	0	99	99	99	0	0	0.0074	0.0037	0.0037	0	0.0081	0	0	0		0	0	n.d.	0	0	n.d.	0	0.0099	0	101457	136233
MGG_01696T1	DUF2036	N	1	1	1	1	1	1	1	1	1	1	1		n.d.	0	99	99	99	0	0	0.0074	0.0037	0.0037	0	0.0081	0	0	0		0	0	n.d.	0	0	n.d.	0	0.0099	0	101357	136233
MGG_01698T0	HTH_Tnp_Tc5	N	1	1	1	1	1	1	1	1	1	1	1		n.d.	99	0.4086	0.2043	0.2043	0	0.001	0.001	0.001	0.001	0	0	0.0025	0.005	0.005		0.0008	0	99	0	0	n.d.	0.001	0	99	129093	107233
MGG_01699T0	BHD_1,BHD_2,BHD_3,Rad4	N	1	1	1	1	1	1	1	1	1	1	1		n.d.	n.d.	0.198	99	99	0	0	0.0022	0.0013	0.0013	0	0	0.011	0	0		0	0.0005	0	0	0	n.d.	0	0.0003	0	109842	125254
MGG_01700T0	p450	N	1	1	1	1	1	1	1	1	1	1	1		n.d.	99	0.3266	0.1811	0.1811	0	0.0009	0.0017	0.0009	0.0009	0	0	0.0052	0.0048	0.0048		0	0	n.d.	0	0	n.d.	0.0008	0	99	113702	122727
MGG_01701T0	Terpene_synth_C,polyprenyl_synt	N	1	1	1	1	1	1	1	1	1	1	1		n.d.	n.d.	1.6609	0.6642	0.6642	0	0	0.0035	0.0028	0.0028	0	0	0.0021	0.0042	0.0042		0	0	n.d.	0	0	n.d.	0	0	n.d.	117401	118987
MGG_01702T0	PB1,PX,SH3_1	N	1	1	1	1	1	1	1	1	1	1	1		n.d.	0	0	0	0	0	0	0	0	0	0	0.0019	0.0019	0.0019	0.0019		0	0	n.d.	0	0	n.d.	0	0.0023	0	114426	120210
MGG_01703T0	SAC3_GANP	N	1	1	1	1	1	1	1	1	1	1	1		n.d.	0.435	0	0	0	0	0.0009	0	0	0	0	0.0021	0.0021	0.0042	0.0042		0.0003	0	99	0	0	n.d.	0.001	0.0026	0.38	106205	128976
MGG_01704T0	EAP30,Vps36_ESCRT-II	N	1	1	1	1	1	1	1	1	1	1	1		n.d.	n.d.	0	0.4541	0.4541	0	0	0	0.0007	0.0007	0	0	0.0017	0.0017	0.0017		0	0	n.d.	0	0	n.d.	0	0	n.d.	132865	103842
MGG_01705T0	n.d.	N	1	1	1	1	1	1	1	1	1	1	1		n.d.	n.d.	0	0	0	0	0	0	0	0	0	0	0.0072	0.0072	0.0072		0	0	n.d.	0	0	n.d.	0	0	n.d.	101900	134948
MGG_01706T0	DUF2611	N	1	1	1	1	1	1	1	1	1	1	1		n.d.	n.d.	n.d.	n.d.	n.d.	n.d.	0	0	0	0	0	0	0	0	0		0	0	n.d.	0	0	n.d.	0	0	n.d.	99636	138296
MGG_01707T0	MTP18	N	1	1	1	1	1	1	1	1	1	1	1		n.d.	n.d.	0	0	0	0	0	0	0	0	0	0	0.0112	0.0112	0.0112		0	0	n.d.	0	0	n.d.	0	0	n.d.	139169	98204
MGG_01708T0	zf-AN1	N	1	1	1	1	1	1	1	1	1	1	1		n.d.	n.d.	0	0.2713	0.2713	0	0	0	0.0013	0.0013	0	0	0.0048	0.0048	0.0048		0.0005	0	99	0.0007	0	99	0.0006	0	99	96491	140348
MGG_01709T0	BCIP	N	1	1	1	1	1	1	1	1	1	1	1		n.d.	99	n.d.	n.d.	n.d.	n.d.	0.0016	0	0	0	0	0	0	0	0		0	0	n.d.	0	0	n.d.	0.0015	0	99	141947	95130
MGG_01710T0	CM_2	N	1	1	1	1	1	1	1	1	1	1	1		n.d.	n.d.	n.d.	0	0	0	0	0	0	0	0	0	0	0.0045	0.0045		0	0	n.d.	0	0	n.d.	0	0	n.d.	93762	143355
MGG_01711T0	WD40	N	1	1	1	1	1	1	1	1	1	1	1		n.d.	n.d.	0	0	0	0	0	0	0	0	0	0	0.0057	0.0019	0.0019		0	0	n.d.	0	0	n.d.	0	0	n.d.	145196	90816
MGG_01712T0	Iso_dh	N	1	1	1	1	1	1	1	1	1	1	1		n.d.	n.d.	n.d.	n.d.	n.d.	n.d.	0	0	0	0	0	0	0	0	0		0	0.0014	0	0	0	n.d.	0	0.0007	0	88949	147770
MGG_01713T0	Aldo_ket_red	N	1	1	1	1	1	1	1	1	1	1	1		n.d.	n.d.	99	99	99	0	0	0.0012	0.0012	0.0012	0	0	0	0	0		0.0005	0	99	0	0	n.d.	0.0002	0	99	151309	85639
MGG_01717T0	n.d.	N	1	1	1	1	1	1	1	1	1	1	1		99	99	0.3782	99	99	0.0007	0.0007	0.0007	0.002	0.002	0	0	0.0018	0	0		0.0004	0	99	0	0	n.d.	0.0003	0	99	70683	165170
MGG_01719T0	ETF,ETF_alpha	N	1	1	1	1	1	1	1	1	1	1	1		n.d.	n.d.	0	n.d.	n.d.	n.d.	0	0	0	0	0	0	0.0032	0	0		0	0.0015	0	0	0	n.d.	0	0.0007	0	67043	170221
MGG_01720T0	Myb_DNA-binding,SWIRM	N	1	1	1	1	1	1	1	1	1	1	1		n.d.	99	99	0.8463	0.8463	0	0.0007	0.0007	0.0013	0.0013	0	0	0	0.0016	0.0016		0	0	n.d.	0	0	n.d.	0.0006	0	99	171894	63990
MGG_01721T0	Carn_acyltransf	N	1	1	1	1	1	1	1	1	1	1	1		n.d.	0.1982	0.1021	0.1021	0.1021	0	0.0012	0.0012	0.0012	0.0012	0	0.0062	0.0121	0.0121	0.0121		0.0003	0	99	0	0	n.d.	0.0012	0.0043	0.28	176337	59448	enzymes that directly utilise or produce acetyl-CoA
MGG_01722T0	CAP_C,CAP_N	N	1	1	1	1	1	1	1	1	1	1	1		n.d.	n.d.	n.d.	0	0	0	0	0	0	0	0	0	0	0.0026	0.0026		0	0	n.d.	0	0	n.d.	0	0	n.d.	56860	179202
MGG_01723T0	Cyt-b5,FMN_dh	N	1	1	1	1	1	1	1	1	1	1	1		n.d.	n.d.	n.d.	n.d.	n.d.	n.d.	0	0	0	0	0	0	0	0	0		0	0	n.d.	0	0	n.d.	0	0	n.d.	182686	53803
MGG_01724T0	Ras	N	1	1	1	1	1	1	1	1	1	1	1		n.d.	n.d.	n.d.	0	0	0	0	0	0	0	0	0	0	0.0038	0.0038		0	0	n.d.	0	0	n.d.	0	0	n.d.	185909	50941
MGG_01725T0	HEAT_2	N	1	1	1	1	1	1	1	1	1	1	1		n.d.	n.d.	n.d.	n.d.	n.d.	n.d.	0	0	0	0	0	0	0	0	0		0	0	n.d.	0	0	n.d.	0	0	n.d.	188201	48714
MGG_01726T0	Cohesin_HEAT,Nipped-B_C	N	1	1	1	1	1	1	1	1	1	1	1		n.d.	99	0.4193	0.8171	0.8171	0	0.0002	0.0002	0.001	0.001	0	0	0.0006	0.0012	0.0012		0	0	n.d.	0.0002	0	99	0.0001	0	99	190354	41713
MGG_01727T0	DUF676	N	1	1	1	1	1	1	1	1	1	1	1		0	0.4184	0.6117	0.1634	0.1634	0	0.0007	0.001	0.0007	0.0007	0.0008	0.0016	0.0017	0.0042	0.0042		0	0.0006	0	0	0	n.d.	0.0006	0.0014	0.43	36958	197050
MGG_01728T0	MTHFR	N	1	1	1	1	1	1	1	1	1	1	1		n.d.	n.d.	n.d.	0	0	0	0	0	0	0	0	0	0	0.012	0.012		0	0.0009	0	0	0	n.d.	0	0.0005	0	32930	203878
MGG_01729T0	n.d.	N	1	1	1	1	1	1	1	1	1	1	1		n.d.	n.d.	n.d.	0.8567	0.8567	0	0	0	0.0031	0.0031	0	0	0	0.0037	0.0037		0	0	n.d.	0	0	n.d.	0	0	n.d.	208522	28760
MGG_01730T0	Homeobox_KN,zf-C2H2	N	1	1	1	1	1	1	1	1	1	1	1		n.d.	99	99	0.5987	0.5987	0	0.0004	0.0004	0.0036	0.0036	0	0	0	0.0059	0.0059		0	0.0005	0	0	0	n.d.	0.0004	0.0002	2	210610	23609
MGG_01731T0	n.d.	N	1	1	1	1	1	1	1	1	0.99	1	0.96		n.d.	0	n.d.	0.2912	0.2912	0	0	0	0.0029	0.0029	0	0.0044	0	0.0101	0.0101		0	0	n.d.	0	0.0033	0	0	0.0025	0	215235	22100
MGG_01732T0	Lactonase,secretome	Y	1	1	1	1	1	1	1	1	1	1	1		n.d.	99	n.d.	0.7564	0.7564	0	0.0012	0	0.0023	0.0023	0	0	0	0.0031	0.0031		0	0	n.d.	0	0	n.d.	0.0011	0	99	220871	15707
MGG_01734T0	Zn_clus	N	1	1	1	1	1	1	1	1	1	1	1		n.d.	n.d.	0	n.d.	n.d.	n.d.	0	0	0	0	0	0	0.0016	0	0		0	0	n.d.	0	0	n.d.	0	0	n.d.	228258	6360
MGG_01741T0	n.d.	N	1	1	1	1	1	1	1	1	1	1	1		99	0.4227	0.2818	0.4505	0.4505	0.0001	0.0003	0.0003	0.0007	0.0007	0	0.0007	0.001	0.0015	0.0015		0.0001	0	99	0.0002	0.0002	1	0.0003	0.0009	0.33	4326	402105
MGG_01742T0	EFG_C,EFG_II,EFG_IV,GTP_EFTU,GTP_EFTU_D2	N	1	1	1	1	1	1	1	1	1	1	1		n.d.	0	0	0	0	0	0	0	0	0	0	0.002	0.004	0.004	0.004		0.0002	0	99	0	0	n.d.	0.0001	0.0016	0.06	16370	397399
MGG_01743T0	CPSase_sm_chain,GATase	N	1	1	1	1	1	1	1	1	1	1	1		0.1441	0.143	0.143	0.0948	0.0948	0.0009	0.0009	0.0009	0.0009	0.0009	0.0063	0.0064	0.0064	0.0096	0.0096		0.0009	0.0029	0.31	0	0	n.d.	0.0006	0.0046	0.13	394717	19935
MGG_01744T0	ETF	N	1	1	1	1	1	1	1	1	1	1	0.98		n.d.	n.d.	n.d.	n.d.	n.d.	n.d.	0	0	0	0	0	0	0	0	0		0	0	n.d.	0	0	n.d.	0	0	n.d.	392649	23401
MGG_01745T0	ArfGap	N	1	1	1	1	1	1	1	1	0.98	0.99	1		n.d.	99	99	0.3178	0.3178	0	0.0011	0.0011	0.0011	0.0011	0	0	0	0.0034	0.0034		0	0	n.d.	0	0	n.d.	0.0011	0	99	390570	24941
MGG_01746T0	RRM_1	N	1	1	1	1	1	1	1	1	1	1	1		n.d.	n.d.	n.d.	n.d.	n.d.	n.d.	0	0	0	0	0	0	0	0	0		0	0	n.d.	0	0	n.d.	0	0	n.d.	387795	27291
MGG_01747T0	FAD_binding_1,Flavodoxin_1,NAD_binding_1	N	1	1	1	1	1	1	1	1	1	1	0.99		n.d.	n.d.	n.d.	0	0	0	0	0	0	0	0	0	0	0.0041	0.0041		0	0	n.d.	0	0	n.d.	0	0	n.d.	31085	383395
MGG_01748T0	Asp	N	1	1	1	1	1	1	1	1	1	1	1		n.d.	99	99	99	99	0	0.001	0.0005	0.001	0.001	0	0	0	0	0		0.0002	0	99	0.0002	0	99	0.0012	0	99	379469	33691
MGG_01750T0	n.d.	N	1	1	1	1	1	1	1	1	1	1	1		n.d.	n.d.	1.3903	n.d.	n.d.	n.d.	0	0.0009	0	0	0	0	0.0007	0	0		0	0	n.d.	0	0	n.d.	0	0	n.d.	41165	372258
MGG_01751T0	F-box-like	N	1	1	1	1	1	1	1	1	1	1	1		0	0	0	0	0	0	0	0	0	0	0.0009	0.0028	0.0018	0.0028	0.0028		0.0001	0.0004	0.25	0	0.0006	0	0.0001	0.0022	0.05	367792	45204
MGG_01752T0	n.d.	N	1	1	1	1	1	1	1	1	1	1	1		n.d.	0	0.2049	0	0	0	0	0.0013	0	0	0	0.0033	0.0065	0.0072	0.0072		0	0	n.d.	0	0	n.d.	0	0.0038	0	52264	362733
MGG_01753T0	Clr2	N	1	1	1	1	1	0.97	1	0.97	1	1	0.97		n.d.	0	n.d.	99	99	0	0	0	0.0016	0.0016	0	0.0019	0	0	0		0.0003	0	99	0	0	n.d.	0.0002	0.0025	0.08	358535	56117
MGG_01754T0	n.d.	N	1	1	1	1	1	1	1	1	1	1	1		n.d.	0	0.3011	n.d.	n.d.	n.d.	0	0.0008	0	0	0	0.0053	0.0027	0	0		0	0	n.d.	0	0.0012	0	0	0.0043	0	351058	64005
MGG_01755T0	Thiolase_C,Thiolase_N	N	1	1	1	1	1	1	1	1	1	1	1		n.d.	n.d.	n.d.	0	0	0	0	0	0	0	0	0	0	0.0027	0.0027		0	0.0012	0	0	0	n.d.	0	0.0006	0	348912	66396	enzymes that directly utilise or produce acetyl-CoA
MGG_01756T0	UQ_con	N	1	1	1	1	1	1	1	1	1	1	1		n.d.	n.d.	n.d.	n.d.	n.d.	n.d.	0	0	0	0	0	0	0	0	0		0	0	n.d.	0	0	n.d.	0	0	n.d.	69046	346972
MGG_01757T0	Kinesin	N	1	1	1	1	1	1	1	1	1	1	1		n.d.	0	0	0	0	0	0	0	0	0	0	0.0029	0.0015	0.0029	0.0029		0	0	n.d.	0	0	n.d.	0	0.0031	0	70886	342349
MGG_01758T0	LCM	N	1	1	1	1	1	1	1	1	1	1	1		n.d.	99	99	99	99	0	0.0012	0.0012	0.0012	0.0012	0	0	0	0	0		0	0	n.d.	0	0	n.d.	0.0011	0	99	77110	338729
MGG_01759T0	MCM,MCM_N	N	1	1	1	1	1	1	1	1	1	1	1		n.d.	0.6659	0.4263	0.1998	0.1998	0	0.001	0.0014	0.0005	0.0005	0	0.0015	0.0034	0.0026	0.0026		0	0	n.d.	0	0	n.d.	0.001	0.0015	0.67	335452	78563
MGG_01760T0	Exo70	N	1	1	1	1	1	1	1	1	1	1	1		n.d.	n.d.	n.d.	0	0	0	0	0	0	0	0	0	0	0.0018	0.0018		0	0	n.d.	0	0	n.d.	0	0	n.d.	82391	332513
MGG_01762T0	Clat_adaptor_s	N	1	1	1	1	1	1	1	1	1	1	1		n.d.	n.d.	n.d.	n.d.	n.d.	n.d.	0	0	0	0	0	0	0	0	0		0	0	n.d.	0	0	n.d.	0	0	n.d.	99300	316551
MGG_01763T0	n.d.	N	1	1	1	1	1	1	1	1	1	1	1		n.d.	0	0	0.6323	0.6323	0	0	0	0.0092	0.0092	0	0.0031	0.0031	0.0146	0.0146		0.0005	0.0014	0.36	0	0	n.d.	0.0002	0.0029	0.07	315399	100694
MGG_01764T0	Polysacc_lyase,secretome	Y	1	1	1	1	1	1	1	1	1	1	1		n.d.	0	n.d.	n.d.	n.d.	n.d.	0	0	0	0	0	0.0056	0	0	0		0	0	n.d.	0	0.0027	0	0	0.0013	0	103027	312685	secreted glycosyl hydolases, carbohydrate esterases and polysaccharide lyases
MGG_01765T0	Ist1	N	1	1	1	1	1	1	1	1	1	1	1		n.d.	n.d.	n.d.	n.d.	n.d.	n.d.	0	0	0	0	0	0	0	0	0		0.0006	0	99	0	0	n.d.	0.0003	0	99	311546	104350
MGG_01766T0	TFIID-18kDa	N	1	1	1	1	1	1	1	1	1	1	1		n.d.	n.d.	0	0	0	0	0	0	0	0	0	0	0.0099	0.0049	0.0049		0	0.0018	0	0	0	n.d.	0	0.0009	0	105883	309824
MGG_01767T0	PfkB	N	1	1	1	1	1	1	0.99	1	1	1	0.95		n.d.	n.d.	n.d.	n.d.	n.d.	n.d.	0	0	0	0	0	0	0	0	0		0	0	n.d.	0	0	n.d.	0	0	n.d.	307986	107416
MGG_01768T0	n.d.	N	1	1	1	1	1	1	1	1	1	1	1		n.d.	0	0.198	0.198	0.198	0	0	0.0006	0.0006	0.0006	0	0.0015	0.0029	0.0029	0.0029		0	0	n.d.	0	0	n.d.	0	0.0017	0	303818	109952
MGG_01769T0	Anoctamin	N	1	1	1	1	1	1	1	1	1	1	1		n.d.	n.d.	0.2142	0.2142	0.2142	0	0	0.0006	0.0006	0.0006	0	0	0.0027	0.0027	0.0027		0	0	n.d.	0	0	n.d.	0	0	n.d.	299200	114960
MGG_01769T1	Anoctamin	N	1	1	1	1	1	1	1	1	1	1	1		n.d.	n.d.	0	0	0	0	0	0	0	0	0	0	0.0037	0.0037	0.0037		0	0	n.d.	0	0	n.d.	0	0	n.d.	299578	115000
MGG_01770T0	Metallophos	N	1	1	1	1	1	1	1	1	1	1	1		n.d.	0	0	0.6578	0.6578	0	0	0	0.0027	0.0027	0	0.0037	0.0037	0.0041	0.0041		0.0005	0.0017	0.29	0	0	n.d.	0.0003	0.0033	0.09	118798	296702
MGG_01771T0	Pex2_Pex12	N	1	1	1	1	1	1	1	1	1	1	1		n.d.	n.d.	99	99	99	0	0	0.001	0.001	0.001	0	0	0	0	0		0	0	n.d.	0	0.0014	0	0	0.0007	0	295021	120434
MGG_01772T0	4HBT	N	1	1	1	1	1	1	1	1	1	1	1		n.d.	n.d.	n.d.	n.d.	n.d.	n.d.	0	0	0	0	0	0	0	0	0		0	0.0033	0	0.0013	0	99	0.0006	0.0016	0.37	122428	293630
MGG_01773T0	F-box-like	N	1	1	1	1	1	1	1	1	1	1	1		n.d.	99	99	99	99	0	0.0009	0.0009	0.0017	0.0017	0	0	0	0	0		0.0003	0.0011	0.27	0.0004	0.0014	0.29	0.0009	0.0012	0.75	291448	123394
MGG_01776T0	Fungal_trans,zf-C2H2	N	1	1	1	1	1	1	1	1	1	1	1		n.d.	1.1834	0.0982	0.0982	0.0982	0	0.0013	0.0004	0.0004	0.0004	0	0.0011	0.0042	0.0042	0.0042		0	0	n.d.	0	0.0007	0	0.0012	0.0017	0.71	136901	276790
MGG_01777T0	Fungal_trans,Zn_clus	N	1	1	1	1	1	1	1	1	1	1	1		n.d.	n.d.	0	0	0	0	0	0	0	0	0	0	0.0023	0.0023	0.0023		0	0	n.d.	0.0002	0	99	0.0001	0	99	272603	140388
MGG_01778T0	MFS_1	N	1	1	1	1	1	1	1	1	1	1	1		99	0.2004	99	n.d.	n.d.	n.d.	0.0006	0.0011	0	0	0	0.0028	0	0	0		0.0004	0	99	0.0003	0	99	0.0006	0.0033	0.18	145302	268149	drug transporters
MGG_01779T0	Zn_clus	N	1	1	1	1	1	1	1	1	1	1	1		n.d.	n.d.	99	99	99	0	0	0.0013	0.0013	0.0013	0	0	0	0	0		0	0	n.d.	0	0	n.d.	0	0	n.d.	150921	264104
MGG_01780T0	Transglut_core	N	1	1	1	1	1	1	1	1	1	1	1		n.d.	99	99	99	99	0	0.0007	0.0007	0.0007	0.0007	0	0	0	0	0		0.0003	0	99	0.0003	0	99	0.001	0	99	261184	150985
MGG_01781T0	KH_1	N	1	1	1	1	1	1	1	1	1	1	1		n.d.	n.d.	0.3584	0.3584	0.3584	0	0	0.0005	0.0005	0.0005	0	0	0.0013	0.0013	0.0013		0	0	n.d.	0	0	n.d.	0	0	n.d.	255599	156808
MGG_01782T0	n.d.	N	1	1	1	1	1	1	1	1	1	1	1		n.d.	99	0.2355	0.2355	0.2355	0	0.0006	0.0006	0.0006	0.0006	0	0	0.0024	0.0024	0.0024		0.0002	0	99	0	0	n.d.	0.0006	0	99	250813	163425
MGG_01783T0	HAD_2	N	1	1	1	1	1	1	1	1	1	1	1		n.d.	0	0	0	0	0	0	0	0	0	0	0.0037	0.0037	0.0037	0.0037		0	0	n.d.	0	0	n.d.	0	0.0048	0	166870	248894
MGG_01783T1	HAD_2	N	1	1	1	1	1	1	1	1	1	1	1		n.d.	n.d.	n.d.	n.d.	n.d.	n.d.	0	0	0	0	0	0	0	0	0		0	0	n.d.	0	0	n.d.	0	0	n.d.	167186	247754
MGG_01784T0	Med21	N	1	1	1	1	1	1	1	1	1	1	1		n.d.	n.d.	n.d.	n.d.	n.d.	n.d.	0	0	0	0	0	0	0	0	0		0	0	n.d.	0	0	n.d.	0	0	n.d.	248006	168189
MGG_01785T0	DUF2034	N	1	1	1	1	1	1	1	1	1	1	1		n.d.	99	n.d.	n.d.	n.d.	n.d.	0.0019	0	0	0	0	0	0	0	0		0	0	n.d.	0	0	n.d.	0.0018	0	99	169696	246257
MGG_01786T0	n.d.	N	1	1	1	1	1	1	1	1	1	1	1		n.d.	n.d.	n.d.	n.d.	n.d.	n.d.	0	0	0	0	0	0	0	0	0		0	0	n.d.	0	0	n.d.	0	0	n.d.	245226	170775
MGG_01790T0	Cyt-b5,FA_desaturase	N	1	1	1	1	1	1	1	1	1	1	1		0	0	0	0	0	0	0	0	0	0	0.0031	0.0031	0.008	0.008	0.008		0.0004	0.0012	0.33	0.0005	0	99	0.0004	0.0006	0.67	187935	227302
MGG_01791T0	WD40	N	1	1	1	1	1	1	1	1	1	1	1		n.d.	0	0	n.d.	n.d.	n.d.	0	0	0	0	0	0.001	0.001	0	0		0.0002	0.0005	0.4	0	0	n.d.	0.0001	0.0015	0.07	212543	200632
MGG_01794T0	SWIB	N	1	1	1	1	1	1	1	1	1	1	1		n.d.	99	0	0	0	0	0.0031	0	0	0	0	0	0.0023	0.0023	0.0023		0	0	n.d.	0.0005	0.0013	0.38	0.0027	0.0007	3.86	205857	208752
MGG_01795T0	Pkinase	N	1	1	1	1	1	1	1	1	1	1	1		n.d.	0.4099	0.4099	99	99	0	0.0006	0.0006	0.0006	0.0006	0	0.0014	0.0014	0	0		0	0	n.d.	0	0	n.d.	0.0005	0.0016	0.31	201518	211595
MGG_01796T0	APC_CDC26	N	1	1	1	1	1	1	1	1	1	1	1		n.d.	n.d.	99	99	99	0	0	0.0013	0.0013	0.0013	0	0	0	0	0		0	0	n.d.	0	0	n.d.	0	0	n.d.	217137	198787
MGG_01799T0	n.d.	N	1	1	1	1	1	1	1	1	1	1	1		99	0	99	99	99	0.0008	0	0.0008	0.0008	0.0008	0	0.0055	0	0	0		0.0012	0.0008	1.5	0	0	n.d.	0.0006	0.0066	0.09	223838	191601
MGG_01800T0	XPG_I,XPG_N	N	1	1	1	1	1	1	1	1	1	1	1		n.d.	0	99	99	99	0	0	0.0005	0.0005	0.0005	0	0.0013	0	0	0		0	0	n.d.	0	0	n.d.	0	0.0015	0	187595	226394
MGG_01801T0	Actin	N	1	1	1	1	1	1	1	0.99	1	1	1		n.d.	0	n.d.	n.d.	n.d.	n.d.	0	0	0	0	0	0.0091	0	0	0		0	0	n.d.	0	0.0022	0	0	0.0066	0	229895	184935
MGG_01802T0	Chitin_synth_1,Chitin_synth_1N	N	1	1	1	1	1	1	1	1	1	1	1		n.d.	0	0	0	0	0	0	0	0	0	0	0.0046	0.0031	0.0031	0.0031		0	0	n.d.	0	0	n.d.	0	0.0046	0	180402	232778
MGG_01804T0	Beta-Casp,CPSF73-100_C,Lactamase_B,RMMBL	N	1	1	1	1	1	1	1	1	1	1	1		n.d.	n.d.	0.0868	0.0868	0.0868	0	0	0.0005	0.0005	0.0005	0	0	0.0062	0.0062	0.0062		0	0	n.d.	0.0003	0	99	0.0001	0	99	160402	253140
MGG_01805T0	TAF4	N	1	1	1	1	1	1	1	1	1	1	1		n.d.	0	0	0	0	0	0	0	0	0	0	0.0015	0.0015	0.0015	0.0015		0	0	n.d.	0	0	n.d.	0	0.002	0	257061	157163
MGG_01806T0	Methyltransf_16	N	1	1	1	1	1	1	1	1	1	1	1		n.d.	99	0	0	0	0	0.0013	0	0	0	0	0	0.0032	0.0032	0.0032		0	0	n.d.	0.0006	0	99	0.0009	0	99	155660	259978
MGG_01807T0	UQ_con	N	1	1	1	1	1	1	1	1	1	1	1		n.d.	0	0	0	0	0	0	0	0	0	0	0.0073	0.0073	0.0073	0.0073		0	0	n.d.	0	0	n.d.	0	0.008	0	261998	153682
MGG_01809T0	HAD_2	N	1	1	1	1	1	1	1	1	1	1	1		n.d.	n.d.	99	99	99	0	0	0.0016	0.0016	0.0016	0	0	0	0	0		0	0	n.d.	0	0	n.d.	0	0	n.d.	150524	265939
MGG_01811T0	n.d.	N	1	1	1	1	1	1	1	1	1	1	1		n.d.	n.d.	n.d.	n.d.	n.d.	n.d.	0	0	0	0	0	0	0	0	0		0	0	n.d.	0.0004	0.0006	0.67	0.0002	0.0003	0.67	143327	269015
MGG_01812T0	Amidohydro_3	N	1	1	1	1	1	1	1	1	1	1	1		n.d.	n.d.	0	0	0	0	0	0	0	0	0	0	0.0109	0.0082	0.0082		0	0	n.d.	0	0	n.d.	0	0	n.d.	137278	277136
MGG_01813T0	MRC1	N	1	1	1	1	1	1	1	1	1	1	1		99	99	0.375	0.4349	0.4349	0.0003	0.0007	0.0015	0.0018	0.0018	0	0	0.0041	0.0042	0.0042		0.0004	0	99	0	0	n.d.	0.0008	0	99	132453	280194
MGG_01814T0	SAGA-Tad1	N	1	1	1	1	1	1	1	1	1	1	1		n.d.	99	0.3592	0.3592	0.3592	0	0.001	0.002	0.002	0.002	0	0	0.0055	0.0055	0.0055		0.0004	0	99	0	0	n.d.	0.0008	0	99	129693	285093
MGG_01815T0	Spc97_Spc98	N	1	1	1	1	1	1	1	1	1	1	1		n.d.	99	99	99	99	0	0.001	0.0014	0.0014	0.0014	0	0	0	0	0		0.0004	0	99	0	0	n.d.	0.001	0	99	287773	126121
MGG_01816T0	Pkinase	N	1	1	1	1	1	1	1	1	1	1	1		n.d.	0.2207	0.2597	0.2597	0.2597	0	0.0004	0.0013	0.0013	0.0013	0	0.002	0.005	0.005	0.005		0	0	n.d.	0.0002	0.0006	0.33	0.0005	0.0021	0.24	120319	291290
MGG_01817T0	Med1	N	1	1	1	1	1	1	1	1	1	1	1		n.d.	0.3359	0.3362	0	0	0	0.0006	0.0006	0	0	0	0.0017	0.0017	0.0017	0.0017		0	0	n.d.	0	0	n.d.	0.0006	0.0018	0.33	112486	301980
MGG_01818T0	G-alpha	N	1	1	1	1	1	1	1	1	1	1	1		n.d.	n.d.	0	0	0	0	0	0	0	0	0	0	0.0034	0.0034	0.0034		0	0	n.d.	0	0	n.d.	0	0	n.d.	310682	102706
MGG_01819T0	Phosphorylase	N	1	1	1	1	1	1	1	1	1	1	1		n.d.	0.6074	0.3027	0.3027	0.3027	0	0.001	0.0005	0.0005	0.0005	0	0.0016	0.0016	0.0016	0.0016		0.0002	0	99	0.0002	0	99	0.0008	0.0016	0.5	316162	97578
MGG_01822T0	Pkinase	N	1	1	1	1	1	1	1	1	1	1	1		n.d.	n.d.	0	0	0	0	0	0	0	0	0	0	0.0076	0.0076	0.0076		0	0	n.d.	0	0	n.d.	0	0	n.d.	325921	89777
MGG_01823T0	Avl9	N	1	1	1	1	1	1	1	1	1	1	1		n.d.	99	99	99	99	0	0.0006	0.0006	0.0006	0.0006	0	0	0	0	0		0	0	n.d.	0.0003	0	99	0.0007	0	99	329368	85265
MGG_01824T0	PDZ_1,Trypsin_2	N	1	1	1	1	1	1	1	1	1	1	1		99	0.6656	0.6655	1.1438	1.1438	0.0004	0.0008	0.0008	0.0012	0.0012	0	0.0012	0.0012	0.0011	0.0011		0.0003	0	99	0	0.0012	0	0.0006	0.0012	0.5	80496	332528
MGG_01825T0	n.d.	N	1	1	1	1	1	1	1	1	1	1	1		n.d.	0	0	0	0	0	0	0	0	0	0	0.0057	0.0057	0.0057	0.0057		0	0	n.d.	0	0	n.d.	0	0.0061	0	77633	337159
MGG_01826T0	Bud13	N	1	1	1	1	1	1	1	1	0.99	1	0.98		n.d.	n.d.	0	0	0	0	0	0	0	0	0	0	0.0039	0.0039	0.0039		0	0	n.d.	0	0	n.d.	0	0	n.d.	342343	73544
MGG_01827T0	n.d.	N	1	1	1	1	1	1	1	1	1	1	1		99	99	99	99	99	0.0005	0.0005	0.001	0.001	0.001	0	0	0	0	0		0.0004	0	99	0.0002	0	99	0.0003	0	99	351983	62526
MGG_01828T0	Pribosyl_synth,Pribosyltran_N	N	1	1	1	1	1	1	1	1	1	1	1		n.d.	n.d.	0	0	0	0	0	0	0	0	0	0	0.0046	0.0046	0.0046		0	0	n.d.	0	0	n.d.	0	0	n.d.	59822	354944
MGG_01829T0	XPG_I_2	N	1	1	1	1	1	1	1	1	1	1	1		n.d.	99	0.0841	0	0	0	0.0022	0.0008	0	0	0	0	0.0091	0.0091	0.0091		0	0	n.d.	0	0	n.d.	0.0021	0	99	357725	57647
MGG_01830T0	n.d.	N	1	1	1	1	1	1	1	1	1	1	1		n.d.	n.d.	0.3405	0.3405	0.3405	0	0	0.0027	0.0027	0.0027	0	0	0.008	0.008	0.008		0	0	n.d.	0	0.002	0	0	0.001	0	56188	360054
MGG_01831T0	n.d.	N	1	1	1	1	1	1	1	1	1	1	1		n.d.	n.d.	n.d.	99	99	0	0	0	0.0022	0.0022	0	0	0	0	0		0.0008	0	99	0	0	n.d.	0.0004	0	99	54070	361358
MGG_01832T0	ThiF	N	1	1	1	1	1	1	1	1	1	1	1		n.d.	0.2045	0.0798	0.0798	0.0798	0	0.0009	0.0009	0.0009	0.0009	0	0.0043	0.011	0.011	0.011		0.0003	0.001	0.3	0	0	n.d.	0.001	0.0056	0.18	363455	51230
MGG_01833T0	Fungal_trans,Zn_clus	N	1	1	1	1	1	1	1	1	1	1	1		n.d.	0.3238	0.3241	0.428	0.428	0	0.0011	0.0011	0.0016	0.0016	0	0.0035	0.0035	0.0039	0.0039		0	0.0007	0	0	0	n.d.	0.0011	0.0033	0.33	370883	42090
MGG_01834T0	DnaJ	N	1	1	1	1	1	1	1	1	1	1	1		n.d.	0.4548	0.1514	0.1136	0.1136	0	0.0011	0.0005	0.0005	0.0005	0	0.0024	0.0036	0.0048	0.0048		0	0	n.d.	0.0005	0	99	0.0012	0.0031	0.39	31947	381203
MGG_01835T0	INCENP_ARK-bind	N	1	1	1	1	1	1	1	1	1	1	1		n.d.	0.5877	1.3666	1.3666	1.3666	0	0.001	0.0011	0.0011	0.0011	0	0.0017	0.0008	0.0008	0.0008		0.0001	0	99	0	0	n.d.	0.001	0.002	0.5	26009	386280
MGG_01836T0	Fungal_trans,Zn_clus	N	1	1	1	1	1	1	1	1	1	1	1		n.d.	0.4	0.2661	0.2661	0.2661	0	0.0005	0.001	0.001	0.001	0	0.0012	0.0037	0.0037	0.0037		0.0002	0	99	0	0	n.d.	0.0005	0.0015	0.33	20952	391769
MGG_01837T0	Phosphodiest,PigN	N	1	1	1	1	1	1	1	1	1	1	1		n.d.	0.7814	0.39	0.1946	0.1946	0	0.0009	0.0005	0.0005	0.0005	0	0.0012	0.0012	0.0024	0.0024		0	0	n.d.	0.0002	0	99	0.0008	0.0013	0.62	15689	397945
MGG_01838T0	Csm1	N	1	1	1	1	1	1	1	1	1	1	1		n.d.	0	0.2042	0.2042	0.2042	0	0	0.0009	0.0009	0.0009	0	0.002	0.0044	0.0044	0.0044		0	0	n.d.	0.0004	0	99	0.0002	0.0027	0.07	13203	401891
MGG_01839T0	n.d.	N	1	1	1	1	1	1	1	1	1	1	1		n.d.	0.2364	0.3532	0.3532	0.3532	0	0.0039	0.0039	0.0039	0.0039	0	0.0165	0.0111	0.0111	0.0111		0	0	n.d.	0	0.003	0	0.0038	0.0195	0.19	404304	10891
MGG_01840T0	GATA	N	1	1	1	1	1	1	1	1	1	1	1		99	0.4651	0.4651	0.4651	0.4651	0.0009	0.0009	0.0009	0.0009	0.0009	0	0.0019	0.0019	0.0019	0.0019		0.0007	0	99	0	0	n.d.	0.0012	0.0024	0.5	7582	406354
MGG_01841T0	n.d.	N	1	1	1	1	1	1	1	1	1	1	1		n.d.	0.181	0.3624	0.181	0.181	0	0.001	0.002	0.001	0.001	0	0.0055	0.0055	0.0055	0.0055		0	0	n.d.	0.0005	0	99	0.0012	0.0061	0.2	4274	411310
MGG_01842T0	SAP	N	1	1	1	1	1	1	1	1	1	1	1		99	0.4894	0.1628	0.1628	0.1628	0.0008	0.0008	0.0008	0.0008	0.0008	0	0.0016	0.0048	0.0048	0.0048		0.0003	0.0008	0.37	0	0	n.d.	0.0008	0.0025	0.32	413963	1335
MGG_01843T0	PBP,secretome	Y	1	1	1	1	1	1	1	1	1	1	1		n.d.	0	0	0	0	0	0	0	0	0	0	0.0121	0.012	0.012	0.012		0	0	n.d.	0	0.0033	0	0	0.0116	0	195	416391
MGG_01844T0	PGAP1	N	1	1	1	1	1	1	1	1	1	1	1		n.d.	0.2413	0.0459	0.0459	0.0459	0	0.0019	0.0004	0.0004	0.0004	0	0.0078	0.0079	0.0079	0.0079		0	0	n.d.	0	0	n.d.	0.0018	0.0094	0.19	2081	71274
MGG_01845T0	COPI_assoc	N	1	1	1	1	1	1	1	1	1	1	1		n.d.	n.d.	n.d.	n.d.	n.d.	n.d.	0	0	0	0	0	0	0	0	0		0	0	n.d.	0	0	n.d.	0	0	n.d.	69466	7496
MGG_01846T0	Adaptin_N	N	1	1	1	1	1	1	1	1	1	1	1		n.d.	0.6343	0.507	0.507	0.507	0	0.0028	0.0023	0.0023	0.0023	0	0.0045	0.0045	0.0045	0.0045		0.0002	0	99	0	0.0016	0	0.0026	0.0057	0.46	66059	9091
MGG_01847T0	n.d.	N	1	1	1	1	1	1	1	1	1	1	1		n.d.	1.7685	0.8847	0.8847	0.8847	0	0.0066	0.0033	0.0033	0.0033	0	0.0037	0.0037	0.0037	0.0037		0	0	n.d.	0	0	n.d.	0.0061	0.0043	1.42	11952	64313
MGG_01848T0	Nuf2	N	1	1	1	1	1	1	1	1	1	1	1		n.d.	0	0	0	0	0	0	0	0	0	0	0.0189	0.0172	0.0172	0.0172		0	0	n.d.	0	0	n.d.	0	0.0156	0	62857	13027
MGG_01849T0	n.d.	N	1	1	1	1	1	1	1	1	1	1	1		99	99	0.4062	0.4062	0.4062	0.0006	0.0012	0.0011	0.0011	0.0011	0	0	0.0028	0.0028	0.0028		0.0004	0	99	0	0	n.d.	0.0013	0	99	18103	55247
MGG_01850T0	n.d.	N	1	1	1	1	1	1	0.99	1	1	1	1		n.d.	0	0	0	0	0	0	0	0	0	0	0.0187	0.0138	0.0136	0.0136		0.0005	0	99	0	0	n.d.	0.0003	0.0159	0.02	25509	50344
MGG_01851T0	secretome	Y	1	1	1	1	1	1	1	1	1	1	1		n.d.	0.2299	0.2412	n.d.	0	n.d.	0.0056	0.0028	0	0	0	0.0244	0.0117	0	0.0117		0	0	n.d.	0.0015	0.0045	0.33	0.0053	0.0158	0.34	49364	27331
MGG_01852T0	CactinC_cactus,Cactin_mid	N	1	1	1	1	1	1	1	1	1	1	1		n.d.	0.1095	0.0822	0.0467	0.0467	0	0.0009	0.0009	0.0009	0.0009	0	0.0081	0.0108	0.019	0.019		0	0	n.d.	0	0	n.d.	0.0009	0.0081	0.11	28840	45925
MGG_01853T0	Fork_head	N	1	0.99	0.99	0.99	0.99	1	1	1	0.99	0.99	0.98		99	0.1369	0.2032	0.1721	0.1721	0.0005	0.004	0.0063	0.0059	0.0059	0	0.0292	0.0312	0.0342	0.0342		0.0005	0.0007	0.71	0.0005	0.0044	0.11	0.0039	0.0258	0.15	34714	40322
MGG_01855T0	Fig1	N	1	1	1	1	1	1	0.99	1	0.95	1	0.86		n.d.	n.d.	0.0943	0.0823	0.0823	0	0	0.0054	0.0054	0.0054	0	0	0.0572	0.0656	0.0656		0	0	n.d.	0	0	n.d.	0	0	n.d.	49908	27002
MGG_01856T0	Glyco_transf_90	N	1	1	1	1	1	1	1	1	1	1	1		n.d.	n.d.	0.1913	0.1913	0.1913	0	0	0.0032	0.0032	0.0032	0	0	0.0165	0.0165	0.0165		0	0	n.d.	0.0007	0	99	0.0004	0	99	24905	51117
MGG_01857T0	XLF	N	1	1	1	1	1	1	1	1	1	1	1		n.d.	n.d.	0.388	0.388	0.388	0	0	0.0104	0.0104	0.0104	0	0	0.0268	0.0268	0.0268		0	0	n.d.	0	0	n.d.	0	0	n.d.	20424	54093
MGG_01859T0	n.d.	N	1	1	1	1	1	1	0.95	0.99	0.9	0.96	1		0	0	0.0797	0.0509	0.0509	0	0	0.003	0.0018	0.0018	0.0018	0.0018	0.037	0.0348	0.0348		0	0.0011	0	0.0008	0.0087	0.09	0.0005	0.0073	0.07	65196	9531
MGG_01861T0	secretome	Y	1	1	1	1	1	1	1	0.94	0.92	0.99	0.89		n.d.	0.254	0.2557	0.2557	0.2557	0	0.0078	0.0078	0.0078	0.0078	0	0.0308	0.0306	0.0306	0.0306		0	0	n.d.	0.0017	0.0042	0.4	0.006	0.0064	0.94	69672	6731
MGG_01862T0	Zip	N	1	1	1	1	1	1	1	1	1	1	1		n.d.	n.d.	0.0414	0.0414	0.0414	0	0	0.0008	0.0008	0.0008	0	0	0.0198	0.0198	0.0198		0	0	n.d.	0	0	n.d.	0	0	n.d.	72332	2979
MGG_01863T0	PA,Peptidase_M28,secretome	Y	1	1	1	1	1	1	1	1	1	1	1		n.d.	0.0356	0	0	0	0	0.0008	0	0	0	0	0.0213	0.0327	0.0271	0.0271		0.0007	0	99	0	0.0013	0	0.0012	0.0099	0.12	75341	459
MGG_01864T0	SnoaL_4	N	1	1	1	1	1	1	1	1	1	1	1		n.d.	n.d.	0.0267	0.0267	0.0267	0	0	0.0023	0.0023	0.0023	0	0	0.0872	0.0872	0.0872		0.0011	0	99	0	0	n.d.	0.0006	0	99	5632	77645
MGG_01865T0	p450	N	1	1	1	1	1	1	1	1	1	1	0.99		n.d.	0.0393	0.0463	0.0463	0.0463	0	0.0007	0.0029	0.0029	0.0029	0	0.0187	0.0635	0.0635	0.0635		0	0	n.d.	0	0.0055	0	0	0.007	0	2948	949
MGG_01866T0	n.d.	N	1	0.99	0.99	0.97	0.99	0.85	0.93	0.89	0.83	0.91	0.67		n.d.	0.4375	0.0675	0.2399	0.0967	0	0.0118	0.003	0.0151	0.0037	0	0.0269	0.0445	0.0628	0.0387		0	0	n.d.	0.0017	0.0045	0.38	0.0058	0.0068	0.85	413	3943
MGG_01867T0	n.d.	N	1	1	1	1	1	1	1	1	1	1	1		n.d.	0.4286	0.1161	0.2445	0.2445	0	0.0021	0.0036	0.0036	0.0036	0	0.005	0.0311	0.0146	0.0146		0.0004	0.0013	0.31	0.0004	0.0011	0.36	0.0021	0.0041	0.51	33432	259
MGG_01868T0	Polysacc_deac_1,secretome	Y	1	1	1	0.94	0.95	1	1	1	1	1	1		n.d.	n.d.	0.6211	0.8284	0.731	0	0	0.0209	0.0285	0.0283	0	0	0.0337	0.0344	0.0387		0.0002	0	99	0	0	n.d.	0.0001	0	99	28977	4569	secreted glycosyl hydolases, carbohydrate esterases and polysaccharide lyases
MGG_01870T0	n.d.	N	1	1	1	1	1	1	1	1	1	1	1		0	0.1466	0.0648	0.0971	0.0971	0	0.0046	0.0018	0.0028	0.0028	0.0026	0.0314	0.0284	0.0285	0.0285		0	0.0011	0	0.0004	0	99	0.0047	0.0306	0.15	20769	13904
MGG_01872T0	CFEM,secretome	Y	1	1	1	1	1	1	1	1	1	1	1		n.d.	0.1006	0.1031	0.1031	0.1031	0	0.0028	0.0028	0.0028	0.0028	0	0.0275	0.0271	0.0271	0.0271		0	0	n.d.	0	0	n.d.	0.0027	0.029	0.09	14171	20648
MGG_01873T0	ATP_transf	N	1	1	1	1	1	1	1	1	1	1	1		n.d.	0.1502	0.0416	0.0416	0.0416	0	0.0028	0.0014	0.0014	0.0014	0	0.0186	0.0332	0.0332	0.0332		0	0	n.d.	0	0	n.d.	0.003	0.0145	0.21	11716	22730
MGG_01874T0	MFS_1	N	1	1	1	1	1	1	1	1	1	1	1		0	0.0337	0.039	0.039	0.039	0	0.0009	0.0018	0.0018	0.0018	0.0045	0.0266	0.0458	0.0458	0.0458		0	0.0029	0	0	0.002	0	0.001	0.015	0.07	24650	9571
MGG_01875T0	n.d.	N	1	1	0.95	0.91	0.91	0.99	0.98	0.91	0.62	0.83	0.81		n.d.	0.7642	0.102	0.1991	0.1799	0	0.0099	0.0045	0.0116	0.0101	0	0.0129	0.0445	0.0585	0.0562		0	0	n.d.	0.0013	0	99	0.0058	0.0078	0.74	6698	27869
MGG_01876T0	Glyco_hydro_18,secretome	Y	1	1	1	1	1	0.92	0.97	0.97	0.89	0.97	0.96		n.d.	n.d.	0.081	0.1839	0.1839	0	0	0.0031	0.0041	0.0041	0	0	0.0377	0.0225	0.0225		0	0.0025	0	0	0	n.d.	0	0.0017	0	31276	3848
MGG_01877T0	MFS_1	N	1	1	1	1	1	1	1	1	1	1	1		n.d.	0	0.0258	0.029	0.029	0	0	0.0015	0.0016	0.0016	0	0.0056	0.0597	0.0539	0.0539		0	0	n.d.	0	0	n.d.	0	0.0027	0	1654	33082
MGG_01879T0	secretome	Y	1	1	1	1	1	1	1	1	1	1	1		n.d.	n.d.	0.59	0.3518	0.3518	0	0	0.0198	0.0129	0.0129	0	0	0.0335	0.0366	0.0366		0	0	n.d.	0	0	n.d.	0	0	n.d.	1081	149
MGG_01882T0	Abhydrolase_6	N	1	1	1	1	1	0.99	1	0.87	0.98	1	0.99		n.d.	0.0577	0.0595	0.0901	0.109	0	0.0008	0.0076	0.0085	0.0098	0	0.0142	0.1277	0.0942	0.0897		0	0	n.d.	0	0.0017	0	0.0012	0.0025	0.48	50003	137
MGG_01883T0	MFS_1	N	1	1	1	1	1	1	1	1	1	1	1		99	n.d.	0.0429	0.0429	0.0429	0.0008	0	0.0016	0.0016	0.0016	0	0	0.0363	0.0363	0.0363		0.0007	0	99	0	0	n.d.	0.0003	0	99	46784	1809
MGG_01885T0	Fn3-like,Glyco_hydro_3,Glyco_hydro_3_C	N	1	1	1	1	1	0.99	1	1	0.96	1	0.99		0	0.0947	0.0099	0.0099	0.0099	0	0.0005	0.0005	0.0005	0.0005	0.0026	0.0053	0.0499	0.0499	0.0499		0	0.0019	0	0.0003	0.0009	0.33	0.0001	0.0029	0.03	35457	13067	secreted glycosyl hydolases, carbohydrate esterases and polysaccharide lyases
MGG_01886T0	TPR_11	N	1	1	1	1	1	0.98	1	1	1	1	0.98		n.d.	n.d.	0	0.0377	0.0377	0	0	0	0.0015	0.0015	0	0	0.0254	0.041	0.041		0	0	n.d.	0.0008	0	99	0.0004	0	99	33159	17429
MGG_01887T0	Fungal_trans_2,Zn_clus	N	1	1	1	1	1	1	1	1	1	1	1		0.2903	0.4362	0.0885	0.0921	0.0921	0.0004	0.0013	0.0034	0.0034	0.0034	0.0015	0.0029	0.0385	0.037	0.037		0.0003	0.0008	0.37	0.0002	0.0009	0.22	0.001	0.0015	0.67	27751	20010
MGG_01888T0	WD40	N	1	1	1	1	1	1	1	1	1	1	1		n.d.	n.d.	0.2271	0.2194	0.2184	0	0	0.0075	0.0057	0.0076	0	0	0.0332	0.026	0.0349		0	0	n.d.	0	0.0014	0	0	0.0007	0	29681	19764
MGG_01890T0	n.d.	N	1	1	1	1	1	1	1	1	1	1	0.96		n.d.	0.06	0.063	0.0788	0.0788	0	0.0022	0.0022	0.003	0.003	0	0.0372	0.035	0.0377	0.0377		0	0	n.d.	0.0009	0	99	0.0027	0.0136	0.2	39990	9920
MGG_01891T0	n.d.	N	1	1	0.98	0.98	0.97	1	1	1	1	0.99	0.85		n.d.	1.0808	1.0732	0.9587	0.8533	0	0.0654	0.0347	0.0662	0.0739	0	0.0605	0.0323	0.0691	0.0866		0	0	n.d.	0.0018	0	99	0.0118	0.0121	0.98	8553	41998
MGG_01892T0	TPP_enzyme_C,TPP_enzyme_M,TPP_enzyme_N	N	1	1	1	1	1	1	1	1	0.99	1	1		n.d.	0.0825	0.138	0.0709	0.0709	0	0.0026	0.0033	0.002	0.002	0	0.0317	0.0238	0.0277	0.0277		0	0	n.d.	0.0007	0.0038	0.18	0.0033	0.0183	0.18	43148	6275
MGG_01893T0	UPF0086	N	1	1	1	1	1	1	1	0.99	0.96	1	0.98		n.d.	0.0552	0.0373	0.0462	0	0	0.0032	0.0016	0.0016	0	0	0.0582	0.0431	0.0349	0.0349		0	0	n.d.	0	0.0036	0	0.0037	0.0409	0.09	4938	44965
MGG_01894T0	Acyltransferase	N	1	1	1	1	1	1	1	1	0.99	1	1		n.d.	0	0	0	0	0	0	0	0	0	0	0.0598	0.0181	0.0609	0.0609		0	0	n.d.	0	0.0008	0	0	0.0542	0	46864	1412
MGG_01895T0	Pantoate_ligase	N	1	1	1	1	1	1	1	0.98	1	1	0.98		n.d.	99	0.0824	0.1857	0.1857	0	0.0009	0.0039	0.0048	0.0048	0	0	0.0472	0.0258	0.0258		0	0	n.d.	0.0006	0	99	0.0009	0	99	163	50249
MGG_01896T0	DUF4066	N	1	1	1	1	1	1	0.99	1	0.94	0.99	1		n.d.	0	0.8584	0.7956	0.7956	0	0	0.0131	0.0119	0.0119	0	0.0046	0.0153	0.0149	0.0149		0	0	n.d.	0	0	n.d.	0	0.0045	0	911	6800
MGG_01900T0	secretome	Y	0	0	0	0	0	0	1	0	0	1	0		NA	NA	NA	NA	NA	NA	NA	NA	NA	NA	NA	NA	NA	NA	NA		0	0	n.d.	0	0	n.d.	0	0	n.d.	1846	2636
MGG_01903T0	Abhydrolase_6	N	1	1	1	1	1	0.89	0.97	0.94	0.83	0.75	0.86		n.d.	0.8571	0.2143	0.39	0.39	0	0.0455	0.0131	0.0116	0.0116	0	0.0531	0.0611	0.0298	0.0298		0	0	n.d.	0	0	n.d.	0	0	n.d.	2362	1467
MGG_01904T0	n.d.	N	1	1	1	1	1	1	0	1	1	1	1		n.d.	n.d.	0.4972	0.154	0.154	0	0	0.0123	0.0058	0.0058	0	0	0.0247	0.0378	0.0378		0	0	n.d.	0	0	n.d.	0	0	n.d.	865	3716
MGG_01905T0	n.d.	N	1	1	1	1	1	1	1	1	1	1	1		n.d.	n.d.	0	0	0	0	0	0	0	0	0	0	0.0078	0.0078	0.0078		0	0	n.d.	0	0	n.d.	0	0	n.d.	16376	398
MGG_01906T0	NAS	N	1	1	1	1	1	1	1	1	1	1	1		n.d.	99	1.3637	1.3637	1.3637	0	0.0015	0.0045	0.0045	0.0045	0	0	0.0033	0.0033	0.0033		0	0	n.d.	0	0	n.d.	0.0014	0	99	9673	7158
MGG_01909T0	Rhodanese	N	1	1	1	1	1	1	1	1	1	1	1		n.d.	n.d.	n.d.	n.d.	n.d.	n.d.	0	0	0	0	0	0	0	0	0		0.0023	0	99	0	0	n.d.	0.0011	0	99	15162	2035
MGG_01910T0	n.d.	N	1	1	1	1	1	1	1	1	1	1	1		99	99	0.0864	0.0875	0.0875	0.0015	0.0029	0.0045	0.0031	0.0031	0	0	0.0524	0.0349	0.0349		0.0012	0	99	0.0007	0	99	0.0017	0	99	16823	612
MGG_01912T0	Fn3-like,Glyco_hydro_3,Glyco_hydro_3_C,secretome	Y	1	1	1	1	1	1	1	1	1	1	1		0	0.0327	0.0628	0.0761	0.0761	0	0.0011	0.0038	0.0043	0.0043	0.0018	0.0323	0.0598	0.0559	0.0559		0	0.0013	0	0.0005	0.0008	0.62	0.0014	0.0286	0.05	11086	381	secreted glycosyl hydolases, carbohydrate esterases and polysaccharide lyases
MGG_01914T0	n.d.	N	1	1	1	1	1	1	1	1	1	1	1		n.d.	0.1444	0.2705	0.1383	0.1383	0	0.0047	0.0097	0.0066	0.0066	0	0.0329	0.0359	0.0475	0.0475		0.0006	0	99	0	0	n.d.	0.005	0.0335	0.15	5292	8059
MGG_01916T0	n.d.	N	1	1	1	1	1	1	1	1	1	1	1		n.d.	n.d.	0.0712	0.0487	0.0487	0	0	0.0016	0.0008	0.0008	0	0	0.022	0.0169	0.0169		0	0.001	0	0	0	n.d.	0	0.0005	0	4927	7581
MGG_01917T0	Sld5	N	1	1	1	1	1	1	1	1	1	1	1		n.d.	0	0.0876	0	0	0	0	0.0018	0	0	0	0.0052	0.0209	0.0209	0.0209		0	0	n.d.	0	0	n.d.	0	0.0052	0	3381	10081
MGG_01918T0	Amidase	N	1	1	1	1	1	1	1	1	1	1	1		0	0	0.1305	0.179	0.179	0	0	0.0027	0.0046	0.0046	0.0021	0.0042	0.021	0.0254	0.0254		0.0003	0.002	0.15	0	0	n.d.	0.0002	0.0035	0.06	11746	805
MGG_01920T0	Fungal_trans	N	1	1	1	1	1	1	1	1	0.99	1	1		0.6975	0.1636	0.138	0.1216	0.1216	0.0012	0.0069	0.0064	0.0057	0.0057	0.0017	0.0422	0.0462	0.0472	0.0472		0.0007	0.0007	1	0.0003	0.0069	0.04	0.0058	0.0342	0.17	2474	33331
MGG_01921T0	Aa_trans	N	1	1	1	1	1	1	1	0.9	1	1	0.95		n.d.	0	0	0.0169	0.0169	0	0	0	0.0008	0.0008	0	0.0291	0.0449	0.0501	0.0501		0	0	n.d.	0	0.0142	0	0	0.0229	0	31819	5122
MGG_01922T0	Polysacc_deac_1	N	1	1	1	1	1	1	1	1	1	1	1		n.d.	0.127	0.2453	0	0	0	0.0012	0.0024	0	0	0	0.0094	0.0097	0.0095	0.0095		0	0	n.d.	0.0009	0.0032	0.28	0.0007	0.0024	0.29	29656	7244
MGG_01923T0	ADH_N,ADH_zinc_N	N	1	1	1	1	1	0.95	1	0.99	0.99	1	1		n.d.	0.184	0.2239	0.3447	0.2867	0	0.0054	0.0057	0.0071	0.0071	0	0.0294	0.0253	0.0207	0.0249		0.0006	0.0018	0.33	0.0025	0	99	0.0055	0.028	0.2	9130	27916
MGG_01924T0	p450	N	1	1	1	1	1	1	1	1	1	1	0.99		n.d.	0.195	0.0883	0.1328	0.1328	0	0.0016	0.0032	0.005	0.005	0	0.0083	0.0366	0.0378	0.0378		0	0	n.d.	0	0.0013	0	0.0017	0.0083	0.2	10757	25249
MGG_01925T0	FAD_binding_1,Flavodoxin_1,NAD_binding_1,p450	N	1	1	1	1	1	1	0.94	0.98	0.97	1	0.99		n.d.	0.0835	0.0848	0.1101	0.1101	0	0.0027	0.0028	0.0031	0.0031	0	0.0323	0.0325	0.0281	0.0281		0.0004	0.0005	0.8	0.0011	0.0042	0.26	0.0025	0.0274	0.09	21280	13171
MGG_01931T0	MFS_1	N	1	1	1	1	1	1	1	1	1	1	1		99	0.1026	0.0891	0.0529	0.0529	0.0013	0.0007	0.0033	0.002	0.002	0	0.0065	0.0372	0.0375	0.0375		0.0007	0	99	0.0007	0.0055	0.13	0.0008	0.0071	0.11	26748	9166
MGG_01932T0	DUF3328	N	1	1	1	1	1	1	1	1	1	1	1		n.d.	n.d.	0.1206	0.0826	0.0826	0	0	0.0047	0.0048	0.0048	0	0	0.0391	0.0575	0.0575		0	0	n.d.	0.0008	0	99	0.0004	0	99	29449	7472
MGG_01933T0	Phytase-like	N	1	1	1	1	1	0.99	1	1	1	1	1		n.d.	0	0.0838	0.0562	0.0562	0	0	0.0058	0.0027	0.0027	0	0.0066	0.0694	0.048	0.048		0	0	n.d.	0.0005	0.0014	0.36	0.0002	0.0021	0.1	5781	30995
MGG_01934T0	n.d.	N	1	1	1	1	1	1	1	1	1	1	1		n.d.	n.d.	0.1603	0.3261	0.3261	0	0	0.0071	0.0072	0.0072	0	0	0.0442	0.0221	0.0221		0	0	n.d.	0.0014	0.0031	0.45	0.001	0.0016	0.62	4534	32960
MGG_01935T0	adh_short	N	1	1	1	1	1	1	1	0.99	1	1	0.93		n.d.	0.0738	0.058	0.1063	0.1063	0	0.0034	0.0023	0.0057	0.0057	0	0.0465	0.0395	0.0539	0.0539		0	0	n.d.	0.0007	0.0106	0.07	0.0038	0.0285	0.13	35050	869
MGG_01940T0	n.d.	N	1	1	1	1	1	0.99	0	1	1	1	0.97		n.d.	n.d.	0.0575	0.1129	0.1129	0	0	0.001	0.001	0.001	0	0	0.0172	0.0087	0.0087		0	0	n.d.	0	0	n.d.	0	0	n.d.	6111	180
MGG_01941T0	FAD_binding_4,secretome	Y	1	1	1	1	1	1	0	1	1	0.99	1		99	99	0.0677	0.0449	0.0449	0.0007	0.0029	0.0036	0.0029	0.0029	0	0	0.0534	0.0647	0.0647		0	0	n.d.	0	0	n.d.	0	0	n.d.	3576	1980
MGG_01943T0	Cutinase,secretome	Y	1	1	1	1	1	1	0	1	1	1	1		n.d.	0	0	0	0	0	0	0	0	0	0	0.0079	0.0693	0.0895	0.0895		0	0	n.d.	0	0	n.d.	0	0	n.d.	460	2538	secreted glycosyl hydolases, carbohydrate esterases and polysaccharide lyases
MGG_01944T0	secretome	Y	1	1	1	1	1	1	0	1	0.99	1	0.9		n.d.	0.1013	0.0714	0.0681	0.0681	0	0.0082	0.0066	0.0066	0.0066	0	0.0811	0.0927	0.0964	0.0964		0	0	n.d.	0	0	n.d.	0	0	n.d.	942	627
MGG_01945T0	n.d.	N	1	1	0.96	0.96	0.96	1	0.04	1	0.96	0.98	0.99		n.d.	0.3286	0.0984	0.083	0.083	0	0.0038	0.0039	0.0039	0.0039	0	0.0116	0.0393	0.047	0.047		0	0	n.d.	0	0	n.d.	0	0	n.d.	5861	1
MGG_01946T0	Zn_clus	N	1	0	0	0	0	0	0	0	0	0	0		n.d.	NA	NA	NA	NA	0	NA	NA	NA	NA	0	NA	NA	NA	NA		0	0	n.d.	0	0	n.d.	0	0	n.d.	4661	5107
MGG_01947T0	p450	N	1	0	0	0	0	0	0	0	0	0	0		n.d.	NA	NA	NA	NA	0	NA	NA	NA	NA	0	NA	NA	NA	NA		0	0	n.d.	0	0	n.d.	0	0	n.d.	7845	1697
MGG_01949T0	Prenyltrans_1,Terpene_synth_C	N	1	1	0	0	0	0	0	0	0	0	0		99	0.3299	NA	NA	NA	0.0004	0.0013	NA	NA	NA	0	0.0038	NA	NA	NA		0	0	n.d.	0	0	n.d.	0	0	n.d.	11933	1030	key secondary metabolic enzymes
MGG_01950T0	p450	N	1	0	0	0	0	0	0	0	0	0	0		n.d.	NA	NA	NA	NA	0	NA	NA	NA	NA	0	NA	NA	NA	NA		0	0	n.d.	0	0	n.d.	0	0	n.d.	4975	9133
MGG_01951T0	AMP-binding,AMP-binding_C	N	1	0	0	0	0	0	0	0	0	0	0		n.d.	NA	NA	NA	NA	0	NA	NA	NA	NA	0	NA	NA	NA	NA		0	0	n.d.	0	0	n.d.	0	0	n.d.	6589	7462
MGG_01952T0	secretome	Y	1	1	1	1	1	1	0.05	1	0.92	1	1		n.d.	99	0.041	0.0745	0.0745	0	0.0018	0.0026	0.0044	0.0044	0	0	0.0638	0.0587	0.0587		0	0	n.d.	0	0	n.d.	0	0	n.d.	2751	2125
MGG_01953T0	secretome	Y	1	1	1	1	1	1	0	1	1	1	1		n.d.	n.d.	0.5512	0.5512	0.5512	0	0	0.0166	0.0166	0.0166	0	0	0.0302	0.0302	0.0302		0	0	n.d.	0	0	n.d.	0	0	n.d.	9575	2939
MGG_01956T0	secretome	Y	1	1	1	1	1	1	0	1	1	1	1		n.d.	0.0479	0.2405	0.4788	0.4788	0	0.0012	0.0023	0.0023	0.0023	0	0.0244	0.0097	0.0049	0.0049		0	0	n.d.	0	0	n.d.	0	0	n.d.	7571	4522
MGG_01960T0	Pyr_redox_3	N	1	0	0	0	0	0	0	0	0	0	0		n.d.	NA	NA	NA	NA	0	NA	NA	NA	NA	0	NA	NA	NA	NA		0	0	n.d.	0	0	n.d.	0	0	n.d.	10455	3784
MGG_01961T0	UDPGT	N	1	0	0.92	0	1	0	1	0	0	0	0		n.d.	NA	0.1534	NA	0	0	NA	0.0085	NA	0	0	NA	0.0555	NA	0.0043		0	0	n.d.	0	0	n.d.	0	0	n.d.	1926	12697
MGG_01963T0	secretome	Y	1	1	0.99	1	1	0	0	0	0	0	0		n.d.	0	1.2466	n.d.	n.d.	n.d.	0	0.0287	0	0	0	0.0073	0.0231	0	0		0	0	n.d.	0	0	n.d.	0	0	n.d.	100	843
MGG_01964T0	secretome	Y	1	1	1	1	1	0	0	0	0	0	0		n.d.	99	2.1237	n.d.	n.d.	n.d.	0.003	0.024	0	0	0	0	0.0113	0	0		0	0	n.d.	0	0	n.d.	0	0	n.d.	253	1240
MGG_01969T0	TRAPPC10	N	1	1	1	1	1	0.82	1	0	0	0.36	0		n.d.	0.1289	0.0574	0.4301	0.4301	0	0.0015	0.0009	0.0003	0.0003	0	0.0118	0.0148	0.0007	0.0007		0	0	n.d.	0	0	n.d.	0	0	n.d.	76585	303
MGG_01970T0	M20_dimer,Peptidase_M20,secretome	Y	1	1	1	1	1	1	1	1	0.67	1	0		n.d.	0.6964	0.3484	n.d.	n.d.	n.d.	0.0021	0.0021	0	0	0	0.003	0.0059	0	0		0	0	n.d.	0	0	n.d.	0	0	n.d.	73070	5691
MGG_01971T0	Prenyltrans_2	N	1	1	1	1	1	1	1	1	1	1	0		n.d.	0.7134	0.474	n.d.	n.d.	n.d.	0.0049	0.0049	0	0	0	0.0068	0.0102	0	0		0	0	n.d.	0	0	n.d.	0	0	n.d.	67398	13283
MGG_01972T0	Ilm1	N	1	1	1	1	1	1	1	1	1	1	0		n.d.	0	n.d.	n.d.	n.d.	n.d.	0	0	0	0	0	0.0083	0	0	0		0	0	n.d.	0	0	n.d.	0	0	n.d.	14869	65402
MGG_01973T0	NatB_MDM20	N	1	1	1	1	1	1	1	1	1	1	0		n.d.	0.4887	0.2753	99	99	0	0.005	0.0029	0.0005	0.0005	0	0.0101	0.0106	0	0		0	0	n.d.	0	0	n.d.	0	0	n.d.	61567	16201
MGG_01974T0	CVNH	N	1	1	1	1	1	1	1	1	1	1	0		n.d.	0	0	n.d.	n.d.	n.d.	0	0	0	0	0	0.0355	0.0244	0	0		0	0	n.d.	0	0	n.d.	0	0	n.d.	20464	59858
MGG_01975T0	n.d.	N	1	1	1	1	1	1	1	1	1	1	0		n.d.	0.3411	0.4536	0.2196	0.2196	0	0.0076	0.0083	0.0006	0.0006	0	0.0222	0.0183	0.0027	0.0027		0	0	n.d.	0	0	n.d.	0	0	n.d.	22726	56552
MGG_01976T0	RabGAP-TBC	N	1	1	1	1	1	1	1	1	1	1	1		n.d.	0.1056	0.0945	n.d.	n.d.	n.d.	0.0006	0.0006	0	0	0	0.0059	0.0064	0	0		0.0002	0	99	0	0	n.d.	0.0007	0.0069	0.1	51360	26850
MGG_01977T0	DUF604,secretome	Y	1	1	1	1	1	1	1	1	1	1	1		n.d.	0.7373	0.3689	0	0	0	0.0018	0.0027	0	0	0	0.0024	0.0073	0.0024	0.0024		0	0	n.d.	0	0	n.d.	0.0017	0.0027	0.63	47141	32440
MGG_01978T0	RRM_5,eIF2A	N	1	1	1	1	1	1	1	1	1	1	1		n.d.	0	0	n.d.	n.d.	n.d.	0	0	0	0	0	0.0089	0.011	0	0		0.0002	0.0016	0.12	0	0	n.d.	0.0001	0.0088	0.01	43483	35173
MGG_01979T0	Cpn60_TCP1	N	1	1	1	1	1	1	1	1	1	1	1		n.d.	0.0617	0	n.d.	n.d.	n.d.	0.0009	0	0	0	0	0.014	0.0023	0	0		0	0	n.d.	0.0004	0	99	0.001	0.0157	0.06	38501	41107
MGG_01980T0	n.d.	N	1	1	1	1	1	1	1	1	1	1	1		n.d.	0.7397	0.4475	99	99	0	0.0094	0.0097	0.0013	0.0013	0	0.0127	0.0216	0	0		0	0	n.d.	0	0	n.d.	0.0073	0.0166	0.44	42227	38554
MGG_01981T0	DUF1903	N	1	1	1	1	1	1	1	1	1	1	1		n.d.	99	99	99	99	0	0.0036	0.0036	0.0036	0.0036	0	0	0	0	0		0	0	n.d.	0	0	n.d.	0.0034	0	99	43758	36996
MGG_01982T0	Glyco_transf_90	N	1	1	1	1	1	1	1	1	1	1	1		n.d.	99	0.2237	99	99	0	0.0005	0.0018	0.0009	0.0009	0	0	0.0081	0	0		0.0005	0.0008	0.62	0.0005	0.002	0.25	0.0009	0.0035	0.26	45538	32365
MGG_01983T0	n.d.	N	1	1	1	1	1	1	1	1	1	1	1		n.d.	n.d.	0.3205	n.d.	n.d.	n.d.	0	0.0064	0	0	0	0	0.0201	0	0		0	0	n.d.	0.0022	0.0086	0.26	0.0033	0.0129	0.26	50095	29632
MGG_01984T0	n.d.	N	1	1	1	1	1	1	1	1	1	1	1		n.d.	99	0.8624	99	99	0	0.001	0.0059	0.001	0.001	0	0	0.0069	0	0		0	0	n.d.	0.0042	0.0107	0.39	0.0027	0.0059	0.46	52838	27481
MGG_01985T0	DUF3474,FA_desaturase	N	1	1	1	1	1	1	1	1	1	1	1		n.d.	0.1374	0.1374	n.d.	n.d.	n.d.	0.0009	0.0009	0	0	0	0.0064	0.0064	0	0		0.0004	0	99	0	0	n.d.	0.0011	0.0057	0.19	56905	22443
MGG_01986T0	DUF1996,secretome	Y	1	1	1	1	1	1	1	0.99	1	1	1		n.d.	0.0766	0	99	99	0	0.0022	0	0.0011	0.0011	0	0.0293	0.0192	0	0		0	0	n.d.	0.0013	0.0065	0.2	0.002	0.0098	0.2	13130	67406
MGG_01987T0	n.d.	N	1	1	1	1	1	1	1	1	1	1	1		n.d.	0.0747	0.1065	n.d.	n.d.	n.d.	0.0005	0.0011	0	0	0	0.0072	0.0102	0	0		0.0002	0	99	0.0003	0.005	0.06	0.0005	0.0067	0.07	9235	69447
MGG_01988T0	DEK_C,SWIB	N	1	1	1	1	1	1	1	1	1	1	1		0	0.1051	0.1571	0.1589	0.1589	0	0.0015	0.0015	0.0015	0.0015	0.0049	0.0147	0.0098	0.0097	0.0097		0	0.0022	0	0.001	0.0116	0.09	0.0022	0.0132	0.17	6486	72884
MGG_01989T0	n.d.	N	1	1	1	1	1	1	1	1	1	1	1		n.d.	0.5154	0.3113	0	0	0	0.0058	0.004	0	0	0	0.0112	0.0127	0.0022	0.0022		0	0.001	0	0.0038	0.0059	0.64	0.0065	0.0134	0.49	78191	1996
MGG_01990T0	bZIP_1	N	1	1	1	1	1	1	1	1	1	1	1		n.d.	0	99	n.d.	0	n.d.	0	0.0023	0	0	0	0.0054	0	0	0.0054		0	0	n.d.	0	0	n.d.	0	0.0065	0	419	79841
MGG_01991T0	Aldedh	N	1	1	1	1	1	1	1	1	1	1	1		n.d.	0.0512	0.0454	0.2223	0.2223	0	0.0009	0.0009	0.0009	0.0009	0	0.0173	0.0195	0.0041	0.0041		0.0003	0	99	0	0.0012	0	0.001	0.0191	0.05	348	38702
MGG_01992T0	n.d.	N	1	1	1	1	1	1	1	1	1	1	1		n.d.	99	0.5419	99	99	0	0.0155	0.0091	0.0031	0.0031	0	0	0.0169	0	0		0	0	n.d.	0.0015	0	99	0.0125	0	99	3590	36982
MGG_01993T0	secretome	Y	1	1	1	1	1	1	1	1	1	1	1		n.d.	n.d.	n.d.	n.d.	n.d.	n.d.	0	0	0	0	0	0	0	0	0		0.0018	0	99	0	0	n.d.	0.0009	0	99	35821	4883
MGG_01994T0	NAD_binding_10,secretome	Y	1	1	1	1	1	1	1	1	1	1	1		n.d.	0.3055	0.0999	0	0	0	0.0016	0.0016	0	0	0	0.0053	0.0163	0.0054	0.0054		0	0	n.d.	0	0	n.d.	0.0017	0.005	0.34	33420	6020
MGG_01995T0	Iso_dh	N	1	1	1	1	1	1	1	1	1	1	1		0	0	0	n.d.	n.d.	n.d.	0	0	0	0	0.0048	0.0048	0.0048	0	0		0	0.0014	0	0	0	n.d.	0	0.0043	0	8028	31369
MGG_01996T0	n.d.	N	1	1	1	1	1	1	0.99	1	1	1	1		n.d.	0	0.0886	99	99	0	0	0.0013	0.0004	0.0004	0	0.0189	0.0148	0	0		0	0	n.d.	0	0.0009	0	0	0.0172	0	10047	26289
MGG_01996T1	n.d.	N	1	1	1	1	1	1	0.99	1	1	1	1		n.d.	0	0.0886	99	99	0	0	0.0013	0.0004	0.0004	0	0.0189	0.0148	0	0		0	0	n.d.	0	0.0009	0	0	0.0172	0	10047	26289
MGG_01997T0	n.d.	N	1	1	1	1	1	1	1	1	1	1	1		n.d.	0.213	0.0915	n.d.	n.d.	n.d.	0.0027	0.0039	0	0	0	0.0126	0.0429	0	0		0	0	n.d.	0.0009	0	99	0.002	0.0128	0.16	25027	14873
MGG_02000T0	Transferase	N	1	1	1	1	1	1	1	1	1	1	1		n.d.	99	0.1902	99	99	0	0.0018	0.0027	0.0009	0.0009	0	0	0.014	0	0		0.0004	0	99	0.0012	0.0157	0.08	0.002	0.0118	0.17	12554	26650
MGG_02001T0	n.d.	N	1	1	1	1	1	1	1	1	1	1	0.97		n.d.	99	0.4503	99	99	0	0.001	0.0021	0.001	0.001	0	0	0.0046	0	0		0.0007	0	99	0.0008	0.0017	0.47	0.0006	0.0008	0.75	29471	9793
MGG_02004T0	n.d.	N	1	1	1	0.73	0.5	1	1	1	1	1	1		n.d.	3.7452	0.9396	1.0705	0.5065	0	0.0206	0.0155	0.033	0.0218	0	0.0055	0.0165	0.0308	0.043		0	0	n.d.	0.0081	0.0163	0.5	0.0122	0.0123	0.99	38835	1784
MGG_02006T0	bZIP_1	N	1	0.16	0	0	0	0.16	0.16	1	0.16	0.16	0		n.d.	NA	NA	NA	NA	0	NA	NA	NA	NA	0	NA	NA	NA	NA		0	0	n.d.	0	0	n.d.	0	0	n.d.	40985	16450
MGG_02009T0	NB-ARC,TPR_11	N	1	1	0.99	0	0	1	1	0.06	1	1	0.99		n.d.	0.8724	0.5718	NA	NA	0	0.0248	0.0332	NA	NA	0	0.0285	0.0581	NA	NA		0.0101	0.0398	0.25	0.0196	0.0543	0.36	0.0345	0.0461	0.75	2416	13021
MGG_02012T0	n.d.	N	1	0	0	0	0	0	0	0	0	0	0		n.d.	NA	NA	NA	NA	0	NA	NA	NA	NA	0	NA	NA	NA	NA		0	0	n.d.	0	0	n.d.	0	0	n.d.	28052	10238
MGG_02013T0	n.d.	N	1	0	0	0	0	0	0	0	0	0	0		n.d.	NA	NA	NA	NA	0	NA	NA	NA	NA	0	NA	NA	NA	NA		0	0	n.d.	0	0	n.d.	0	0	n.d.	13115	25461
MGG_02014T0	n.d.	N	1	0	0	0	0	0	0	0	1	0	0		n.d.	NA	NA	NA	NA	0	NA	NA	NA	NA	0	NA	NA	NA	NA		0	0	n.d.	0	0	n.d.	0	0	n.d.	14357	23100
MGG_02016T0	Pkinase	N	1	0	0	0	0	1	1	0	1	0	0		n.d.	NA	NA	NA	NA	0	NA	NA	NA	NA	0	NA	NA	NA	NA		0	0	n.d.	0	0	n.d.	0	0	n.d.	21591	15580
MGG_02017T0	n.d.	N	1	0	0	0	0	1	1	0	0.92	0	0		n.d.	NA	NA	NA	NA	0	NA	NA	NA	NA	0	NA	NA	NA	NA		0	0	n.d.	0	0	n.d.	0	0	n.d.	11644	26183
MGG_02019T0	n.d.	N	1	0	0	0	0	1	1	0	1	0	0		n.d.	NA	NA	NA	NA	0	NA	NA	NA	NA	0	NA	NA	NA	NA		0	0	n.d.	0	0	n.d.	0	0	n.d.	36668	520
MGG_02021T0	n.d.	N	1	0	0	0	0	1	1	0	1	0	0		n.d.	NA	NA	NA	NA	0	NA	NA	NA	NA	0	NA	NA	NA	NA		0	0	n.d.	0	0	n.d.	0	0	n.d.	147	13055
MGG_02026T0	n.d.	N	1	0	0	0	0	1	1	0	0	0	0		n.d.	NA	NA	NA	NA	0	NA	NA	NA	NA	0	NA	NA	NA	NA		0	0	n.d.	0	0	n.d.	0	0	n.d.	12781	32668
MGG_02027T0	n.d.	N	1	0	0	0	0	1	1	0	0	0	0		n.d.	NA	NA	NA	NA	0	NA	NA	NA	NA	0	NA	NA	NA	NA		0	0	n.d.	0	0	n.d.	0	0	n.d.	1166	29045
MGG_02029T0	AAA	N	1	0	0	0	0	1	1	0	0.06	0	0		n.d.	NA	NA	NA	NA	0	NA	NA	NA	NA	0	NA	NA	NA	NA		0	0	n.d.	0	0	n.d.	0	0	n.d.	26346	5235
MGG_02030T0	n.d.	N	1	0	0	0	0	1	1	0	1	0	0		n.d.	NA	NA	NA	NA	0	NA	NA	NA	NA	0	NA	NA	NA	NA		0	0	n.d.	0	0	n.d.	0	0	n.d.	12424	19275
MGG_02031T0	Piwi	N	1	0.6	0.19	0	0	1	1	0	1	0.54	0.54		n.d.	0.2717	NA	NA	NA	0	0.0296	NA	NA	NA	0	0.109	NA	NA	NA		0	0	n.d.	0	0	n.d.	0	0	n.d.	16606	15911
MGG_02032T0	JmjC,SET	N	1	0.71	0	0	0	1	1	0.05	0.99	0.74	0.71		n.d.	0.6753	NA	NA	NA	0	0.0515	NA	NA	NA	0	0.0763	NA	NA	NA		0	0	n.d.	0	0	n.d.	0	0	n.d.	11123	18891
MGG_02036T0	DUF3435,zf-C2H2_4	N	1	0.99	0.12	0.12	0	1	1	0.16	0.87	1	0.86		n.d.	0.2797	NA	NA	NA	0	0.0099	NA	NA	NA	0	0.0353	NA	NA	NA		0	0	n.d.	0	0	n.d.	0	0	n.d.	1305	3705
MGG_02041T0	n.d.	N	1	0.52	1	1	1	1	1	0.81	1	1	0.85		n.d.	0.5437	0.5094	0.7014	0.3959	0	0.0314	0.035	0.0149	0.0218	0	0.0577	0.0686	0.0212	0.0552		0	0	n.d.	0.0139	0.0372	0.37	0.0097	0.0187	0.52	8728	34391
MGG_02042T0	Dynamin_M,Dynamin_N	N	1	0.13	0.95	1	1	1	1	0.46	0.95	0.99	0.95		n.d.	NA	0.3131	0.422	0.4492	0	NA	0.0107	0.0124	0.0132	0	NA	0.0342	0.0294	0.0293		0.0019	0.0134	0.14	0.0119	0.0996	0.12	0.0079	0.07	0.11	29335	1865
MGG_02043T0	n.d.	N	1	0	1	1	1	1	1	1	1	1	1		n.d.	NA	1.2554	99	0.6129	0	NA	0.0046	0.0015	0.0046	0	NA	0.0037	0	0.0075		0	0	n.d.	0	0	n.d.	0	0	n.d.	6022	27182
MGG_02045T0	JmjC	N	1	0.51	1	0.9	0.78	1	1	1	1	1	1		n.d.	0.5831	0.8287	0.6924	0.8969	0	0.0351	0.0092	0.0298	0.0509	0	0.0603	0.011	0.043	0.0567		0.0019	0	99	0.016	0.0412	0.39	0.0105	0.0218	0.48	12526	18052
MGG_02047T0	n.d.	N	1	1	1	1	1	1	1	1	1	1	1		n.d.	1.7006	0.4926	n.d.	0	n.d.	0.0033	0.0309	0	0	0	0.0019	0.0627	0	0.0019		0	0	n.d.	0.0015	0.0012	1.25	0.0008	0.0006	1.33	30089	1780
MGG_02049T0	Dynamin_M,Dynamin_N	N	1	1	0.68	1	1	1	1	1	1	1	1		n.d.	0.5377	0.3036	0.3166	0.2876	0	0.0026	0.0413	0.0147	0.0066	0	0.0049	0.1359	0.0464	0.023		0.0005	0	99	0.0005	0	99	0.0004	0	99	1849	3927
MGG_02050T0	n.d.	N	1	1	0	1	1	0.83	1	1	1	1	1		n.d.	n.d.	NA	0.6537	0.6537	0	0	NA	0.0183	0.0183	0	0	NA	0.028	0.028		0	0	n.d.	0	0	n.d.	0	0	n.d.	5863	2152
MGG_02051T0	Pkinase	N	1	1	0	1	1	1	1	1	1	1	1		n.d.	0.8318	NA	0.4376	0.4376	0	0.0015	NA	0.0247	0.0247	0	0.0018	NA	0.0565	0.0565		0	0	n.d.	0	0	n.d.	0	0	n.d.	3967	3481
MGG_02055T0	zf-C2H2	N	1	1	0	0.6	0.63	1	1	1	1	1	1		n.d.	0.4691	NA	0.8575	0.8844	0	0.0086	NA	0.0917	0.0716	0	0.0183	NA	0.107	0.0809		0	0	n.d.	0	0	n.d.	0	0	n.d.	42576	7508
MGG_02056T0	n.d.	N	1	1	0	0.7	0.72	1	1	1	1	1	1		n.d.	0.5776	NA	0.755	0.6653	0	0.0041	NA	0.0436	0.0417	0	0.0071	NA	0.0578	0.0627		0	0	n.d.	0	0	n.d.	0	0	n.d.	10108	39353
MGG_02058T0	AAA,BCS1_N	N	1	0.44	1	1	0.98	1	1	1	1	1	0.99		n.d.	0.4782	0.4714	0.5382	0.5023	0	0.0338	0.005	0.0288	0.0301	0	0.0706	0.0105	0.0536	0.06		0.0007	0	99	0.0191	0.0584	0.33	0.0195	0.0562	0.35	18790	31677
MGG_02059T0	DUF3638,DUF3645	N	1	0.31	1	0.98	0.97	1	1	1	1	1	1		n.d.	1.2095	0.8273	1.077	0.9252	0	0.0984	0.009	0.0402	0.0267	0	0.0814	0.0108	0.0373	0.0288		0.0014	0.002	0.7	0.0144	0.0349	0.41	0.0105	0.0218	0.48	20363	20835
MGG_02060T0	n.d.	N	1	1	1	0.92	0.88	1	1	1	0.3	1	0.17		n.d.	0.1486	0.2856	0.2752	0.3309	0	0.0023	0.0082	0.0173	0.0372	0	0.0154	0.0288	0.0627	0.1124		0	0	n.d.	0.0035	0.0143	0.24	0.0018	0.0107	0.17	32320	18477
MGG_02061T0	Pkinase	N	1	1	1	0.83	0.75	1	1	1	0.81	1	0		n.d.	0.4535	0.3882	1.0703	1.0746	0	0.0057	0.0043	0.0983	0.1528	0	0.0127	0.0111	0.0919	0.1422		0	0	n.d.	0	0	n.d.	0	0	n.d.	15669	34110
MGG_02062T0	n.d.	N	1	1	1	1	1	1	1	1	0.66	1	0.55		n.d.	2.2426	0.2701	0.6128	0.6122	0	0.013	0.0023	0.0035	0.0071	0	0.0058	0.0087	0.0058	0.0116		0	0	n.d.	0.0139	0.0829	0.17	0.0112	0.0448	0.25	37159	14011
MGG_02063T0	n.d.	N	1	1	1	1	1	1	1	1	0	1	0.58		n.d.	0.4475	99	99	99	0	0.0029	0.0058	0.0086	0.0086	0	0.0064	0	0	0		0	0	n.d.	0	0	n.d.	0	0	n.d.	40114	11472
MGG_02064T0	n.d.	N	1	1	1	0.99	0.32	1	1	1	0.08	1	0.4		n.d.	0.2579	0.4305	1.5842	2.5164	0	0.0036	0.0072	0.0536	0.0445	0	0.0139	0.0166	0.0339	0.0177		0	0	n.d.	0.0325	0.0359	0.91	0.0163	0.0179	0.91	42415	7806
MGG_02065T0	NB-ARC,PNP_UDP_1,TPR_12	N	1	1	0.95	0.73	0.58	0.99	0.94	0.99	0.9	0.86	0.98		n.d.	0.532	0.7646	0.7989	1.1407	0	0.0203	0.0728	0.1009	0.1875	0	0.0382	0.0952	0.1263	0.1644		0.0035	0.0198	0.18	0.009	0.0252	0.36	0.0097	0.0294	0.33	2009	47152
MGG_02065T1	NB-ARC,PNP_UDP_1,TPR_12	N	1	1	0.96	0.78	0.63	0.99	0.96	1	0.97	0.92	0.98		n.d.	0.5383	0.6991	0.8393	1.227	0	0.0161	0.0581	0.1083	0.1864	0	0.0298	0.0832	0.129	0.1519		0.0025	0.0149	0.17	0.0091	0.0249	0.37	0.0083	0.0262	0.32	2009	47350
MGG_02067T0	TPR_10	N	1	0.87	1	0.63	0.65	1	1	1	0.92	1	0.93		n.d.	1.0615	0.7748	2.2777	1.6542	0	0.0298	0.0411	0.0467	0.0497	0	0.0281	0.0531	0.0205	0.0301		0.02	0.0321	0.62	0.0109	0.0173	0.63	0.0189	0.0285	0.66	151	2011
MGG_02069T0	Glyoxalase_2	N	1	1	1	1	1	1	1	1	1	1	1		n.d.	0	0.3515	n.d.	n.d.	n.d.	0	0.0035	0	0	0	0.01	0.0098	0	0		0	0	n.d.	0	0	n.d.	0	0.0101	0	133	24991
MGG_02070T0	n.d.	N	1	1	1	1	1	1	1	1	1	1	1		n.d.	n.d.	0.3908	n.d.	n.d.	n.d.	0	0.0051	0	0	0	0	0.0132	0	0		0	0	n.d.	0	0	n.d.	0	0	n.d.	21128	1037
MGG_02071T0	DNA_photolyase,FAD_binding_7	N	1	1	1	1	1	1	1	1	1	1	1		n.d.	n.d.	0.0589	0	0	0	0	0.0007	0	0	0	0	0.0113	0.0017	0.0017		0	0	n.d.	0	0.0021	0	0	0.001	0	2427	21335
MGG_02071T1	FAD_binding_7	N	1	1	1	1	1	1	1	1	1	1	1		n.d.	n.d.	0	0	0	0	0	0	0	0	0	0	0.0147	0.0021	0.0021		0	0	n.d.	0	0.0027	0	0	0.0013	0	2707	21335
MGG_02072T0	AA_permease	N	1	1	1	1	1	1	1	1	1	1	1		n.d.	n.d.	0.1581	n.d.	n.d.	n.d.	0	0.0008	0	0	0	0	0.0048	0	0		0	0	n.d.	0	0	n.d.	0	0	n.d.	7749	14794
MGG_02073T0	secretome	Y	1	1	1	1	1	1	1	1	1	1	1		n.d.	99	0.2166	n.d.	n.d.	n.d.	0.0026	0.0051	0	0	0	0	0.0235	0	0		0.0022	0	99	0.0014	0	99	0.0031	0	99	13272	12507
MGG_02074T0	Cation_ATPase_C,Cation_ATPase_N,E1-E2_ATPase,Hydrolase	N	1	1	1	1	1	0.99	1	1	0.99	1	0.98		n.d.	n.d.	0.0065	n.d.	n.d.	n.d.	0	0.0004	0	0	0	0	0.055	0	0		0	0.0013	0	0	0	n.d.	0	0.0008	0	6990	14500
MGG_02075T0	SNF	N	1	1	1	1	1	1	1	0.95	1	1	1		n.d.	0.164	0.2292	0.3495	0.3495	0	0.0006	0.0045	0.0011	0.0011	0	0.0034	0.0194	0.0032	0.0032		0.0004	0	99	0	0.001	0	0.0004	0.0015	0.27	2747	19861
MGG_02076T0	n.d.	N	1	1	1	1	1	1	1	1	1	1	1		n.d.	0	0.1479	99	99	0	0	0.0036	0.0012	0.0012	0	0.0048	0.0243	0	0		0	0	n.d.	0	0	n.d.	0	0.004	0	603	24583
MGG_02076T1	n.d.	N	1	1	1	1	1	1	1	1	1	1	1		n.d.	0	0.1583	99	99	0	0	0.0039	0.0013	0.0013	0	0.0049	0.0249	0	0		0	0	n.d.	0	0	n.d.	0	0.0042	0	629	24079
MGG_02077T0	n.d.	N	1	1	0.34	1	1	1	1	1	1	1	1		n.d.	n.d.	0.1934	n.d.	n.d.	n.d.	0	0.0196	0	0	0	0	0.1014	0	0		0.0041	0	99	0	0	n.d.	0.0021	0	99	27391	171
MGG_02079T0	n.d.	N	1	1	1	1	1	1	1	1	1	1	1		n.d.	99	1.2628	0	0	0	0.0019	0.0158	0	0	0	0	0.0125	0.0044	0.0044		0	0	n.d.	0.0018	0	99	0.0018	0	99	22729	4322
MGG_02080T0	n.d.	N	1	1	1	1	1	1	1	1	0.57	1	1		n.d.	n.d.	0.8867	n.d.	n.d.	n.d.	0	0.0054	0	0	0	0	0.0061	0	0		0	0	n.d.	0	0	n.d.	0	0	n.d.	5920	20656
MGG_02081T0	n.d.	N	1	1	1	1	1	1	1	1	1	1	1		0	0	0.191	n.d.	0.3591	0	0	0.0116	0	0.0008	0.0023	0.0023	0.0608	0	0.0023		0.0006	0.001	0.6	0.0004	0.0012	0.33	0.0005	0.0024	0.21	7911	18210
MGG_02082T0	secretome	Y	1	1	0.99	1	1	1	1	1	0.96	1	0.97		n.d.	n.d.	0.0523	0	0	0	0	0.0031	0	0	0	0	0.0595	0.0044	0.0044		0	0	n.d.	0	0	n.d.	0	0	n.d.	16822	9672
MGG_02083T0	secretome	Y	1	1	1	1	1	0.99	0.99	1	1	1	1		n.d.	0.0945	0.0745	99	99	0	0.007	0.0035	0.0017	0.0017	0	0.0737	0.0471	0	0		0	0	n.d.	0.0024	0.004	0.6	0.0068	0.0326	0.21	14975	12384
MGG_02084T0	2-Hacid_dh_C	N	1	1	1	1	1	0.99	1	1	0.94	1	1		n.d.	99	0	n.d.	0	n.d.	0.0012	0	0	0	0	0	0.0264	0	0.0091		0	0.0018	0	0	0.0022	0	0.0015	0.002	0.75	14693	11952
MGG_02085T0	Evr1_Alr,secretome	Y	1	1	1	1	1	1	1	1	1	1	1		n.d.	n.d.	0	n.d.	n.d.	n.d.	0	0	0	0	0	0	0.0345	0	0		0	0	n.d.	0	0	n.d.	0	0	n.d.	16262	10291
MGG_02086T0	Proteasome	N	1	1	1	1	1	1	1	1	1	1	1		n.d.	n.d.	0	n.d.	n.d.	n.d.	0	0	0	0	0	0	0.0124	0	0		0.0008	0	99	0	0	n.d.	0.0004	0	99	17848	8555
MGG_02088T0	Cyclin	N	1	1	1	1	1	1	1	1	1	1	1		n.d.	99	0.0885	99	99	0	0.0008	0.0021	0.0008	0.0008	0	0	0.024	0	0		0	0	n.d.	0.0004	0	99	0.0009	0	99	21392	105
MGG_02089T0	Zn_clus	N	1	1	1	1	1	1	1	1	1	1	1		n.d.	0	0.3652	99	n.d.	n.d.	0	0.0116	0.0009	0	0	0.0024	0.0317	0	0		0.0003	0	99	0.0017	0.007	0.24	0.001	0.0039	0.26	5270	26152
MGG_02090T0	secretome	Y	1	1	1	1	1	1	1	1	1	1	1		99	0.2482	0.1507	n.d.	n.d.	n.d.	0.0223	0.0039	0	0	0	0.0899	0.0261	0	0		0.0023	0	99	0	0.0065	0	0.0251	0.0677	0.37	2947	2322
MGG_02091T0	n.d.	N	1	0.31	1	1	1	1	1	1	0.31	0.25	0.25		n.d.	0.6834	0.441	0	0	0	0.515	0.0251	0	0	0	0.7536	0.057	0.0068	0.0068		0	0	n.d.	0.028	0.0934	0.3	0.019	0.0711	0.27	867	3793
MGG_02093T0	MFS_1	N	1	0.92	0.99	1	1	1	1	1	0.93	0.92	0.92		99	0.1253	0.1991	n.d.	n.d.	n.d.	0.0132	0.0072	0	0	0	0.1051	0.0364	0	0		0.0004	0	99	0.0005	0.0068	0.07	0.0133	0.0898	0.15	5969	581	drug transporters
MGG_02094T0	p450	N	1	1	1	1	1	1	1	1	1	1	1		n.d.	0.1557	0.3341	n.d.	0	n.d.	0.0073	0.0064	0	0	0	0.0467	0.0192	0	0.0025		0	0	n.d.	0.002	0.0025	0.8	0.0076	0.0413	0.18	4985	1677
MGG_02095T0	NmrA	N	1	1	1	1	1	1	1	1	1	1	1		n.d.	0.3373	0.1236	n.d.	n.d.	n.d.	0.0109	0.0024	0	0	0	0.0322	0.0194	0	0		0	0	n.d.	0.002	0.0021	0.95	0.0116	0.0197	0.59	1614	131861
MGG_02096T0	Glyco_hydro_31	N	1	1	1	1	1	1	1	1	1	0.98	1		n.d.	0.131	0.1222	0.2183	99	0	0.0062	0.003	0.0005	0.001	0	0.0475	0.0243	0.0022	0		0.0004	0	99	0.0006	0.0026	0.23	0.0063	0.0329	0.19	2999	128269
MGG_02097T0	secretome	Y	1	1	1	1	1	1	0.98	0.99	0.97	1	1		n.d.	0	0.5995	n.d.	n.d.	n.d.	0	0.011	0	0	0	0.0012	0.0184	0	0		0	0	n.d.	0	0	n.d.	0	0.0018	0	9516	122575
MGG_02098T0	FAD_binding_2	N	1	1	1	1	1	1	0.99	0.99	0.99	1	1		n.d.	0.0467	0.0512	n.d.	n.d.	n.d.	0.0021	0.0021	0	0	0	0.0441	0.0402	0	0		0	0	n.d.	0.0008	0.0069	0.12	0.002	0.0199	0.1	12965	119619
MGG_02099T0	C2	N	1	1	1	1	1	1	1	1	1	1	1		n.d.	0.2917	0.2913	0.6003	0.6003	0	0.0073	0.0062	0.0012	0.0012	0	0.0249	0.0212	0.0021	0.0021		0.0005	0.0013	0.38	0.003	0.0111	0.27	0.0055	0.0164	0.34	16024	115174
MGG_02100T0	n.d.	N	1	1	1	1	1	1	1	1	1	1	1		n.d.	n.d.	99	n.d.	n.d.	n.d.	0	0.0041	0	0	0	0	0	0	0		0	0	n.d.	0	0	n.d.	0	0	n.d.	113976	19719
MGG_02101T0	Methyltransf_23	N	1	1	1	1	1	0.98	1	1	1	1	1		n.d.	0.2202	0	n.d.	n.d.	n.d.	0.0014	0	0	0	0	0.0065	0.013	0	0		0.0006	0	99	0	0.0049	0	0.0019	0.0073	0.26	21106	111995
MGG_02102T0	n.d.	N	1	1	1	1	1	1	1	1	1	1	1		n.d.	n.d.	99	n.d.	n.d.	n.d.	0	0.0045	0	0	0	0	0	0	0		0.0016	0	99	0	0	n.d.	0.0008	0	99	111458	22890
MGG_02103T0	Hexapep,Mac	N	1	1	1	1	1	1	1	1	1	1	1		n.d.	n.d.	0.0254	n.d.	n.d.	n.d.	0	0.0019	0	0	0	0	0.0745	0	0		0	0	n.d.	0	0	n.d.	0	0	n.d.	25185	108456
MGG_02104T0	n.d.	N	1	1	1	1	1	1	1	1	0.95	1	0.99		n.d.	n.d.	0.0279	n.d.	n.d.	n.d.	0	0.001	0	0	0	0	0.0346	0	0		0	0	n.d.	0	0	n.d.	0	0	n.d.	106081	26805
MGG_02105T0	n.d.	N	1	1	1	1	1	1	1	1	1	1	1		n.d.	99	0.3434	0.3472	0	0	0.0015	0.0015	0.0015	0	0	0	0.0043	0.0043	0.0043		0	0	n.d.	0.0007	0	99	0.0018	0	99	103799	29439
MGG_02106T0	secretome	Y	1	1	1	1	1	1	1	1	1	1	1		n.d.	0	0.2447	n.d.	n.d.	n.d.	0	0.0028	0	0	0	0.0058	0.0116	0	0		0	0	n.d.	0	0.0037	0	0	0.0018	0	32123	102003
MGG_02109T0	n.d.	N	1	1	1	1	1	1	1	1	1	1	1		n.d.	n.d.	0	n.d.	n.d.	n.d.	0	0	0	0	0	0	0.0359	0	0		0.0019	0	99	0	0	n.d.	0.0009	0	99	97134	37254
MGG_02110T0	Caleosin	N	1	1	1	1	1	1	1	1	1	1	1		n.d.	0	0.1121	0.2373	0.2373	0	0	0.0031	0.0016	0.0016	0	0.0066	0.0276	0.0066	0.0066		0.0007	0	99	0.0008	0	99	0.0007	0.0055	0.13	38334	95119
MGG_02112T0	secretome	Y	1	1	1	1	1	1	1	1	1	1	1		99	99	0.0686	n.d.	n.d.	n.d.	0.0016	0.0032	0	0	0	0	0.046	0	0		0.0006	0	99	0.0008	0	99	0.0005	0	99	92497	40714
MGG_02113T0	Cupin_2	N	1	1	1	1	1	1	1	1	0.99	1	1		n.d.	n.d.	0	n.d.	n.d.	n.d.	0	0	0	0	0	0	0.0324	0	0		0	0	n.d.	0	0	n.d.	0	0	n.d.	89816	43821
MGG_02114T0	Dynamin_M,Dynamin_N,GED	N	1	1	1	1	1	1	1	1	1	1	1		n.d.	0	0.0501	0.0496	0.0966	0	0	0.0022	0.0006	0.0011	0	0.0032	0.0448	0.0112	0.011		0	0.0007	0	0	0	n.d.	0	0.0032	0	86671	45220
MGG_02115T0	n.d.	N	1	1	1	1	1	1	1	0.99	0.84	1	0.91		99	0.2126	0.1375	99	99	0.0028	0.0018	0.0055	0.0018	0.0018	0	0.0086	0.0397	0	0		0.0009	0	99	0	0	n.d.	0.0009	0	99	50960	82562
MGG_02116T0	n.d.	N	1	1	1	1	1	1	1	1	1	1	1		99	99	0.9263	99	99	0.001	0.002	0.016	0.001	0.0031	0	0	0.0173	0	0		0.001	0	99	0	0	n.d.	0.0015	0	99	78892	52388
MGG_02117T0	DUF2205	N	1	1	1	1	1	1	1	1	1	1	1		n.d.	n.d.	n.d.	n.d.	n.d.	n.d.	0	0	0	0	0	0	0	0	0		0	0	n.d.	0	0	n.d.	0	0	n.d.	59997	72511
MGG_02118T0	SET,secretome	Y	1	1	1	1	1	0.97	1	1	1	1	0.94		0.1085	0.1085	0.1349	0.3287	0.2176	0.001	0.001	0.0067	0.0029	0.0019	0.0088	0.0088	0.0499	0.0088	0.0088		0.0005	0.0014	0.36	0.0006	0	99	0.0005	0.0007	0.71	65546	67910
MGG_02119T0	MFS_1	N	1	1	1	1	1	1	1	1	1	1	1		n.d.	n.d.	0.0343	n.d.	n.d.	n.d.	0	0.0016	0	0	0	0	0.0461	0	0		0	0	n.d.	0	0	n.d.	0	0	n.d.	73635	59254
MGG_02120T0	Methyltransf_2	N	1	1	1	1	1	0.97	1	1	0.85	0.97	0.98		n.d.	0.2133	0.0262	n.d.	n.d.	n.d.	0.0009	0.0009	0	0	0	0.0041	0.033	0	0		0	0	n.d.	0.0011	0	99	0.0006	0	99	76469	56271
MGG_02121T0	n.d.	N	1	1	1	1	1	1	1	1	1	1	1		n.d.	99	0.3419	99	99	0	0.0013	0.0133	0.0013	0.0013	0	0	0.0389	0	0		0	0	n.d.	0.0006	0	99	0.0003	0	99	55111	78486
MGG_02122T0	n.d.	N	1	1	1	1	1	1	1	1	1	1	1		0	99	0.4309	n.d.	n.d.	n.d.	0.0008	0.0031	0	0	0.0021	0	0.0071	0	0		0.0003	0.001	0.3	0.0004	0	99	0.0007	0.0005	1.4	52216	80404
MGG_02123T0	AAA	N	1	1	1	1	1	1	1	1	1	1	1		99	99	0.7212	99	99	0.0006	0.0013	0.0062	0.0006	0.0006	0	0	0.0086	0	0		0.0004	0	99	0.0008	0	99	0.0009	0	99	83280	48549
MGG_02124T0	K_trans	N	1	1	1	1	1	0.97	0.94	0.99	0.96	0.99	0.93		n.d.	99	0.0202	0.5607	0.5285	0	0.0004	0.0004	0.0211	0.0029	0	0	0.0222	0.0376	0.0055		0	0	n.d.	0.0003	0	99	0.0001	0	99	42925	87131
MGG_02125T0	Aminotran_4	N	1	1	1	1	1	1	1	1	1	1	0.99		n.d.	0.3182	0.0455	99	99	0	0.0011	0.0011	0.0011	0.0011	0	0.0036	0.0251	0	0		0	0	n.d.	0	0	n.d.	0.0012	0.0036	0.33	40711	92127
MGG_02127T0	GMC_oxred_C,GMC_oxred_N	N	1	1	1	1	1	1	1	1	0.99	1	0.98		n.d.	99	0.1364	0	n.d.	0	0.0006	0.0037	0	0	0	0	0.0273	0.003	0		0.0004	0.0016	0.25	0.0004	0	99	0.0008	0.0008	1	32317	99763
MGG_02128T0	Pyr_redox_3	N	1	1	1	1	1	1	1	1	0.96	1	1		n.d.	0.0704	0.0694	0.0944	0.0823	0	0.0041	0.0045	0.0055	0.0048	0	0.0585	0.0646	0.0583	0.0585		0	0	n.d.	0.0004	0.0013	0.31	0.0043	0.0309	0.14	29214	103450
MGG_02129T0	n.d.	N	1	1	1	1	1	0.96	1	1	0.92	0.99	0.95		n.d.	0.4516	0.0531	0.4681	0.2344	0	0.0009	0.0019	0.0009	0.0005	0	0.002	0.0349	0.002	0.002		0	0	n.d.	0.0006	0.0009	0.67	0.0006	0.0022	0.27	109358	22715
MGG_02130T0	COesterase,secretome	Y	1	1	1	1	1	1	1	1	0.99	1	0.93		n.d.	99	0.0193	0	0	0	0.0007	0.0013	0	0	0	0	0.069	0.0049	0.0049		0	0	n.d.	0.0004	0	99	0.0006	0	99	17504	115373
MGG_02132T0	n.d.	N	1	1	1	1	1	1	1	1	1	1	1		n.d.	0.1654	0.1538	0.1654	0.1654	0	0.0026	0.0036	0.0026	0.0026	0	0.0156	0.0237	0.0156	0.0156		0	0	n.d.	0.0005	0.0015	0.33	0.0028	0.0175	0.16	123739	7791
MGG_02134T0	G_glu_transpept,secretome	Y	1	1	1	1	1	1	1	1	1	1	1		99	0.183	0.1599	0.2195	0.2195	0.0007	0.0048	0.0055	0.0048	0.0048	0	0.0262	0.0344	0.0218	0.0218		0.0008	0.0028	0.29	0.0008	0.0011	0.73	0.0046	0.0127	0.36	2408	130374
MGG_02139T0	secretome	Y	1	1	1	1	1	1	0	1	1	1	1		n.d.	n.d.	0.2916	n.d.	n.d.	n.d.	0	0.0185	0	0	0	0	0.0633	0	0		0	0	n.d.	0	0	n.d.	0	0	n.d.	5774	2437
MGG_02142T0	n.d.	N	1	1	0.96	0.98	0.98	1	0.02	0.99	0.99	0.95	0.95		0.6107	0.2941	0.4973	0.2912	0.1104	0.0004	0.0004	0.0134	0.0004	0.0004	0.0006	0.0013	0.027	0.0014	0.0035		0	0	n.d.	0	0	n.d.	0	0	n.d.	2259	3370
MGG_02143T0	n.d.	N	1	1	1	1	1	1	0	1	1	1	1		n.d.	99	0.3839	n.d.	n.d.	n.d.	0.0019	0.0105	0	0	0	0	0.0274	0	0		0	0	n.d.	0	0	n.d.	0	0	n.d.	1234	7509
MGG_02154T0	secretome	Y	1	1	1	1	1	1	1	1	1	1	1		n.d.	n.d.	0.1177	n.d.	n.d.	n.d.	0	0.0035	0	0	0	0	0.0294	0	0		0	0	n.d.	0	0	n.d.	0	0	n.d.	13568	1099
MGG_02155T0	secretome	Y	1	1	1	1	1	1	1	1	1	1	1		n.d.	n.d.	0.0418	99	99	0	0	0.0014	0.0014	0.0014	0	0	0.0339	0	0		0.0006	0	99	0	0	n.d.	0.0003	0	99	3205	10958
MGG_02156T0	Cu-oxidase,Cu-oxidase_2,Cu-oxidase_3	N	1	1	1	1	1	1	1	1	0.99	1	0.99		n.d.	0.2233	0.0718	99	99	0	0.0007	0.0051	0.0007	0.0007	0	0.0031	0.0715	0	0		0.0003	0	99	0	0	n.d.	0.0009	0.0023	0.39	7977	4261
MGG_02157T0	n.d.	N	1	1	1	1	1	1	1	1	1	1	1		n.d.	n.d.	0.1887	n.d.	n.d.	n.d.	0	0.0047	0	0	0	0	0.0247	0	0		0	0	n.d.	0	0	n.d.	0	0	n.d.	6228	7049
MGG_02158T0	FTR1	N	1	1	1	1	1	1	1	1	1	1	0.99		n.d.	0	0.1078	0	0	0	0	0.0024	0	0	0	0.0395	0.0221	0.0395	0.0395		0.0005	0	99	0	0.0018	0	0.0002	0.0364	0.01	9594	3916
MGG_02159T0	UDPGT	N	1	1	0.99	1	1	1	1	1	0.98	1	1		n.d.	0.0967	0.0583	0.0967	0.0967	0	0.0038	0.0038	0.0038	0.0038	0	0.0392	0.0652	0.0392	0.0392		0	0	n.d.	0.0013	0.0079	0.16	0.003	0.0313	0.1	13138	375
MGG_02160T0	n.d.	N	1	1	0.98	1	0.98	0.96	0.99	0.99	0.96	0.98	0.99		n.d.	0.1979	0.0339	0.2753	0.0765	0	0.008	0.0016	0.0135	0.0025	0	0.0403	0.0487	0.0492	0.0323		0.0004	0	99	0.0005	0	99	0.0029	0.0234	0.12	1115	14948
MGG_02164T0	n.d.	N	1	1	1	1	1	1	1	1	1	1	1		n.d.	n.d.	0.4687	0	0	0	0	0.028	0	0	0	0	0.0598	0.0064	0.0064		0	0	n.d.	0	0	n.d.	0	0	n.d.	923	1246
MGG_02165T0	n.d.	N	1	1	0.1	0.55	0.41	1	1	1	0.1	0.53	0.41		n.d.	n.d.	NA	n.d.	n.d.	n.d.	0	NA	0	0	0	0	NA	0	0		0	0	n.d.	0	0	n.d.	0	0	n.d.	2490	1
MGG_02166T0	secretome	Y	1	1	1	1	1	1	1	1	1	1	1		99	n.d.	n.d.	n.d.	n.d.	n.d.	0	0	0	0	0	0	0	0	0		0.0017	0	99	0	0	n.d.	0.0009	0	99	1055	9967
MGG_02167T0	MFS_1	N	1	1	1	1	1	1	1	1	1	1	0.99		99	0.1554	0.1032	0.1554	0.1554	0.0012	0.0056	0.0074	0.0056	0.0056	0	0.036	0.0722	0.036	0.036		0.0011	0.0008	1.38	0.0021	0.0047	0.45	0.0045	0.0237	0.19	7164	2129	drug transporters
MGG_02168T0	DUF3445,secretome	Y	1	1	1	1	1	1	0	1	1	1	1		99	99	0.061	99	99	0.0012	0.0012	0.0012	0.0012	0.0012	0	0	0.0196	0	0		0	0	n.d.	0	0	n.d.	0	0	n.d.	6272	3467
MGG_02169T0	DUF3500	N	1	1	1	1	1	1	0	1	0.99	0.99	0.99		n.d.	n.d.	0.075	99	99	0	0	0.0054	0.0009	0.0009	0	0	0.0724	0	0		0	0	n.d.	0	0	n.d.	0	0	n.d.	1894	7790
MGG_02180T0	n.d.	N	1	1	1	1	1	1	1	1	1	1	1		n.d.	n.d.	0	n.d.	n.d.	n.d.	0	0	0	0	0	0	0.0519	0	0		0	0	n.d.	0	0	n.d.	0	0	n.d.	1513	2101
MGG_02182T0	n.d.	N	1	1	1	1	1	1	1	1	1	1	1		n.d.	n.d.	0.5	0	0	0	0	0.0395	0	0	0	0	0.0789	0.0086	0.0086		0	0	n.d.	0	0	n.d.	0	0	n.d.	27286	170
MGG_02183T0	Helicase_C,SNF2_N	N	1	1	1	1	1	1	1	1	1	1	1		0	0	0.2355	0.4334	0.4334	0	0	0.0046	0.0005	0.0005	0.0006	0.0006	0.0194	0.0012	0.0012		0	0.0004	0	0	0	n.d.	0	0.0004	0	18886	2578
MGG_02186T0	n.d.	N	1	1	1	1	1	1	1	1	0.97	1	0.99		n.d.	0.1705	0.138	0.1139	0.1139	0	0.0034	0.0034	0.0023	0.0023	0	0.02	0.0248	0.0199	0.0199		0	0	n.d.	0.0008	0.0028	0.29	0.0031	0.0144	0.22	14994	11160
MGG_02187T0	n.d.	N	1	1	1	1	1	0.98	1	1	0.91	0.99	0.93		99	0.5999	0.2158	0.5074	0.5074	0.0006	0.0042	0.0077	0.0036	0.0036	0	0.007	0.0359	0.007	0.007		0.0008	0.0037	0.22	0.0015	0.0009	1.67	0.003	0.0069	0.43	20425	4734
MGG_02188T0	Amidase,secretome	Y	1	1	1	1	1	1	1	0.98	0.99	0.96	1		n.d.	n.d.	0.0324	n.d.	n.d.	n.d.	0	0.0028	0	0	0	0	0.0864	0	0		0	0	n.d.	0	0	n.d.	0	0	n.d.	2853	23407
MGG_02191T0	n.d.	N	1	1	1	1	1	1	1	0.99	1	1	1		n.d.	0.0164	0.0446	0.0164	0.0164	0	0.0011	0.004	0.0011	0.0011	0	0.0701	0.0903	0.0701	0.0701		0	0	n.d.	0	0	n.d.	0.0013	0.0402	0.03	7923	1528
MGG_02192T0	Bac_rhamnosid,Bac_rhamnosid_N	N	1	0	1	1	1	1	1	1	0.05	0	0		0	NA	0.0523	0.2511	0.2511	0	NA	0.0038	0.0005	0.0005	0.0019	NA	0.0726	0.0019	0.0019		0	0	n.d.	0	0	n.d.	0	0	n.d.	5581	2570
MGG_02199T0	n.d.	N	1	1	1	1	1	1	1	1	1	1	1		n.d.	99	99	0.1018	0.1018	0	0.0033	0.0033	0.0066	0.0066	0	0	0	0.0647	0.0647		0	0	n.d.	0	0	n.d.	0.0037	0	99	1902	9407
MGG_02201T0	Asp,secretome	Y	1	1	1	1	1	1	1	1	1	1	1		0	99	0.1204	0.0904	0.0904	0	0.002	0.003	0.0031	0.0031	0.0033	0	0.025	0.0339	0.0339		0.0008	0.0019	0.42	0	0	n.d.	0.0017	0.0012	1.42	6767	4325
MGG_02202T0	secretome	Y	1	1	1	1	1	1	1	1	1	1	1		n.d.	0.202	0.5038	1.4353	1.4353	0	0.0022	0.0103	0.0102	0.0102	0	0.011	0.0205	0.0071	0.0071		0.0025	0.0078	0.32	0	0	n.d.	0.0025	0.0117	0.21	4970	6403
MGG_02203T0	FAD_binding_3	N	1	1	1	1	1	1	1	1	1	1	1		0	0	0.1391	0.1077	0.1293	0	0	0.0067	0.0048	0.0058	0.0032	0.0098	0.0483	0.0446	0.0446		0.0016	0.0065	0.25	0.0005	0.0015	0.33	0.001	0.0095	0.11	2734	7859
MGG_02204T0	MFS_1	N	1	1	1	1	1	1	1	1	1	1	1		n.d.	99	0	0.0416	0.0416	0	0.0009	0	0.0026	0.0026	0	0	0.0168	0.0631	0.0631		0	0.0011	0	0	0.0056	0	0.0009	0.0033	0.27	9802	298
MGG_02205T0	ADH_N,ADH_zinc_N	N	1	1	1	1	1	1	1	1	1	1	1		0.3161	0.3161	0.1835	0.126	0.126	0.0043	0.0043	0.0088	0.008	0.008	0.0137	0.0137	0.0479	0.0634	0.0634		0.0026	0.0081	0.32	0	0.0017	0	0.0026	0.0079	0.33	17020	1376
MGG_02206T0	n.d.	N	1	1	1	1	1	1	1	1	1	1	1		n.d.	n.d.	0.2693	0.1012	0.1012	0	0	0.0062	0.0031	0.0031	0	0	0.0229	0.0305	0.0305		0	0	n.d.	0	0	n.d.	0	0	n.d.	5033	13636
MGG_02207T0	secretome	Y	1	1	0.7	0.78	0.78	1	0.2	1	1	1	1		99	99	1.0459	99	99	0.0037	0.0037	0.0274	0.0548	0.0551	0	0	0.0262	0	0		0	0	n.d.	0	0	n.d.	0	0	n.d.	8756	10556
MGG_02208T0	n.d.	N	1	1	1	1	1	1	0	1	1	1	1		n.d.	0.1734	0.2762	0.6123	0.6123	0	0.0024	0.0097	0.0123	0.0123	0	0.0138	0.035	0.02	0.02		0	0	n.d.	0	0	n.d.	0	0	n.d.	9581	9467
MGG_02210T0	PAP2	N	1	1	1	1	1	1	1	1	1	1	1		n.d.	0.0666	0.0835	0.0549	0.0577	0	0.0046	0.006	0.0053	0.0053	0	0.0697	0.0713	0.0958	0.0913		0	0	n.d.	0.0011	0.0093	0.12	0.0054	0.0409	0.13	4144	13764
MGG_02212T0	HsbA,secretome	Y	1	0.94	1	0.94	0.94	1	1	1	0.87	0.87	0.7		n.d.	0.2062	0.1166	0.2986	0.1863	0	0.172	0.0069	0.0556	0.0506	0	0.8341	0.059	0.1862	0.2713		0	0	n.d.	0.002	0	99	0.0469	0.0436	1.08	7020	109	Hydrophobins and HsbA like-proteins
MGG_02216T0	n.d.	N	1	1	0.23	0	0	1	1	1	1	0.31	0.87		0	0.2467	5.095	NA	NA	0	0.015	1.9251	NA	NA	0.0082	0.0608	0.3778	NA	NA		0	0	n.d.	0.0289	0.0366	0.79	0.0186	0.0549	0.34	1	1
MGG_02216T1	n.d.	N	1	1	0.02	0	0	1	1	1	0.99	0.27	0.92		99	0.2787	NA	NA	NA	0.005	0.0179	NA	NA	NA	0	0.0642	NA	NA	NA		0	0	n.d.	0	0.2222	0	0	0.1667	0	1	1
MGG_02217T0	UDPGT	N	1	0.95	1	1	1	1	0	1	0.94	1	0.91		n.d.	0.9611	0.8221	1.1743	1.1743	0	0.0083	0.0095	0.0098	0.0098	0	0.0086	0.0116	0.0083	0.0083		0	0	n.d.	0	0	n.d.	0	0	n.d.	230	607
MGG_02218T0	n.d.	N	1	1	0.97	0.96	1	1	0.01	1	1	1	1		n.d.	0.2478	1.7583	1.4953	1.5029	0	0.0027	0.0091	0.0078	0.0076	0	0.0111	0.0052	0.0052	0.005		0	0	n.d.	0	0	n.d.	0	0	n.d.	1179	1
MGG_02220T0	secretome	Y	1	1	1	1	1	1	1	1	1	1	1		n.d.	0.2597	0.1096	0.1096	0.1096	0	0.0038	0.0037	0.0037	0.0037	0	0.0148	0.0339	0.0339	0.0339		0	0	n.d.	0	0	n.d.	0.0039	0.0137	0.28	1403	3111
MGG_02222T0	secretome	Y	1	1	1	1	1	1	1	1	1	1	1		n.d.	0	0	0	0	0	0	0	0	0	0	0.0082	0.0213	0.0213	0.0213		0	0	n.d.	0	0	n.d.	0	0.0049	0	1625	1214
MGG_02223T0	secretome	Y	1	1	1	1	1	1	1	1	1	1	1		n.d.	0.0705	0	n.d.	n.d.	n.d.	0.0033	0	0	0	0	0.0463	0.0228	0	0		0	0	n.d.	0	0	n.d.	0.0037	0.0245	0.15	3130	1
MGG_02224T0	BTB	N	1	1	1	1	1	1	1	1	1	1	1		99	99	99	99	99	0.0017	0.0033	0.0017	0.0017	0.0017	0	0	0	0	0		0.0006	0	99	0	0	n.d.	0.0019	0	99	8797	49
MGG_02225T0	adh_short	N	1	1	1	1	1	1	1	1	1	1	1		n.d.	0.3518	0.1623	0.232	0.232	0	0.0033	0.0032	0.0033	0.0033	0	0.0093	0.0199	0.0141	0.0141		0	0	n.d.	0	0	n.d.	0.0032	0.0102	0.31	2949	5502
MGG_02226T0	Fungal_trans,Zn_clus	N	1	1	0.98	1	1	0.99	0.98	0.96	0.95	0.97	0.95		n.d.	0.2167	0.1462	0.2473	0.2618	0	0.0126	0.0088	0.0059	0.0059	0	0.058	0.0601	0.024	0.0226		0	0	n.d.	0.0014	0.0073	0.19	0.0057	0.0453	0.13	2817	3433
MGG_02231T0	DHDPS	N	1	1	1	1	1	1	0	1	1	1	1		n.d.	0	0.3469	0.3469	0.3469	0	0	0.0025	0.0025	0.0025	0	0.0143	0.0073	0.0073	0.0073		0	0	n.d.	0	0	n.d.	0	0	n.d.	2940	2663
MGG_02232T0	secretome	Y	1	0.54	1	1	1	1	0	1	0.42	0.4	0.34		n.d.	0.4183	0.6521	0.6521	0.6521	0	0.0685	0.0297	0.0297	0.0297	0	0.1638	0.0455	0.0455	0.0455		0	0	n.d.	0	0	n.d.	0	0	n.d.	1486	4633
MGG_02234T0	secretome	Y	1	1	1	1	1	1	1	1	0.96	1	1		n.d.	0	0.0548	0.0548	0.0548	0	0	0.0022	0.0022	0.0022	0	0.0267	0.04	0.04	0.04		0	0	n.d.	0	0.0053	0	0	0.012	0	3271	1708
MGG_02235T0	2OG-FeII_Oxy,DIOX_N	N	1	1	1	1	1	1	1	1	0.99	0.98	1		n.d.	0.2217	0.7245	0.2934	0.2934	0	0.0077	0.0065	0.0039	0.0039	0	0.0346	0.009	0.0134	0.0134		0	0	n.d.	0.0027	0	99	0.0069	0.03	0.23	1234	3351
MGG_02236T0	n.d.	N	1	1	1	1	1	1	1	1	1	1	1		n.d.	n.d.	99	0.4814	0.4814	0	0	0.0153	0.0123	0.0123	0	0	0	0.0256	0.0256		0	0	n.d.	0	0.0048	0	0	0.0024	0	25180	69
MGG_02238T0	n.d.	N	1	1	1	1	1	1	1	1	1	1	1		n.d.	0.1222	99	99	99	0	0.002	0.002	0.002	0.002	0	0.0166	0	0	0		0.001	0	99	0.0012	0	99	0.0016	0.0075	0.21	8493	16765
MGG_02239T0	DUF3237,secretome	Y	1	1	1	1	1	1	1	1	1	1	1		n.d.	n.d.	0.2877	0.2877	0.2877	0	0	0.005	0.005	0.005	0	0	0.0175	0.0175	0.0175		0	0	n.d.	0	0	n.d.	0	0	n.d.	15942	9340
MGG_02240T0	Rxt3	N	1	1	1	1	1	1	1	1	1	1	1		n.d.	0.1038	0.123	0.093	0.093	0	0.0017	0.0025	0.0017	0.0017	0	0.0159	0.0207	0.0181	0.0181		0	0	n.d.	0.0002	0.0012	0.17	0.0014	0.0188	0.07	13782	8002
MGG_02241T0	DUF1674	N	1	1	1	1	1	0.92	1	0.63	0.91	1	0.94		n.d.	n.d.	0.3028	0.104	0.0899	0	0	0.0089	0.006	0.006	0	0	0.0294	0.0575	0.0668		0	0	n.d.	0	0	n.d.	0	0	n.d.	7140	17824
MGG_02242T0	n.d.	N	1	1	1	1	1	1	1	1	1	1	1		99	0.8773	0.3801	0.4017	0.4017	0.0006	0.011	0.0067	0.0072	0.0072	0	0.0126	0.0176	0.018	0.018		0.0002	0	99	0	0	n.d.	0.0104	0.015	0.69	19450	3775
MGG_02243T0	Amidohydro_5,secretome	Y	1	1	1	1	1	1	1	1	1	1	0.97		n.d.	0.0645	0.0392	0.0404	0.0404	0	0.0044	0.0007	0.0022	0.0022	0	0.0688	0.0189	0.0548	0.0548		0.0004	0	99	0.0025	0.0079	0.32	0.0039	0.0202	0.19	884	22195
MGG_02244T0	GST_C_2,GST_N_2	N	1	1	1	1	1	1	1	1	1	1	1		n.d.	0.3316	0.3504	0.4193	0.3776	0	0.0009	0.0063	0.0109	0.01	0	0.0028	0.0179	0.026	0.0264		0.0004	0	99	0.0005	0.0013	0.38	0.0009	0.002	0.45	24654	10679
MGG_02244T1	GST_C_2,GST_N_2	N	1	1	1	1	1	1	1	1	1	1	1		n.d.	n.d.	0.4539	0.3111	0.3111	0	0	0.0047	0.006	0.006	0	0	0.0103	0.0192	0.0192		0.0005	0	99	0	0	n.d.	0.0003	0	99	25456	11066
MGG_02245T0	CBM_1,Glyco_hydro_10,secretome	Y	1	1	1	1	1	1	1	1	1	1	1		n.d.	n.d.	0	0	0	0	0	0	0	0	0	0	0.0172	0.0289	0.0289		0.0005	0	99	0	0.0018	0	0.0002	0.0009	0.22	6076	4478	secreted glycosyl hydolases, carbohydrate esterases and polysaccharide lyases
MGG_02246T0	Con-6	N	1	1	1	1	1	1	1	1	1	1	1		n.d.	n.d.	n.d.	n.d.	n.d.	n.d.	0	0	0	0	0	0	0	0	0		0	0	n.d.	0	0	n.d.	0	0	n.d.	4182	7186
MGG_02247T0	Methyltransf_18	N	1	0.67	1	1	1	0.97	0.98	0.89	0.51	0.61	0.57		n.d.	n.d.	0.1449	0.0414	0.0473	0	0	0.0055	0.0014	0.0014	0	0	0.038	0.0333	0.0291		0	0	n.d.	0	0	n.d.	0	0	n.d.	1302	9279
MGG_02252T0	adh_short	N	1	1	0.85	0.92	0.92	1	1	1	1	1	1		n.d.	0	0.2756	0	0	0	0	0.0044	0	0	0	0.0102	0.0161	0.0536	0.0402		0	0	n.d.	0	0	n.d.	0	0	n.d.	14282	1924	enzymes that utilise malonyl-CoA
MGG_02253T0	DUF3129,secretome	Y	1	1	1	1	1	1	1	1	1	1	1		n.d.	n.d.	0.2876	0.2599	0.2599	0	0	0.0026	0.0038	0.0038	0	0	0.0091	0.0148	0.0148		0	0	n.d.	0	0	n.d.	0	0	n.d.	4635	10021
MGG_02254T0	Methyltransf_23	N	1	1	1	1	1	1	1	1	0.88	1	0.87		n.d.	n.d.	0.4536	0.4536	0.4536	0	0	0.0032	0.0032	0.0032	0	0	0.0071	0.0071	0.0071		0	0	n.d.	0	0.0031	0	0	0.0015	0	8777	7804
MGG_02255T0	secretome	Y	1	1	1	1	1	1	1	1	1	1	0.98		n.d.	0.467	0.2244	0.2299	0.938	0	0.0023	0.0045	0.0069	0.0046	0	0.0049	0.0203	0.03	0.0049		0	0.0048	0	0	0.003	0	0	0.0051	0	12479	4941
MGG_02256T0	FAD_binding_3	N	1	1	1	1	1	1	1	1	1	1	1		99	0.5289	0.0699	0.1566	99	0.0009	0.0019	0.0028	0.0084	0.0009	0	0.0035	0.0394	0.0536	0		0.0004	0	99	0.0005	0.0015	0.33	0.0004	0.0008	0.5	2933	13660
MGG_02257T0	Glyco_hydro_cc,secretome	Y	1	1	1	1	1	1	1	1	0.99	1	1		99	n.d.	0.1974	0	n.d.	0.0012	0	0.0046	0	0	0	0	0.0235	0.0111	0		0.0006	0	99	0	0	n.d.	0.0003	0	99	16358	420
MGG_02259T0	n.d.	N	1	1	1	1	1	1	1	1	1	1	1		n.d.	n.d.	0.189	n.d.	n.d.	n.d.	0	0.0064	0	0	0	0	0.0337	0	0		0.0003	0.001	0.3	0.0004	0	99	0.0004	0.0005	0.8	1992	2202
MGG_02261T0	Tannase	N	1	1	1	1	1	1	1	1	1	1	1		n.d.	0.1889	0.1081	0	0	0	0.0006	0.0043	0	0	0	0.0032	0.0395	0.0064	0.0064		0.0003	0.0008	0.37	0.0008	0.001	0.8	0.0007	0.0022	0.32	4472	110
MGG_02267T0	n.d.	N	1	1	1	1	1	1	1	1	1	1	1		n.d.	0.3411	0.7515	0.3407	0.3407	0	0.0052	0.0091	0.0052	0.0052	0	0.0152	0.0121	0.0152	0.0152		0	0	n.d.	0.0008	0	99	0.0042	0.0184	0.23	5139	9840
MGG_02268T0	Mannosyl_trans3	N	1	1	1	1	1	1	1	1	1	1	1		0	0	0.1601	0	0	0	0	0.0035	0	0	0.0025	0.0049	0.0221	0.0025	0.0025		0	0.0022	0	0	0	n.d.	0	0.0039	0	7314	7371
MGG_02269T0	Glyco_transf_25	N	1	1	1	1	1	1	1	1	1	1	1		n.d.	99	0.2609	99	99	0	0.0035	0.0076	0.0035	0.0035	0	0	0.029	0	0		0.0009	0.0015	0.6	0.0006	0	99	0.0037	0.0007	5.29	5186	9812
MGG_02270T0	n.d.	N	1	1	1	1	1	1	1	0.98	1	1	1		n.d.	99	0.7216	99	99	0	0.0034	0.0236	0.0034	0.0034	0	0	0.0328	0	0		0	0	n.d.	0.0016	0	99	0.004	0	99	3760	12200
MGG_02272T0	p450	N	1	1	1	1	1	1	0.02	0.99	1	1	0.97		n.d.	0.2109	0.1497	0.2902	0.2902	0	0.0023	0.0053	0.0069	0.0069	0	0.0109	0.0356	0.0236	0.0236		0	0	n.d.	0	0	n.d.	0	0	n.d.	8467	3647
MGG_02273T0	secretome	Y	1	1	1	1	1	1	0.01	1	1	1	0.98		99	0.1122	0.0255	99	99	0.002	0.002	0.004	0.002	0.002	0	0.0178	0.1552	0	0		0	0	n.d.	0	0	n.d.	0	0	n.d.	6618	6344
MGG_02274T0	Methyltransf_23	N	1	1	1	1	1	1	0.12	1	1	1	1		n.d.	n.d.	0.3215	99	99	0	0	0.01	0.0014	0.0014	0	0	0.0312	0	0		0	0	n.d.	0	0	n.d.	0	0	n.d.	9523	3289
MGG_02275T0	Peptidase_S28,secretome	Y	1	1	1	1	1	0.74	0	1	1	1	1		n.d.	0.0283	0	n.d.	n.d.	n.d.	0.0007	0	0	0	0	0.0255	0.0419	0	0		0	0	n.d.	0	0	n.d.	0	0	n.d.	1194	10712
MGG_02283T0	Ctr	N	1	1	1	1	1	1	1	1	1	1	1		n.d.	0.5478	n.d.	n.d.	n.d.	n.d.	0.0149	0	0	0	0	0.0271	0	0	0		0	0.0038	0	0	0	n.d.	0.0144	0.03	0.48	2038	8767
MGG_02284T0	n.d.	N	1	1	1	1	1	1	1	1	1	1	1		n.d.	1.24	1.24	99	99	0	0.0158	0.0158	0.0012	0.0012	0	0.0127	0.0127	0	0		0	0	n.d.	0.0005	0	99	0.0144	0.0163	0.88	6049	3819
MGG_02285T0	Aminotran_3	N	1	0.93	1	1	1	1	1	1	0.88	0.6	0.55		n.d.	0.1582	0.1131	n.d.	n.d.	n.d.	0.0228	0.0069	0	0	0	0.1442	0.0612	0	0		0	0	n.d.	0.0105	0.0263	0.4	0.0219	0.1191	0.18	8727	2138
MGG_02287T0	Methyltransf_2	N	1	1	1	1	1	1	1	1	1	1	1		99	0.36	0.0753	0.6193	0.6193	0.001	0.001	0.0061	0.002	0.002	0	0.0028	0.0807	0.0032	0.0032		0.0004	0.0012	0.33	0.0005	0.0045	0.11	0.0014	0.0044	0.32	1202	7572
MGG_02288T0	secretome	Y	0.99	0.99	1	0.99	0.99	1	0.99	1	0.98	0.95	0.97		0.2747	0.2716	0.1042	0.3644	0.3153	0.0144	0.0145	0.008	0.0144	0.0165	0.0525	0.0532	0.0765	0.0396	0.0524		0.0052	0.0267	0.19	0.0022	0.0111	0.2	0.0056	0.0266	0.21	4780	4498
MGG_02289T0	Zn_clus	N	1	1	0.95	1	1	1	0.99	1	1	0.99	0.94		0.2881	0.2779	0.1689	0.2504	0.2608	0.0098	0.0122	0.0119	0.0102	0.0122	0.0339	0.0438	0.0706	0.0409	0.0467		0.0026	0.0115	0.23	0.0005	0.0048	0.1	0.0055	0.0237	0.23	2604	5674
MGG_02290T0	RTA1	N	1	1	1	1	1	1	1	1	1	1	0.99		n.d.	0.2658	0.3519	0.2291	0.2291	0	0.0143	0.0129	0.0113	0.0113	0	0.0538	0.0367	0.0495	0.0495		0	0	n.d.	0	0.0065	0	0.012	0.0316	0.38	7989	719
MGG_02293T0	n.d.	N	1	0.93	1	1	1	1	1	1	0.88	1	0.92		n.d.	0.8507	0.5609	n.d.	n.d.	n.d.	0.0277	0.0114	0	0	0	0.0325	0.0203	0	0		0	0	n.d.	0.0146	0.0143	1.02	0.0152	0.0119	1.28	5369	11820
MGG_02294T0	p450	N	1	1	1	1	1	1	1	1	1	1	1		n.d.	0.2974	0.3448	0.8445	0.8445	0	0.0047	0.0054	0.0024	0.0024	0	0.0157	0.0157	0.0028	0.0028		0.0005	0.001	0.5	0.0021	0.0051	0.41	0.0046	0.0107	0.43	9283	6402
MGG_02295T0	NAD_binding_8,secretome	Y	1	1	1	1	1	1	1	1	1	1	1		n.d.	0	0	0.3638	0.3638	0	0	0	0.001	0.001	0	0.0027	0.0873	0.0027	0.0027		0	0.0012	0	0.0006	0.0015	0.4	0.0005	0.0031	0.16	11009	5174
MGG_02296T0	secretome	Y	1	1	1	1	1	1	1	1	1	1	1		n.d.	n.d.	0	n.d.	n.d.	n.d.	0	0	0	0	0	0	0.0083	0	0		0	0	n.d.	0	0	n.d.	0	0	n.d.	4156	12918
MGG_02297T0	PRKCSH	N	1	1	1	1	1	1	1	1	0.98	1	0.99		n.d.	0.2555	0.0436	99	99	0	0.0007	0.0021	0.0021	0.0021	0	0.0028	0.048	0	0		0	0	n.d.	0	0.0012	0	0.0008	0.0018	0.44	410	15055
MGG_02302T0	HhH-GPD	N	1	1	1	1	1	1	1	0.98	0.93	1	0.98		99	99	0.102	n.d.	n.d.	n.d.	0.0011	0.0054	0	0	0	0	0.0531	0	0		0.001	0	99	0	0.002	0	0.0018	0.001	1.8	6569	23862
MGG_02303T0	n.d.	N	1	1	1	1	1	1	1	1	1	1	1		99	99	0.0873	99	99	0.0018	0.0018	0.0053	0.0018	0.0018	0	0	0.0606	0	0		0.0007	0	99	0	0	n.d.	0.0004	0	99	22836	7809
MGG_02304T0	Epimerase	N	1	1	1	1	1	1	1	1	1	1	1		n.d.	0	0.0563	0.3159	0.3159	0	0	0.0038	0.0012	0.0012	0	0.0039	0.0672	0.0039	0.0039		0	0.0015	0	0	0	n.d.	0	0.0046	0	21311	9319
MGG_02305T0	n.d.	N	1	1	1	1	1	1	1	1	1	1	1		n.d.	n.d.	0.53	n.d.	n.d.	n.d.	0	0.0193	0	0	0	0	0.0364	0	0		0.0008	0	99	0.0005	0	99	0.0006	0	99	13618	16744
MGG_02306T0	Abhydrolase_6	N	1	1	1	1	1	0.96	1	0.95	0.99	0.97	0.98		n.d.	n.d.	0.023	n.d.	n.d.	n.d.	0	0.0013	0	0	0	0	0.0579	0	0		0	0	n.d.	0	0	n.d.	0	0	n.d.	15414	15133
MGG_02308T0	DUF1275	N	1	1	1	1	1	0.94	1	1	0.98	1	1		n.d.	n.d.	0	0	0	0	0	0	0	0	0	0	0.0237	0.0077	0.0077		0	0	n.d.	0	0	n.d.	0	0	n.d.	21393	8882
MGG_02309T0	Peptidase_S10,secretome	Y	1	1	1	1	1	1	1	1	1	1	1		n.d.	0.4222	0.0624	99	99	0	0.0013	0.0026	0.0013	0.0013	0	0.003	0.0414	0	0		0.0007	0	99	0	0.0011	0	0.001	0.0005	2	6820	22672
MGG_02310T0	n.d.	N	1	1	1	1	1	1	1	1	1	1	1		n.d.	n.d.	0.058	0	0	0	0	0.0027	0	0	0	0	0.0466	0.0037	0.0037		0	0	n.d.	0	0	n.d.	0	0	n.d.	28648	1750
MGG_02313T0	DUF3638,DUF3645	N	1	1	1	1	1	1	1	1	1	1	1		0	0.7211	0.6048	0.8504	0.4251	0	0.0012	0.0088	0.0006	0.0004	0.0007	0.0017	0.0145	0.0007	0.001		0.0001	0.0007	0.14	0.0004	0.0014	0.29	0.0013	0.0023	0.57	6571	4137
MGG_02318T0	TauD	N	1	1	1	1	1	1	1	0.39	1	1	1		n.d.	n.d.	0.5017	n.d.	n.d.	n.d.	0	0.0165	0	0	0	0	0.0329	0	0		0.0171	0.0249	0.69	0	0	n.d.	0.0086	0.0124	0.69	9215	2814
MGG_02319T0	MFS_1	N	1	1	1	1	1	1	1	0.02	1	1	1		n.d.	99	0.1612	99	99	0	0.0008	0.0064	0.0016	0.0008	0	0	0.0399	0	0		0	0	n.d.	0	0	n.d.	0	0	n.d.	4743	6823
MGG_02320T0	FMO-like,NAD_binding_8	N	1	1	1	1	1	1	1	0	1	1	1		0	0.8377	0.1595	0.3047	0.6093	0	0.0024	0.0017	0.0008	0.0017	0.0027	0.0029	0.0105	0.0027	0.0027		0	0	n.d.	0	0	n.d.	0	0	n.d.	7068	4449
MGG_02327T0	n.d.	N	1	1	1	1	1	1	1	1	1	1	1		n.d.	0.3117	1.0654	0.3117	0.3117	0	0.0074	0.0128	0.0074	0.0074	0	0.0237	0.0121	0.0237	0.0237		0.0011	0	99	0	0	n.d.	0.0065	0.0243	0.27	14829	1523
MGG_02328T0	AA_permease_2	N	1	1	1	1	1	1	1	1	1	1	1		n.d.	0.1228	0.2685	0.1228	0.1228	0	0.0039	0.0066	0.0039	0.0039	0	0.0316	0.0246	0.0316	0.0316		0.0003	0.0013	0.23	0.0004	0	99	0.0045	0.0253	0.18	3387	11478
MGG_02329T0	p450	N	1	1	1	1	1	1	1	1	1	1	1		n.d.	0.6553	0.2975	0.6555	0.6555	0	0.0049	0.0032	0.0049	0.0049	0	0.0075	0.0107	0.0075	0.0075		0	0	n.d.	0.0012	0	99	0.005	0.0077	0.65	7178	7743
MGG_02330T0	n.d.	N	1	1	1	1	1	1	1	1	1	1	1		99	n.d.	0.0193	n.d.	n.d.	n.d.	0	0.0007	0	0	0	0	0.0339	0	0		0.0003	0	99	0	0	n.d.	0.0001	0	99	5187	9831
MGG_02331T0	SUR7,secretome	Y	1	1	1	1	1	1	0.92	0.99	0.93	1	0.95		n.d.	n.d.	0.1405	99	n.d.	n.d.	0	0.0068	0.0011	0	0	0	0.0482	0	0		0	0	n.d.	0	0	n.d.	0	0	n.d.	13265	2542
MGG_02332T0	NPP1	N	1	1	1	1	1	1	1	1	0.99	1	1		n.d.	0	0.0556	0.1701	0	0	0	0.0029	0.0029	0	0	0.008	0.0525	0.0171	0.008		0	0.0021	0	0	0	n.d.	0	0.0043	0	16138	364
MGG_02334T0	n.d.	N	1	0.85	1	1	1	1	1	1	0.86	0.84	0.87		n.d.	0.5318	0.2827	99	99	0	0.008	0.0068	0.0034	0.0034	0	0.0151	0.0242	0	0		0.0017	0	99	0.0021	0	99	0.0101	0.0132	0.77	1414	25610
MGG_02335T0	n.d.	N	1	1	1	1	1	1	1	1	1	1	0		0.176	0	0.1986	0	0	0.0015	0	0.0124	0	0	0.0087	0.0087	0.0624	0.0087	0.0087		0	0	n.d.	0	0	n.d.	0	0	n.d.	20106	4954
MGG_02336T0	NmrA	N	1	1	1	1	1	1	1	1	1	1	0		n.d.	n.d.	0.2685	n.d.	n.d.	n.d.	0	0.0039	0	0	0	0	0.0146	0	0		0	0	n.d.	0	0	n.d.	0	0	n.d.	18032	6818
MGG_02337T0	adh_short	N	1	1	1	1	1	1	1	1	1	1	1		99	99	0.2945	99	99	0.0016	0.0016	0.0031	0.0016	0.0016	0	0	0.0106	0	0		0.0006	0	99	0	0	n.d.	0.0003	0	99	10260	14237
MGG_02338T0	secretome	Y	1	1	1	1	1	1	1	1	0.98	1	1		n.d.	99	0.2157	n.d.	n.d.	n.d.	0.002	0.0101	0	0	0	0	0.0468	0	0		0	0	n.d.	0.0011	0	99	0.0017	0	99	13347	12124
MGG_02339T0	secretome	Y	1	1	1	1	1	1	1	1	1	1	1		n.d.	n.d.	0	n.d.	n.d.	n.d.	0	0	0	0	0	0	0.018	0	0		0	0	n.d.	0	0	n.d.	0	0	n.d.	11246	14200
MGG_02340T0	Glyco_hydro_88,secretome	Y	1	1	1	1	1	1	1	1	1	1	1		0.1942	0.1918	0.0227	0.1918	0.0962	0.001	0.001	0.0029	0.001	0.001	0.0051	0.0051	0.1282	0.0051	0.0102		0.0004	0.0014	0.29	0	0	n.d.	0.0013	0.0041	0.32	16591	8079
MGG_02341T0	secretome	Y	1	0	1	1	1	1	1	1	0	0	0		n.d.	NA	n.d.	0	0	0	NA	0	0	0	0	NA	0	0.0136	0.0136		0	0	n.d.	0	0	n.d.	0	0	n.d.	20901	4706
MGG_02342T0	n.d.	N	1	0	1	1	1	1	1	1	0.06	0	0		0.3181	NA	0.2305	0.8218	0.8218	0.0005	NA	0.0031	0.0026	0.0026	0.0016	NA	0.0134	0.0032	0.0032		0	0	n.d.	0	0	n.d.	0	0	n.d.	22118	1294
MGG_02344T0	n.d.	N	1	1	1	1	1	1	1	1	1	1	1		n.d.	n.d.	0.9326	0.664	0.664	0	0	0.0504	0.0386	0.0386	0	0	0.0541	0.0582	0.0582		0	0	n.d.	0	0	n.d.	0	0	n.d.	6008	20472
MGG_02345T0	n.d.	N	1	1	1	1	1	1	1	1	1	1	1		n.d.	n.d.	0.5233	1.2433	1.2433	0	0	0.0274	0.033	0.033	0	0	0.0523	0.0266	0.0266		0	0	n.d.	0	0	n.d.	0	0	n.d.	17002	9220
MGG_02346T0	Sugar_tr	N	1	1	1	1	1	1	1	1	1	1	0.95		n.d.	n.d.	0.0725	0.0638	0.0638	0	0	0.0037	0.0022	0.0022	0	0	0.0509	0.0346	0.0346		0	0	n.d.	0	0.0012	0	0	0.0006	0	11521	13024	sugar transporters
MGG_02347T0	secretome	Y	1	1	1	1	1	1	1	1	1	1	1		n.d.	n.d.	0.1593	0.1593	0.1593	0	0	0.0032	0.0032	0.0032	0	0	0.0202	0.0202	0.0202		0	0	n.d.	0	0.0046	0	0	0.0023	0	15330	10837
MGG_02348T0	ABC_membrane,ABC_tran	N	1	1	1	1	1	1	1	1	1	1	1		99	0.2018	0.1155	0.1318	0.1318	0.0003	0.0023	0.0059	0.0055	0.0055	0	0.0112	0.0507	0.0419	0.0419		0.0003	0	99	0.0004	0	99	0.0023	0.0081	0.28	21743	1131	drug transporters
MGG_02349T0	F420_oxidored,P5CR_dimer	N	1	1	1	1	1	1	1	0.97	0.91	0.94	0.89		n.d.	n.d.	0.1541	0.2161	0.1704	0	0	0.006	0.0115	0.0088	0	0	0.039	0.0531	0.0515		0	0	n.d.	0	0	n.d.	0	0	n.d.	64	25786
MGG_02350T0	2OG-FeII_Oxy,DIOX_N	N	1	1	1	1	1	1	1	1	0.97	1	1		n.d.	0.7838	0.1348	0.1595	0.1595	0	0.0041	0.0081	0.0109	0.0109	0	0.0052	0.0598	0.0684	0.0684		0.0018	0.0018	1	0.0015	0.0023	0.65	0.004	0.0021	1.9	17653	339
MGG_02351T0	AMP-binding,AMP-binding_C,Condensation,PP-binding	N	1	1	1	1	1	0.99	0.96	0.97	0.96	0.99	0.96		0.6358	0.1441	0.1634	0.1588	0.1535	0.0002	0.0022	0.0123	0.0115	0.0116	0.0004	0.0154	0.0753	0.0726	0.0754		0.0005	0.0001	5	0.0009	0.0025	0.36	0.0021	0.0104	0.2	2614	261	key secondary metabolic enzymes
MGG_02354T0	n.d.	N	1	1	1	1	1	1	1	1	0.99	1	1		n.d.	n.d.	0.5412	1.3246	1.514	0	0	0.0208	0.0396	0.0263	0	0	0.0384	0.0299	0.0174		0	0	n.d.	0	0	n.d.	0	0	n.d.	316	4634
MGG_02355T0	secretome	Y	1	1	1	1	1	1	1	1	1	1	1		n.d.	99	0.1314	0.2313	0.2313	0	0.0035	0.0088	0.0087	0.0087	0	0	0.0667	0.0378	0.0378		0.0008	0	99	0	0	n.d.	0.0035	0	99	2312	3054
MGG_02366T0	n.d.	N	1	1	1	1	1	1	1	1	1	1	0.99		n.d.	0	0.1031	0.0956	0.0956	0	0	0.0019	0.0019	0.0019	0	0.0011	0.0183	0.0196	0.0196		0	0	n.d.	0.0002	0	99	0.0001	0.0013	0.08	11187	14250
MGG_02368T0	DUF1929,secretome	Y	1	1	1	1	1	1	1	0.98	0.96	1	0.99		n.d.	0.0925	0.0392	0.0304	0.0304	0	0.0005	0.0016	0.0016	0.0016	0	0.0059	0.0418	0.0539	0.0539		0	0	n.d.	0.0007	0	99	0.0004	0.0022	0.18	26585	1061
MGG_02369T0	n.d.	N	1	1	1	1	1	1	1	1	1	1	1		n.d.	0	0.8781	0.8781	0.9124	0	0	0.0365	0.0365	0.0385	0	0.012	0.0415	0.0415	0.0422		0	0	n.d.	0	0.0069	0	0	0.0069	0	29637	46550
MGG_02370T0	Mito_carr	N	1	1	1	1	1	1	1	1	1	1	1		n.d.	0	0	0	0	0	0	0	0	0	0	0.0058	0.0115	0.0115	0.0115		0	0	n.d.	0	0.0021	0	0	0.001	0	43622	1401
MGG_02371T0	GMC_oxred_C,GMC_oxred_N	N	1	1	1	1	1	1	1	1	1	1	1		n.d.	99	0.1845	0.1287	0.1287	0	0.0006	0.003	0.0012	0.0012	0	0	0.0161	0.0093	0.0093		0	0	n.d.	0.0003	0	99	0.0008	0	99	40861	3821
MGG_02372T0	n.d.	N	1	1	1	1	1	1	1	1	1	1	1		n.d.	n.d.	0.1774	0.1774	0.1774	0	0	0.0092	0.0092	0.0092	0	0	0.0521	0.0521	0.0521		0	0	n.d.	0	0	n.d.	0	0	n.d.	7388	38557
MGG_02373T0	Glyco_hydro_43,secretome	Y	1	1	1	1	1	1	1	1	1	1	1		n.d.	n.d.	0.0374	0.0466	0.0466	0	0	0.0012	0.0012	0.0012	0	0	0.0322	0.0258	0.0258		0	0	n.d.	0	0	n.d.	0	0	n.d.	9323	36365	secreted glycosyl hydolases, carbohydrate esterases and polysaccharide lyases
MGG_02374T0	n.d.	N	1	1	1	1	1	1	1	1	1	1	1		n.d.	99	0.546	0.5047	0.5047	0	0.0006	0.0096	0.0098	0.0098	0	0	0.0175	0.0195	0.0195		0	0	n.d.	0.0006	0	99	0.0006	0	99	33928	10652
MGG_02376T0	Abhydrolase_3	N	1	1	1	1	1	1	1	0.99	1	1	1		n.d.	0	0.1015	0.1367	0.1367	0	0	0.0011	0.0027	0.0027	0	0.0036	0.0105	0.0199	0.0199		0	0.0007	0	0	0.0009	0	0	0.0027	0	17128	25463
MGG_02377T0	Fungal_trans,Zn_clus	N	1	1	1	1	1	1	1	0.99	0.94	1	1		n.d.	n.d.	0.033	0.033	0.033	0	0	0.0005	0.0005	0.0005	0	0	0.0145	0.0145	0.0145		0	0	n.d.	0.0003	0.0008	0.37	0.0001	0.0004	0.25	36746	6864
MGG_02378T0	Pyridoxal_deC	N	1	1	1	1	1	1	1	1	1	1	1		n.d.	0.2452	0.0283	0.0283	0.0283	0	0.0008	0.0016	0.0016	0.0016	0	0.0033	0.0572	0.0572	0.0572		0	0	n.d.	0	0	n.d.	0.0008	0.0028	0.29	4287	39516
MGG_02379T0	n.d.	N	1	1	1	1	1	1	1	1	1	1	0.95		n.d.	n.d.	0.9719	0.407	0.407	0	0	0.0083	0.0067	0.0067	0	0	0.0086	0.0165	0.0165		0	0	n.d.	0	0	n.d.	0	0	n.d.	2659	43494
MGG_02382T0	n.d.	N	1	1	1	1	1	1	1	1	1	1	1		0.2788	0.2788	0.1787	0.2425	0.2425	0.003	0.003	0.0089	0.0089	0.0089	0.0109	0.0109	0.0497	0.0367	0.0367		0.0018	0.0045	0.4	0	0	n.d.	0.0018	0.0022	0.82	3657	15631
MGG_02383T0	n.d.	N	1	1	1	1	1	1	1	1	1	1	1		n.d.	0.3698	0.1328	0.1797	0.1797	0	0.0016	0.0048	0.0048	0.0048	0	0.0043	0.0359	0.0265	0.0265		0	0.0019	0	0	0	n.d.	0.0015	0.0057	0.26	14314	4414
MGG_02384T0	Glyco_trans_4_4,Glycos_transf_1	N	1	1	1	1	1	1	1	0.99	1	1	0.98		99	99	0.2669	0.5514	0.5514	0.0009	0.0009	0.0054	0.0035	0.0035	0	0	0.0201	0.0063	0.0063		0.0009	0	99	0	0	n.d.	0.0007	0	99	6376	11535
MGG_02385T0	Spt20	N	1	1	1	1	1	1	1	1	1	1	1		n.d.	0	0.1223	0.0844	0.0844	0	0	0.0013	0.0009	0.0009	0	0.001	0.0109	0.0107	0.0107		0.0002	0	99	0.0002	0	99	0.0002	0.0014	0.14	8701	7085
MGG_02386T0	ATG27	N	1	1	1	1	1	1	1	1	1	1	1		n.d.	n.d.	0.0563	0.0563	0.0563	0	0	0.0011	0.0011	0.0011	0	0	0.0197	0.0197	0.0197		0	0	n.d.	0.0006	0	99	0.0003	0	99	13196	4633
MGG_02387T0	n.d.	N	1	1	1	1	1	1	1	1	1	1	1		n.d.	n.d.	0.6425	0.7073	0.7073	0	0	0.0088	0.0088	0.0088	0	0	0.0137	0.0124	0.0124		0.0002	0	99	0	0	n.d.	0.0001	0	99	686	15932
MGG_02390T0	Hexapep,NTP_transferase	N	1	1	1	1	1	1	1	1	1	1	1		n.d.	99	0	0	0	0	0.0009	0	0	0	0	0	0.007	0.007	0.007		0	0	n.d.	0	0	n.d.	0.0008	0	99	28428	14871
MGG_02391T0	secretome	Y	1	1	1	1	1	1	1	0.99	0.99	1	1		n.d.	0	0	0	0	0	0	0	0	0	0	0.004	0.008	0.008	0.008		0.0004	0.0014	0.29	0	0.0018	0	0.0002	0.0037	0.05	17950	26246
MGG_02392T0	Ribosomal_S30	N	1	1	1	1	1	1	1	1	1	1	1		n.d.	n.d.	n.d.	n.d.	n.d.	n.d.	0	0	0	0	0	0	0	0	0		0	0	n.d.	0	0	n.d.	0	0	n.d.	24082	21715
MGG_02393T0	Cutinase,secretome	Y	1	1	1	1	1	1	1	1	1	1	1		n.d.	n.d.	0.0631	0.0631	0.0631	0	0	0.0016	0.0016	0.0016	0	0	0.0255	0.0255	0.0255		0	0	n.d.	0	0	n.d.	0	0	n.d.	25684	19006	secreted glycosyl hydolases, carbohydrate esterases and polysaccharide lyases
MGG_02394T0	SLAC1	N	1	1	1	1	1	1	1	1	1	1	1		n.d.	n.d.	0.2795	0.561	0.561	0	0	0.0009	0.0018	0.0018	0	0	0.0031	0.0031	0.0031		0.0004	0	99	0	0	n.d.	0.0002	0	99	30947	13789
MGG_02395T0	LRR_8	N	1	1	1	1	1	1	1	1	1	1	1		n.d.	99	0.5741	0.567	0.567	0	0.0005	0.0019	0.0019	0.0019	0	0	0.0033	0.0033	0.0033		0.0002	0	99	0	0.0003	0	0.0004	0.0002	2	6435	32847
MGG_02398T0	DENN,uDENN	N	1	1	1	1	1	1	1	1	1	1	1		n.d.	99	0.0384	0.0358	0.0358	0	0.0005	0.0005	0.0005	0.0005	0	0	0.0118	0.0129	0.0129		0	0	n.d.	0.0002	0.0008	0.25	0.0006	0.0004	1.5	113393	6911
MGG_02400T0	Pirin,Pirin_C	N	1	1	1	1	1	1	1	1	1	1	1		n.d.	n.d.	0	0	0	0	0	0	0	0	0	0	0.0041	0.0041	0.0041		0	0	n.d.	0	0.0018	0	0	0.0009	0	23107	100130
MGG_02401T0	zf-HIT	N	1	1	1	1	1	1	1	1	1	1	1		99	99	0.5795	0.5795	0.5795	0.0007	0.0007	0.0056	0.0056	0.0056	0	0	0.0097	0.0097	0.0097		0.0003	0	99	0.0003	0	99	0.0006	0	99	96374	26472
MGG_02402T0	n.d.	N	1	1	1	1	1	1	1	1	1	1	1		n.d.	n.d.	0.3646	0.3646	0.3646	0	0	0.0056	0.0056	0.0056	0	0	0.0155	0.0155	0.0155		0	0	n.d.	0	0	n.d.	0	0	n.d.	30529	93934
MGG_02403T0	n.d.	N	1	1	0.94	0.93	0.93	1	1	1	1	1	1		n.d.	1.6245	1.0012	1.0448	0.982	0	0.0034	0.0406	0.0593	0.0411	0	0.0021	0.0406	0.0567	0.0418		0.001	0.0011	0.91	0.0009	0	99	0.0036	0.0032	1.12	91155	31053
MGG_02403T1	n.d.	N	1	1	0.94	0.93	0.93	1	1	1	1	1	1		n.d.	1.6245	1.0012	1.0448	0.982	0	0.0034	0.0406	0.0593	0.0411	0	0.0021	0.0406	0.0567	0.0418		0.001	0.0011	0.91	0.0009	0	99	0.0036	0.0032	1.12	91262	31053
MGG_02404T0	n.d.	N	1	1	1	1	1	1	1	1	1	1	0.98		n.d.	n.d.	0	0	0	0	0	0	0	0	0	0	0.0068	0.0034	0.0034		0	0	n.d.	0	0	n.d.	0	0	n.d.	88191	35151
MGG_02405T0	FDF,LSM14	N	1	1	1	1	1	1	1	1	1	1	1		n.d.	99	0.534	1.0672	1.0672	0	0.0018	0.0009	0.0019	0.0019	0	0	0.0018	0.0018	0.0018		0.0003	0	99	0	0	n.d.	0.0018	0	99	82691	38396
MGG_02406T0	Tcf25	N	1	1	1	1	1	1	1	1	1	1	1		n.d.	n.d.	0.8751	0.8751	0.8751	0	0	0.0013	0.0013	0.0013	0	0	0.0014	0.0014	0.0014		0	0	n.d.	0	0	n.d.	0	0	n.d.	42289	79909
MGG_02407T0	HMA	N	1	1	1	1	1	1	1	1	1	1	1		n.d.	n.d.	n.d.	n.d.	n.d.	n.d.	0	0	0	0	0	0	0	0	0		0	0	n.d.	0	0	n.d.	0	0	n.d.	45423	78485
MGG_02408T0	Fungal_trans,Zn_clus	N	1	1	1	1	1	1	1	1	1	1	1		n.d.	99	0.3238	0.3686	0.3686	0	0.0005	0.002	0.0025	0.0025	0	0	0.0062	0.0067	0.0067		0.0002	0	99	0.0002	0.0007	0.29	0.0005	0.0004	1.25	48240	72486
MGG_02409T0	ACP_syn_III,Thiolase_C	N	1	1	1	1	1	1	1	1	0.94	1	0.99		n.d.	n.d.	n.d.	n.d.	n.d.	n.d.	0	0	0	0	0	0	0	0	0		0.0004	0	99	0	0	n.d.	0.0002	0	99	52985	69946
MGG_02410T0	Band_7	N	1	1	1	1	1	1	1	1	1	1	1		n.d.	n.d.	n.d.	n.d.	n.d.	n.d.	0	0	0	0	0	0	0	0	0		0	0	n.d.	0	0	n.d.	0	0	n.d.	57137	65910
MGG_02411T0	n.d.	N	1	1	1	1	1	1	1	0.99	1	1	0.99		n.d.	n.d.	0	0	0	0	0	0	0	0	0	0	0.0034	0.0034	0.0034		0	0	n.d.	0	0	n.d.	0	0	n.d.	59117	64054
MGG_02412T0	n.d.	N	1	1	1	1	1	1	1	1	1	1	0.97		n.d.	n.d.	99	99	99	0	0	0.0019	0.0019	0.0019	0	0	0	0	0		0	0	n.d.	0	0	n.d.	0	0	n.d.	62837	60617
MGG_02413T0	n.d.	N	1	1	1	1	1	1	1	1	1	1	1		n.d.	n.d.	n.d.	n.d.	n.d.	n.d.	0	0	0	0	0	0	0	0	0		0	0	n.d.	0	0	n.d.	0	0	n.d.	61911	60625
MGG_02416T0	CTP_transf_1	N	1	1	1	1	1	1	1	1	1	1	1		99	n.d.	n.d.	n.d.	n.d.	n.d.	0	0	0	0	0	0	0	0	0		0.0004	0.0011	0.36	0	0.0027	0	0.0002	0.0019	0.11	51225	70544
MGG_02417T0	DEAD,DUF4217,Helicase_C	N	1	1	1	1	1	1	1	1	1	1	1		0	0.4518	0.1957	0.1957	0.1957	0	0.0008	0.0007	0.0007	0.0007	0.0017	0.0017	0.0037	0.0037	0.0037		0	0.0009	0	0	0	n.d.	0.0007	0.0004	1.75	73848	48353
MGG_02418T0	AAA,CDC48_N	N	1	1	1	1	1	1	1	1	1	1	1		n.d.	n.d.	0	0	0	0	0	0	0	0	0	0	0.0016	0.0036	0.0016		0	0.0007	0	0.0003	0	99	0.0001	0.0003	0.33	76546	44955
MGG_02419T0	RasGEF,RasGEF_N	N	1	1	1	1	1	1	1	1	1	1	1		99	99	0.1853	0.2472	0.2472	0.0003	0.0005	0.0005	0.0005	0.0005	0	0	0.0026	0.002	0.002		0.0001	0.0003	0.33	0	0	n.d.	0.0006	0.0001	6	84092	33191
MGG_02420T0	ALO,FAD_binding_4,secretome	Y	1	1	1	1	1	1	1	1	1	1	1		0	0	0	0	0	0	0	0	0	0	0.0051	0.0051	0.0151	0.0151	0.0151		0.0003	0.0011	0.27	0	0.0014	0	0.0002	0.001	0.2	30343	92290
MGG_02421T0	n.d.	N	1	1	1	1	1	1	1	1	1	1	1		n.d.	0.4777	0.8562	99	99	0	0.0009	0.0017	0.0027	0.0027	0	0.0019	0.002	0	0		0	0	n.d.	0	0	n.d.	0.0008	0.0024	0.33	26080	96148
MGG_02424T0	WLM	N	1	1	1	1	1	1	1	0.99	0.97	1	1		n.d.	0	0.2662	0	0	0	0	0.0011	0	0	0	0.0041	0.0041	0.0041	0.0041		0	0	n.d.	0	0	n.d.	0	0.0035	0	104732	18621
MGG_02425T0	Kinesin	N	1	1	1	1	1	1	1	1	1	1	1		n.d.	n.d.	0.1325	0	0	0	0	0.0003	0	0	0	0	0.002	0.0027	0.0027		0.0002	0.0003	0.67	0.0001	0.0004	0.25	0.0002	0.0004	0.5	4741	113192
MGG_02428T0	ERCC4	N	1	1	1	1	1	1	1	1	1	1	1		n.d.	0.438	1.2867	99	99	0	0.0006	0.0019	0.0018	0.0018	0	0.0015	0.0015	0	0		0.0005	0	99	0	0.0009	0	0.0006	0.0013	0.46	2021	47866
MGG_02429T0	DNA_binding_1	N	1	1	1	1	1	1	1	1	1	1	1		n.d.	n.d.	n.d.	n.d.	n.d.	n.d.	0	0	0	0	0	0	0	0	0		0	0.0039	0	0	0	n.d.	0	0.002	0	46934	4938
MGG_02430T0	zf-CSL	N	1	1	1	1	1	1	1	1	1	1	1		n.d.	n.d.	99	99	99	0	0	0.0042	0.0042	0.0042	0	0	0	0	0		0	0	n.d.	0	0	n.d.	0	0	n.d.	6570	45067
MGG_02431T0	secretome	Y	1	1	1	1	1	1	1	1	1	1	0.96		n.d.	n.d.	n.d.	n.d.	n.d.	n.d.	0	0	0	0	0	0	0	0	0		0	0	n.d.	0	0	n.d.	0	0	n.d.	44237	7827
MGG_02432T0	Anticodon_1,tRNA-synt_1	N	1	1	1	1	1	1	1	1	1	1	1		0	99	0.3232	0.3232	0.3232	0	0.0004	0.0004	0.0004	0.0004	0.0012	0	0.0012	0.0012	0.0012		0	0.0005	0	0	0	n.d.	0.0004	0.0003	1.33	38920	9851
MGG_02433T0	n.d.	N	1	1	1	1	1	1	1	1	1	1	1		n.d.	n.d.	n.d.	n.d.	n.d.	n.d.	0	0	0	0	0	0	0	0	0		0	0	n.d.	0	0	n.d.	0	0	n.d.	14252	37365
MGG_02434T0	Clat_adaptor_s	N	1	1	1	1	1	1	1	1	1	1	1		n.d.	n.d.	n.d.	n.d.	n.d.	n.d.	0	0	0	0	0	0	0	0	0		0	0	n.d.	0	0	n.d.	0	0	n.d.	36443	14772
MGG_02435T0	Frataxin_Cyay	N	1	1	1	1	1	1	1	1	1	1	1		n.d.	n.d.	n.d.	n.d.	n.d.	n.d.	0	0	0	0	0	0	0	0	0		0	0	n.d.	0	0	n.d.	0	0	n.d.	16256	35058
MGG_02436T0	n.d.	N	1	1	1	1	1	1	1	1	1	1	1		99	99	n.d.	n.d.	n.d.	n.d.	0.0031	0	0	0	0	0	0	0	0		0.0012	0	99	0.0014	0	99	0.0027	0	99	17904	33706
MGG_02437T0	zf-DHHC	N	1	1	1	1	1	1	1	1	0.99	1	1		n.d.	99	0.1813	0.1813	0.1813	0	0.0007	0.0014	0.0014	0.0014	0	0	0.0077	0.0077	0.0077		0	0	n.d.	0	0	n.d.	0.0007	0	99	18871	31270
MGG_02438T0	n.d.	N	1	1	1	1	1	1	1	0.98	1	1	1		n.d.	99	99	99	99	0	0.0011	0.0022	0.0022	0.0022	0	0	0	0	0		0	0	n.d.	0	0	n.d.	0.0011	0	99	28826	21140
MGG_02439T0	NMO	N	1	1	1	1	1	1	1	1	0.97	1	1		n.d.	0	0	0	0	0	0	0	0	0	0	0.0064	0.0194	0.0194	0.0194		0	0.0016	0	0	0	n.d.	0	0.0032	0	26235	25057
MGG_02440T0	M16C_assoc,Peptidase_M16,Peptidase_M16_C	N	1	1	1	1	1	1	1	1	1	1	1		0	n.d.	0	0	0	0	0	0	0	0	0.0012	0	0.0024	0.0024	0.0024		0	0.0006	0	0.0002	0	99	0.0001	0.0003	0.33	32803	16067
MGG_02441T0	Orn_Arg_deC_N,Orn_DAP_Arg_deC	N	1	1	1	1	1	1	1	1	1	1	1		n.d.	0	0.1591	0.3189	0.3189	0	0	0.001	0.0019	0.0019	0	0.003	0.006	0.006	0.006		0	0	n.d.	0	0.0015	0	0	0.0038	0	38319	11609
MGG_02442T0	Peptidase_M16,Peptidase_M16_C	N	1	1	1	1	1	1	1	1	1	1	1		n.d.	0.3635	0.7256	0.1212	0.1818	0	0.0004	0.0009	0.0004	0.0004	0	0.0012	0.0012	0.0036	0.0024		0.0005	0	99	0	0	n.d.	0.0005	0.0014	0.36	6586	40658
MGG_02443T0	Zw10	N	1	1	1	1	1	1	1	1	1	1	1		n.d.	99	0.4368	99	99	0	0.0011	0.0005	0.0005	0.0005	0	0	0.0012	0	0		0	0	n.d.	0.0002	0	99	0.0009	0	99	46271	2493
MGG_02444T0	C2,PI-PLC-X,PI-PLC-Y	N	1	1	1	1	1	1	1	1	1	1	1		n.d.	0	0.1431	0	0	0	0	0.0004	0	0	0	0.0026	0.0026	0.0026	0.0026		0.0002	0	99	0.0002	0	99	0.0002	0.0025	0.08	8974	99491
MGG_02445T0	WW	N	1	1	1	1	1	1	1	1	1	1	1		n.d.	n.d.	n.d.	n.d.	n.d.	n.d.	0	0	0	0	0	0	0	0	0		0	0	n.d.	0	0	n.d.	0	0	n.d.	16323	97616
MGG_02446T0	UQ_con	N	1	1	1	1	1	1	1	1	1	1	0.99		n.d.	99	99	99	99	0	0.0015	0.0015	0.0015	0.0015	0	0	0	0	0		0	0	n.d.	0.0008	0	99	0.0019	0	99	18768	94314
MGG_02447T0	B-block_TFIIIC	N	1	1	1	1	1	1	1	1	1	1	1		n.d.	1.2058	0.6028	0.3484	0.3484	0	0.0007	0.0007	0.0005	0.0005	0	0.0006	0.0012	0.0014	0.0014		0.0004	0	99	0.0002	0	99	0.0007	0.0007	1	88157	20613
MGG_02448T0	n.d.	N	1	1	1	1	1	1	1	1	1	1	1		n.d.	n.d.	n.d.	n.d.	n.d.	n.d.	0	0	0	0	0	0	0	0	0		0.0005	0	99	0	0	n.d.	0.0003	0	99	86225	27310
MGG_02449T0	tRNA-synt_1b	N	1	1	1	1	1	1	1	1	1	1	1		n.d.	n.d.	n.d.	n.d.	n.d.	n.d.	0	0	0	0	0	0	0	0	0		0	0	n.d.	0.0006	0	99	0.0003	0	99	28684	84257
MGG_02450T0	n.d.	N	1	1	1	1	1	1	1	1	1	1	1		99	99	0.1276	0.2766	0.2766	0.0009	0.0009	0.0009	0.0009	0.0009	0	0	0.007	0.0033	0.0033		0.0004	0	99	0	0	n.d.	0.0002	0	99	31790	80683
MGG_02451T0	Cyanate_lyase	N	1	1	1	1	1	1	1	1	1	1	0.98		n.d.	n.d.	0	0	0	0	0	0	0	0	0	0	0.01	0.01	0.01		0	0	n.d.	0	0	n.d.	0	0	n.d.	34964	78585
MGG_02453T0	Ebp2	N	1	1	1	1	1	1	1	1	0.97	1	0.99		n.d.	n.d.	0.2261	0.2261	0.2261	0	0	0.0009	0.0009	0.0009	0	0	0.0041	0.0041	0.0041		0	0	n.d.	0	0	n.d.	0	0	n.d.	38571	74376
MGG_02454T0	zf-MYND	N	1	1	1	1	1	1	1	1	1	1	1		n.d.	0.1904	0.1904	0.1904	0.1904	0	0.0007	0.0007	0.0007	0.0007	0	0.0038	0.0038	0.0038	0.0038		0	0	n.d.	0	0	n.d.	0.0007	0.0044	0.16	71395	41532
MGG_02456T0	NST1	N	1	1	1	1	1	1	1	1	1	1	1		n.d.	n.d.	n.d.	n.d.	n.d.	n.d.	0	0	0	0	0	0	0	0	0		0	0	n.d.	0	0	n.d.	0	0	n.d.	53668	57234
MGG_02456T1	NST1	N	1	1	1	1	1	1	1	1	1	1	1		n.d.	n.d.	n.d.	n.d.	n.d.	n.d.	0	0	0	0	0	0	0	0	0		0	0	n.d.	0	0	n.d.	0	0	n.d.	53122	56781
MGG_02457T0	Ras	N	1	1	1	1	1	1	1	1	1	1	1		n.d.	n.d.	n.d.	0	0	0	0	0	0	0	0	0	0	0.0059	0.0059		0	0	n.d.	0	0	n.d.	0	0	n.d.	64219	48009
MGG_02458T0	MRP-L28	N	1	1	1	1	1	1	1	1	1	1	1		n.d.	99	99	99	99	0	0.0019	0.0019	0.0019	0.0019	0	0	0	0	0		0.0008	0	99	0	0	n.d.	0.0017	0	99	46620	67133
MGG_02459T0	DNA_pol_E_B	N	1	1	1	1	1	1	1	1	1	1	1		n.d.	n.d.	n.d.	n.d.	n.d.	n.d.	0	0	0	0	0	0	0	0	0		0	0	n.d.	0	0	n.d.	0	0	n.d.	44269	68386
MGG_02460T0	NLE,WD40	N	1	1	1	1	1	1	1	1	1	1	1		n.d.	0	0	0	0	0	0	0	0	0	0	0.0024	0.0024	0.0024	0.0024		0	0	n.d.	0	0	n.d.	0	0.0027	0	70733	42215
MGG_02461T0	DNA_pol_A_exo1	N	1	1	1	1	1	1	1	1	1	1	1		n.d.	0.4616	0.4616	0.4616	0.4616	0	0.0008	0.0008	0.0008	0.0008	0	0.0017	0.0017	0.0017	0.0017		0	0.0008	0	0.0003	0	99	0.0002	0.0017	0.12	39344	72943
MGG_02462T0	LSM	N	1	1	1	1	1	1	1	1	1	1	1		n.d.	n.d.	n.d.	n.d.	n.d.	n.d.	0	0	0	0	0	0	0	0	0		0	0	n.d.	0	0	n.d.	0	0	n.d.	75590	38065
MGG_02463T0	RNA_pol_L_2	N	1	1	1	1	1	1	1	1	1	1	1		n.d.	n.d.	n.d.	n.d.	n.d.	n.d.	0	0	0	0	0	0	0	0	0		0	0	n.d.	0	0	n.d.	0	0	n.d.	36953	76514
MGG_02464T0	Aa_trans	N	1	1	1	1	1	1	1	1	1	1	1		n.d.	0	0.3929	0	0	0	0	0.0006	0	0	0	0.0015	0.0015	0.0015	0.0015		0	0	n.d.	0	0	n.d.	0	0.0017	0	33431	78005
MGG_02465T0	ERG4_ERG24	N	1	1	1	1	1	1	1	1	1	1	1		n.d.	0.2938	n.d.	n.d.	n.d.	n.d.	0.0007	0	0	0	0	0.0025	0	0	0		0	0	n.d.	0.0004	0.0012	0.33	0.0009	0.0018	0.5	83020	29244
MGG_02466T0	ATP-synt_C	N	1	1	1	1	1	1	1	1	1	1	1		n.d.	n.d.	n.d.	n.d.	n.d.	n.d.	0	0	0	0	0	0	0	0	0		0	0	n.d.	0	0	n.d.	0	0	n.d.	27583	85686
MGG_02467T0	Ribosomal_L7Ae	N	1	1	1	1	1	1	1	1	1	1	1		n.d.	n.d.	n.d.	n.d.	n.d.	n.d.	0	0	0	0	0	0	0	0	0		0	0	n.d.	0	0	n.d.	0	0	n.d.	87403	26490
MGG_02468T0	Syja_N,hSac2	N	1	1	1	1	1	1	1	1	1	1	1		n.d.	n.d.	99	99	99	0	0	0.0009	0.0009	0.0009	0	0	0	0	0		0	0	n.d.	0	0	n.d.	0	0	n.d.	88953	22467
MGG_02469T0	DUF3115	N	1	1	1	1	1	1	1	1	1	1	1		n.d.	n.d.	n.d.	n.d.	n.d.	n.d.	0	0	0	0	0	0	0	0	0		0	0	n.d.	0	0	n.d.	0	0	n.d.	21169	92348
MGG_02471T0	Transket_pyr,Transketolase_C,Transketolase_N	N	1	1	1	1	1	1	1	1	1	1	1		n.d.	0.6108	0.1528	0.1528	0.1528	0	0.0013	0.0006	0.0006	0.0006	0	0.0021	0.0041	0.0041	0.0041		0	0	n.d.	0	0	n.d.	0.0013	0.002	0.65	95075	16972
MGG_02472T0	n.d.	N	1	1	1	1	1	1	1	1	1	1	1		n.d.	n.d.	n.d.	n.d.	n.d.	n.d.	0	0	0	0	0	0	0	0	0		0	0	n.d.	0	0	n.d.	0	0	n.d.	15875	98150
MGG_02473T0	n.d.	N	1	1	1	1	1	1	1	1	1	1	0.99		n.d.	n.d.	n.d.	0	0	0	0	0	0	0	0	0	0	0.0029	0.0029		0	0	n.d.	0	0	n.d.	0	0	n.d.	100202	12326
MGG_02474T0	n.d.	N	1	1	1	1	1	1	1	1	1	1	1		n.d.	n.d.	n.d.	99	99	0	0	0	0.0035	0.0035	0	0	0	0	0		0	0	n.d.	0	0.002	0	0	0.001	0	7948	102820
MGG_02475T0	MFS_1	N	1	1	1	1	1	1	1	1	1	1	1		n.d.	n.d.	n.d.	n.d.	n.d.	n.d.	0	0	0	0	0	0	0	0	0		0	0	n.d.	0	0	n.d.	0	0	n.d.	108001	3852
MGG_02476T0	DUF3819,Not1	N	1	1	1	1	1	1	1	1	1	1	1		99	1.1818	0.5909	0.2289	0.2289	0.0002	0.0006	0.0006	0.0008	0.0008	0	0.0005	0.0011	0.0034	0.0034		0.0004	0.0005	0.8	0	0	n.d.	0.0006	0.0006	1	162060	111466
MGG_02477T0	Seipin	N	1	1	1	1	1	1	1	1	1	1	1		99	99	99	99	99	0.0012	0.0012	0.0012	0.0012	0.0012	0	0	0	0	0		0.0005	0	99	0	0.0017	0	0.0002	0.0009	0.22	10074	154820
MGG_02478T0	n.d.	N	1	1	1	1	1	1	1	1	1	1	1		n.d.	99	99	99	99	0	0.0008	0.0008	0.0008	0.0008	0	0	0	0	0		0.0003	0	99	0	0	n.d.	0.0006	0	99	12663	150431
MGG_02479T0	NTF2	N	1	1	1	1	1	1	1	1	1	1	1		n.d.	n.d.	n.d.	n.d.	n.d.	n.d.	0	0	0	0	0	0	0	0	0		0	0	n.d.	0	0	n.d.	0	0	n.d.	16793	148566
MGG_02481T0	DUF3210	N	1	1	1	1	1	1	1	1	1	1	1		n.d.	n.d.	0.451	0.451	0.451	0	0	0.0005	0.0005	0.0005	0	0	0.0012	0.0012	0.0012		0.0002	0.0006	0.33	0	0	n.d.	0.0001	0.0003	0.33	23173	139087
MGG_02482T0	zf-primase	N	1	1	1	1	1	1	1	1	1	1	1		0	99	99	99	99	0	0.0006	0.0006	0.0006	0.0006	0.0014	0	0	0	0		0	0.0013	0	0	0.0008	0	0.0005	0.0011	0.45	135746	27573
MGG_02483T0	RNase_H2-Ydr279	N	1	1	1	1	1	1	1	1	1	1	1		n.d.	n.d.	n.d.	n.d.	n.d.	n.d.	0	0	0	0	0	0	0	0	0		0	0	n.d.	0	0.0016	0	0	0.0008	0	31182	133572
MGG_02484T0	DASH_Duo1	N	1	1	1	1	1	1	1	1	1	1	1		n.d.	n.d.	n.d.	n.d.	n.d.	n.d.	0	0	0	0	0	0	0	0	0		0	0	n.d.	0	0	n.d.	0	0	n.d.	132701	32231
MGG_02485T0	n.d.	N	1	1	1	1	1	1	1	1	1	1	1		n.d.	n.d.	n.d.	99	n.d.	n.d.	0	0	0.0011	0	0	0	0	0	0		0	0	n.d.	0	0	n.d.	0	0	n.d.	34359	129904
MGG_02486T0	SurE,TTL	N	1	1	1	1	1	1	1	1	1	1	1		99	99	n.d.	n.d.	n.d.	n.d.	0.0005	0	0	0	0	0	0	0	0		0.0004	0	99	0	0	n.d.	0.0007	0	99	37463	126333
MGG_02487T0	Cation_ATPase_C,Cation_ATPase_N,E1-E2_ATPase,Hydrolase	N	1	1	1	1	1	1	1	1	1	1	1		n.d.	99	0.6308	99	99	0	0.0006	0.0006	0.0006	0.0006	0	0	0.001	0	0		0.0001	0	99	0.0002	0	99	0.0006	0	99	45681	115127
MGG_02488T0	SIR2	N	1	1	1	1	1	1	1	1	1	1	1		0	n.d.	n.d.	n.d.	n.d.	n.d.	0	0	0	0	0.0024	0	0	0	0		0	0.001	0	0	0	n.d.	0	0.0005	0	53701	110097
MGG_02489T0	Aminotran_4	N	1	1	1	1	1	1	1	1	1	1	1		n.d.	0	n.d.	n.d.	n.d.	n.d.	0	0	0	0	0	0.0036	0	0	0		0	0	n.d.	0.0005	0.0017	0.29	0.0003	0.0044	0.07	61166	103518
MGG_02490T0	ESSS	N	1	1	1	1	1	1	1	1	1	1	1		n.d.	n.d.	n.d.	n.d.	n.d.	n.d.	0	0	0	0	0	0	0	0	0		0	0	n.d.	0	0	n.d.	0	0	n.d.	102357	62947
MGG_02491T0	AAA_11,AAA_12,Cas_Cas4,Dna2	N	1	1	1	1	1	1	1	1	1	1	1		n.d.	0	99	0	0	0	0	0.0003	0	0	0	0.0015	0	0.0007	0.0007		0.0001	0.0003	0.33	0	0	n.d.	0.0001	0.0018	0.06	96243	64595
MGG_02492T0	n.d.	N	1	1	1	1	1	1	1	1	1	1	1		n.d.	n.d.	n.d.	0	0	0	0	0	0	0	0	0	0	0.0028	0.0028		0.0005	0	99	0	0	n.d.	0.0002	0	99	70687	94274
MGG_02493T0	ARID	N	1	1	1	1	1	1	1	1	1	1	1		n.d.	99	n.d.	0	0	0	0.0005	0	0	0	0	0	0	0.0011	0.0011		0.0002	0.0005	0.4	0	0	n.d.	0.0005	0.0003	1.67	90727	72250
MGG_02495T0	n.d.	N	1	1	1	1	1	1	1	1	1	1	0.98		n.d.	n.d.	n.d.	n.d.	n.d.	n.d.	0	0	0	0	0	0	0	0	0		0	0	n.d.	0	0	n.d.	0	0	n.d.	87108	78874
MGG_02496T0	SelR	N	1	1	1	1	1	1	1	1	1	1	1		n.d.	n.d.	n.d.	n.d.	n.d.	n.d.	0	0	0	0	0	0	0	0	0		0	0	n.d.	0	0	n.d.	0	0	n.d.	85112	80396
MGG_02499T0	DUF1752,DUF3295	N	1	1	1	1	1	1	1	1	1	1	1		n.d.	n.d.	0	0	0	0	0	0	0	0	0	0	0.0021	0.0021	0.0021		0	0	n.d.	0	0.0024	0	0	0.0012	0	66275	97312
MGG_02501T0	zf-CHY	N	1	1	1	1	1	0.99	1	1	1	1	0.99		99	0	0.0842	0.0766	0.0766	0.0006	0	0.0012	0.0006	0.0006	0	0.0044	0.0148	0.0082	0.0082		0.0005	0.0016	0.31	0.0003	0	99	0.0004	0.0033	0.12	43830	119960
MGG_02502T0	Glyco_hydro_61,secretome	Y	1	1	1	1	1	1	1	1	1	1	1		n.d.	99	0.073	0.073	0.073	0	0.0036	0.0018	0.0018	0.0018	0	0	0.0244	0.0244	0.0244		0.0008	0	99	0	0	n.d.	0.0035	0	99	125689	38982	secreted glycosyl hydolases, carbohydrate esterases and polysaccharide lyases
MGG_02503T0	HSP70,secretome	Y	1	1	1	1	1	1	1	1	1	1	1		n.d.	99	99	99	99	0	0.0006	0.0006	0.0006	0.0006	0	0	0	0	0		0.0003	0	99	0	0	n.d.	0.0005	0	99	35066	129032
MGG_02504T0	GTP_EFTU,GTP_EFTU_D2,GTP_EFTU_D3,HBS1_N	N	1	1	1	1	1	1	1	1	1	1	1		n.d.	n.d.	n.d.	n.d.	n.d.	n.d.	0	0	0	0	0	0	0	0	0		0	0	n.d.	0	0	n.d.	0	0	n.d.	31109	132566
MGG_02505T0	zf-C2H2_2,zf-met	N	1	1	1	1	1	1	1	1	1	1	1		n.d.	n.d.	0	0	0	0	0	0	0	0	0	0	0.0042	0.0075	0.0075		0	0	n.d.	0.0004	0	99	0.0002	0	99	26301	138199
MGG_02506T0	DUF500,SH3_1	N	1	1	1	1	1	1	1	1	1	1	1		n.d.	n.d.	n.d.	n.d.	n.d.	n.d.	0	0	0	0	0	0	0	0	0		0	0	n.d.	0	0	n.d.	0	0	n.d.	17474	147029
MGG_02507T0	Glyco_hydro_32C,Glyco_hydro_32N	N	1	1	1	1	1	1	1	1	1	1	1		n.d.	99	0	0	0	0	0.0007	0	0	0	0	0	0.0059	0.0059	0.0059		0	0	n.d.	0	0	n.d.	0.0007	0	99	149837	14104
MGG_02508T0	Tyrosinase,secretome	Y	1	1	1	1	1	1	1	1	1	1	1		n.d.	n.d.	0.1591	0.3184	0.3184	0	0	0.0016	0.0016	0.0016	0	0	0.0104	0.0052	0.0052		0	0	n.d.	0	0	n.d.	0	0	n.d.	12754	152749
MGG_02509T0	Abhydrolase_1,EHN	N	1	1	1	1	1	1	1	1	1	1	1		n.d.	n.d.	0.1953	0.1766	0.1766	0	0	0.0021	0.002	0.002	0	0	0.0107	0.0116	0.0116		0	0	n.d.	0	0	n.d.	0	0	n.d.	7972	157343
MGG_02510T0	DUF814	N	1	1	1	1	1	1	1	1	1	1	1		n.d.	n.d.	0	0	0	0	0	0	0	0	0	0	0.0062	0.0062	0.0062		0	0	n.d.	0	0	n.d.	0	0	n.d.	6161	159416
MGG_02511T0	Ribosomal_L3	N	1	1	1	1	1	1	1	1	0.98	1	0.99		n.d.	n.d.	0	n.d.	n.d.	n.d.	0	0	0	0	0	0	0.0093	0	0		0	0	n.d.	0.0006	0	99	0.0003	0	99	160901	4335
MGG_02512T0	Coa1	N	1	1	1	1	1	1	1	1	1	1	1		n.d.	n.d.	0	0	0	0	0	0	0	0	0	0	0.0181	0.0091	0.0091		0	0	n.d.	0	0	n.d.	0	0	n.d.	3416	162248
MGG_02513T0	n.d.	N	1	1	1	1	1	1	1	1	1	1	0.85		n.d.	n.d.	0.126	0.126	0.126	0	0	0.0017	0.0017	0.0017	0	0	0.0135	0.0135	0.0135		0	0	n.d.	0	0	n.d.	0	0	n.d.	163499	2052
MGG_02514T0	Ank_2,GDPD,SPX	N	1	1	1	1	1	1	1	1	1	1	1		n.d.	99	0.2444	0.2444	0.2444	0	0.0005	0.0014	0.0014	0.0014	0	0	0.0056	0.0056	0.0056		0.0003	0.0005	0.6	0	0	n.d.	0.0004	0.0003	1.33	279723	164467
MGG_02515T0	Snf7	N	1	1	1	1	1	1	1	1	1	1	1		n.d.	n.d.	0	0	0	0	0	0	0	0	0	0	0.0056	0.0056	0.0056		0	0	n.d.	0	0	n.d.	0	0	n.d.	277812	3512
MGG_02516T0	CUE	N	1	1	1	1	1	1	1	1	1	1	1		n.d.	n.d.	0	0	0	0	0	0	0	0	0	0	0.0047	0.0047	0.0047		0.0004	0	99	0	0	n.d.	0.0002	0	99	5525	275268
MGG_02517T0	DUF2293	N	1	1	1	1	1	1	1	1	1	1	1		n.d.	99	0.5427	0.8069	0.8069	0	0.0016	0.0041	0.0052	0.0052	0	0	0.0075	0.0064	0.0064		0.0002	0	99	0.0006	0.0008	0.75	0.0013	0.0004	3.25	271420	7713
MGG_02518T0	HA2,Helicase_C,OB_NTP_bind	N	1	1	1	1	1	1	1	1	1	1	1		n.d.	0	0.2136	0.1068	0.1068	0	0	0.0014	0.0007	0.0007	0	0.0016	0.0067	0.0067	0.0067		0	0	n.d.	0	0	n.d.	0	0.002	0	11816	267990
MGG_02519T0	n.d.	N	1	1	1	1	1	1	1	1	1	1	1		0	2.6283	0.2366	0.2134	0.2134	0	0.0043	0.0032	0.0032	0.0032	0.0015	0.0016	0.0134	0.0148	0.0148		0.0005	0.0011	0.45	0.0006	0	99	0.0033	0.0007	4.71	16164	263195
MGG_02520T0	n.d.	N	1	1	1	1	1	1	1	1	1	1	1		n.d.	n.d.	99	99	99	0	0	0.0013	0.0013	0.0013	0	0	0	0	0		0	0	n.d.	0	0	n.d.	0	0	n.d.	21974	257972
MGG_02521T0	COesterase	N	1	1	1	1	1	1	1	1	1	1	1		n.d.	99	0.6317	0.1789	0.1789	0	0.0007	0.0035	0.0014	0.0014	0	0	0.0055	0.0079	0.0079		0	0.0009	0	0.0004	0	99	0.0006	0.0004	1.5	255903	25292
MGG_02522T0	DASH_Dad2	N	1	1	1	1	1	1	1	1	1	1	1		n.d.	99	n.d.	n.d.	n.d.	n.d.	0.0034	0	0	0	0	0	0	0	0		0	0	n.d.	0	0	n.d.	0.003	0	99	249571	32994
MGG_02523T0	Shugoshin_C,Shugoshin_N	N	1	1	1	1	1	1	1	1	1	1	1		0	0	0.3198	0.3773	0.3773	0	0	0.0036	0.0036	0.0036	0.0019	0.0019	0.0114	0.0096	0.0096		0	0.0015	0	0	0	n.d.	0	0.001	0	33820	246957
MGG_02524T0	Metallophos_2	N	1	1	1	1	1	1	1	1	1	1	1		n.d.	n.d.	0	0	0	0	0	0	0	0	0	0	0.0179	0.0179	0.0179		0	0	n.d.	0	0	n.d.	0	0	n.d.	245569	36218
MGG_02525T0	Aminotran_5	N	1	1	1	1	1	1	1	1	1	1	1		n.d.	0	0	0	0	0	0	0	0	0	0	0.0029	0.0029	0.0029	0.0029		0	0	n.d.	0	0	n.d.	0	0.0031	0	37742	243366
MGG_02526T0	CRM1_C,IBN_N,Xpo1	N	1	1	1	1	1	1	1	1	1	1	1		n.d.	n.d.	0	0	0	0	0	0	0	0	0	0	0.0102	0.0088	0.0088		0	0	n.d.	0	0	n.d.	0	0	n.d.	40088	238055
MGG_02529T0	Peptidase_M64,secretome	Y	1	1	1	1	1	1	1	1	1	1	1		99	0.0701	0.0729	0.0513	0.0788	0.0008	0.0023	0.0023	0.0023	0.0031	0	0.0322	0.0311	0.0443	0.0387		0.0005	0	99	0.0004	0.0026	0.15	0.0021	0.0171	0.12	429	25426
MGG_02530T0	Sugar_tr	N	1	1	0.99	1	0.99	1	1	1	1	1	1		n.d.	0	0.1005	0.0632	0.0551	0	0	0.0053	0.0045	0.0033	0	0.0445	0.0527	0.071	0.0592		0.0003	0	99	0.0004	0	99	0.0004	0.0352	0.01	2986	22349	sugar transporters
MGG_02531T0	PA,Peptidase_S8	N	1	1	1	1	1	1	1	1	0.99	1	1		n.d.	0.0399	0.0315	0	0	0	0.0018	0.0018	0	0	0	0.0452	0.0562	0.0477	0.0477		0	0.0006	0	0.0006	0.0017	0.35	0.0014	0.0307	0.05	8035	16048
MGG_02532T0	Glyco_hydro_7,secretome	Y	1	1	1	1	1	1	0.98	1	0.97	1	1		n.d.	0.0451	0.025	0.0358	0.025	0	0.0028	0.0018	0.0018	0.0018	0	0.0615	0.0739	0.0514	0.0739		0.0004	0	99	0.0006	0.0034	0.18	0.0032	0.0356	0.09	7825	18721
MGG_02533T0	n.d.	N	1	1	1	1	1	1	1	1	1	1	1		n.d.	99	0.7002	0.5289	0.5636	0	0.0006	0.0042	0.0055	0.0037	0	0	0.006	0.0105	0.0065		0.0001	0	99	0.0003	0	99	0.0006	0	99	458	21279
MGG_02534T0	MMR_HSR1	N	1	1	1	1	1	1	1	1	1	1	1		n.d.	n.d.	0.041	0.0425	0.082	0	0	0.001	0.001	0.0019	0	0	0.0232	0.0226	0.0233		0	0	n.d.	0	0	n.d.	0	0	n.d.	388	53952
MGG_02535T0	PHD	N	1	1	1	1	1	1	1	1	1	1	1		n.d.	n.d.	0	0.4483	0	0	0	0	0.0007	0	0	0	0.0016	0.0016	0.0016		0.0003	0	99	0	0	n.d.	0.0001	0	99	50720	2166
MGG_02536T0	n.d.	N	1	1	1	1	1	1	1	1	1	1	1		n.d.	0.4403	0.4407	0.7399	0.7345	0	0.0008	0.0008	0.0016	0.0026	0	0.0019	0.0019	0.0021	0.0036		0.0006	0	99	0.0004	0	99	0.0009	0.0024	0.38	6892	45756
MGG_02537T0	n.d.	N	1	1	1	1	1	1	1	1	1	1	1		n.d.	0	99	0.6045	99	0	0	0.0017	0.0022	0.0023	0	0.0012	0	0.0037	0		0	0	n.d.	0	0	n.d.	0	0.0016	0	41718	11231
MGG_02538T0	Gln-synt_C	N	1	1	1	1	1	1	1	1	1	1	1		0	0	0.0755	0.0755	0.1133	0	0	0.0018	0.0018	0.0027	0.0059	0.0059	0.024	0.024	0.024		0	0.0035	0	0	0	n.d.	0	0.0023	0	22301	31562
MGG_02539T0	NUDIX	N	1	1	1	1	1	1	1	1	1	1	1		0	0	0.7323	0.3663	0.3663	0	0	0.0027	0.0013	0.0013	0.0037	0.0037	0.0037	0.0037	0.0037		0	0.0025	0	0	0	n.d.	0	0.0017	0	27965	26542
MGG_02540T0	Acyl-CoA_dh_1,Acyl-CoA_dh_M,Acyl-CoA_dh_N,secretome	Y	1	1	1	1	1	1	1	1	1	1	1		n.d.	0.2298	0.2244	0.1481	0.2244	0	0.0009	0.0017	0.0017	0.0017	0	0.0038	0.0078	0.0117	0.0078		0	0.0011	0	0	0	n.d.	0.001	0.0034	0.29	21236	32813
MGG_02541T0	Carboxyl_trans	N	1	1	1	1	1	1	1	1	1	1	1		n.d.	n.d.	0.0281	0.1466	0.0281	0	0	0.0007	0.0015	0.0007	0	0	0.0264	0.0103	0.0264		0	0	n.d.	0	0	n.d.	0	0	n.d.	35143	18678
MGG_02542T0	n.d.	N	1	1	1	1	1	1	1	1	1	1	1		99	0.3729	0.6662	0.6528	0.7144	0.0006	0.0046	0.0063	0.0063	0.0069	0	0.0123	0.0095	0.0096	0.0096		0.0008	0	99	0.0003	0.0008	0.37	0.0042	0.0134	0.31	12323	41018
MGG_02543T0	Lipase_GDSL_2	N	1	1	1	1	1	0.89	0.99	1	1	1	0.92		n.d.	0.091	0.1106	0.3207	0.0996	0	0.0014	0.0068	0.0123	0.0054	0	0.0149	0.0616	0.0384	0.0545		0.0007	0.0043	0.16	0.0027	0.008	0.34	0.0021	0.0083	0.25	49201	5963
MGG_02544T0	adh_short_C2	N	1	1	1	1	1	1	1	1	0.98	1	1		n.d.	n.d.	0.0708	0	0.0708	0	0	0.0032	0	0.0032	0	0	0.0447	0.0297	0.0447		0	0	n.d.	0	0	n.d.	0	0	n.d.	3372	51146
MGG_02545T0	EthD	N	1	1	1	1	1	1	1	1	1	1	1		n.d.	n.d.	0.1105	0.2156	0.1105	0	0	0.0032	0.0065	0.0032	0	0	0.0294	0.0301	0.0294		0	0	n.d.	0	0	n.d.	0	0	n.d.	2015	53136
MGG_02546T0	secretome	Y	1	1	1	1	1	1	1	1	1	1	1		n.d.	n.d.	0.206	0.2224	0.206	0	0	0.0065	0.01	0.0065	0	0	0.0314	0.045	0.0314		0	0	n.d.	0	0.0043	0	0	0.0021	0	989	54782
MGG_02548T0	HSP70	N	1	1	1	0.57	1	1	1	1	1	1	1		99	99	0.1171	0.4009	0.1171	0.0008	0.0016	0.0022	0.0014	0.0022	0	0	0.0191	0.0036	0.0191		0.0005	0	99	0.0004	0	99	0.0009	0	99	4514	225
MGG_02549T0	AIG1	N	1	1	1	0	1	1	1	1	1	1	1		n.d.	n.d.	0.0882	NA	0.1182	0	0	0.0013	NA	0.0013	0	0	0.0142	NA	0.0113		0	0.0017	0	0	0	n.d.	0	0.0008	0	2700	3493
MGG_02550T0	n.d.	N	1	1	1	0.7	1	1	1	1	1	1	1		99	n.d.	0.363	0.093	0.3138	0.0011	0	0.0088	0.0055	0.0077	0	0	0.0243	0.0594	0.0245		0.001	0	99	0.0005	0	99	0.0007	0	99	5429	465
MGG_02556T0	n.d.	N	1	1	1	1	1	1	1	1	1	1	1		n.d.	99	0.3777	0.2592	0.4534	0	0.003	0.0149	0.003	0.0179	0	0	0.0395	0.0117	0.0395		0	0	n.d.	0	0	n.d.	0.0031	0	99	137	6295
MGG_02557T0	secretome	Y	1	1	1	1	1	1	1	1	1	1	0.94		n.d.	n.d.	0.0971	0.2494	0.0388	0	0	0.009	0.0063	0.0063	0	0	0.0928	0.0251	0.163		0	0	n.d.	0	0	n.d.	0	0	n.d.	4922	977
MGG_02559T0	MOSC,MOSC_N	N	1	1	1	1	1	1	1	1	1	1	1		n.d.	0	0.2508	0.1145	0.1457	0	0	0.0087	0.0022	0.0065	0	0.0037	0.0347	0.0189	0.0443		0.0005	0.0013	0.38	0.0006	0	99	0.0005	0.0026	0.19	700	3960
MGG_02560T0	n.d.	N	1	1	1	1	1	1	1	1	1	1	1		n.d.	n.d.	0.3591	99	0.3871	0	0	0.0203	0.0028	0.0177	0	0	0.0567	0	0.0458		0	0	n.d.	0	0	n.d.	0	0	n.d.	3042	2445
MGG_02561T0	n.d.	N	1	0.99	0.99	0.99	0.99	1	1	1	0.99	1	1		n.d.	n.d.	0.3503	n.d.	0.1779	0	0	0.0123	0	0.0116	0	0	0.0352	0	0.0652		0	0	n.d.	0	0	n.d.	0	0	n.d.	5868	1
MGG_02562T0	Gly_transf_sug	N	1	1	1	1	1	1	1	1	1	1	1		n.d.	99	0.3862	99	0.4451	0	0.0013	0.0186	0.0013	0.0174	0	0	0.0482	0	0.039		0	0	n.d.	0.0015	0	99	0.001	0	99	42491	805
[truncated: 10,762 more rows]

## Sheet: Ina168 gene model
Additional file 2 Gene annotation, breadth coverage over a gene and results of Yn00 for Ina168 gene model
					Breadth coverage												Yn00
id	Descriptions (Swiss Prot)	GOTerms	Pfam, Secretome (n.d. : not detected)	Y: Secreted, N: Nonsecreted, NA: Not applied	Ina168	GFSI1-7-2	Z2-1	Br48	Br58	Ken53-33	P2	TH3	KNSV	SA05_144	SA05_41		dN/dS.Ina168.vs.GFSI1-7-2	dN/dS.Ina168.vs.Z2-1	dN/dS.Ina168.vs.Br48	dN/dS.Ina168.vs.B58	dN.Ina168.vs.GFSI1-7-2	dN.Ina168.vs.Z2-1	dN.Ina168.vs.Br48	dN.Ina168.vs.Br58	dS.Ina168.vs.GFSI1-7-2	dS.Ina168.vs.Z2-1	dS.Ina168.vsBr48	dS.Ina168.vsBr58	strand	supercontig	start	end
moina168g1	---NA---		n.d.	N	1	1	1	1	1	1	1	1	1	1	1		n.d.	n.d.	n.d.	n.d.	0	0	0	0	0	0	0	0	-	moina168_2879	2057	2287
moina168g10	---NA---		n.d.	N	1	1	1	1	1	1	1	1	1	1	1		n.d.	n.d.	n.d.	n.d.	0	0	0	0	0	0	0	0	-	moina168_8223	7560	8292
moina168g100	---NA---		n.d.	N	1	1	1	1	1	1	1	1	1	1	1		n.d.	n.d.	n.d.	n.d.	0	0	0	0	0	0	0	0	-	moina168_58836	3616	4369
moina168g1000	sec7c_schpo protein transport protein sec73 os=schizosaccharomyces pombe (strain 972 atcc 24843) gn=sec73 pe=3 sv=2	Golgi apparatus;signal transduction;cell adhesion;plastid;ion binding;lipid binding;vesicle-mediated transport;cytosol;biological_process;molecular_function;cell;anatomical structure development;plasma membrane;nucleus;mitochondrion	PH,Sec7	N	1	1	1	1	1	1	1	1	1	1	1		n.d.	n.d.	n.d.	n.d.	0	0	0	0	0	0	0	0	-	moina168_59338	6432	11111
moina168g10000	---NA---		n.d.	N	1	1	1	1	1	1	1	1	1	1	1		n.d.	n.d.	n.d.	0	0	0	0	0	0	0	0	0.002	+	moina168_62002	32044	33944
moina168g10001	---NA---		Stc1	N	1	1	1	1	1	1	1	1	1	1	1		n.d.	n.d.	n.d.	n.d.	0	0	0	0	0	0	0	0	-	moina168_62002	34399	35189
moina168g10002	---NA---		n.d.	N	1	1	1	1	1	1	1	1	1	1	1		n.d.	n.d.	n.d.	n.d.	0	0	0	0	0	0	0	0	+	moina168_62002	36184	38351
moina168g10003	ywtg_bacsu metabolite transport protein os=bacillus subtilis (strain 168) gn=ywtg pe=3 sv=1	transport;transmembrane transporter activity;cell;cellular_component	Sugar_tr	N	1	1	1	1	1	1	1	1	1	1	1		n.d.	n.d.	0.2999	0	0	0	0.0007	0	0	0	0.0022	0.0022	+	moina168_62002	40458	42975
moina168g10004	hs12a_human heat shock 70 kda protein 12a os=homo sapiens gn=hspa12a pe=1 sv=2	organelle;intracellular;biological_process;cytoplasm	HSP70	N	1	1	1	1	1	1	1	1	1	1	1		n.d.	n.d.	n.d.	n.d.	0	0	0	0	0	0	0	0	-	moina168_62002	43223	45483
moina168g10005	sm3l1_arath swi snf-related matrix-associated actin-dependent regulator of chromatin subfamily a member 3-like 1 os=arabidopsis thaliana gn=at5g05130 pe=2 sv=1	nucleus;response to stress;DNA metabolic process;cytoplasm;cellular nitrogen compound metabolic process;biosynthetic process;ligase activity;DNA binding;organelle;intracellular;ATPase activity	HIRAN,Helicase_C,SNF2_N	N	1	1	1	1	1	1	1	1	1	1	1		n.d.	n.d.	n.d.	n.d.	0	0	0	0	0	0	0	0	-	moina168_62002	47509	51083
moina168g10006	aim41_pyrtr altered inheritance of mitochondria protein mitochondrial os=pyrenophora tritici-repentis (strain pt-1c-bfp) gn=aim41 pe=3 sv=1		YqeY	N	1	1	1	1	1	1	1	1	1	1	0.99		n.d.	n.d.	n.d.	n.d.	0	0	0	0	0	0	0	0	+	moina168_62002	53926	54543
moina168g10007	---NA---		secretome	Y	1	1	1	1	1	1	1	1	1	1	1		n.d.	n.d.	n.d.	n.d.	0	0	0	0	0	0	0	0	-	moina168_62002	55048	56123
moina168g10008	ubie_thet2 demethylmenaquinone methyltransferase os=thermus thermophilus (strain hb27 atcc baa-163 dsm 7039) gn=ubie pe=3 sv=1		Methyltransf_23	N	1	1	1	1	1	1	1	1	1	1	1		n.d.	n.d.	n.d.	n.d.	0	0	0	0	0	0	0	0	-	moina168_62002	57551	59197
moina168g10009	lsb6_schpo phosphatidylinositol 4-kinase lsb6 os=schizosaccharomyces pombe (strain 972 atcc 24843) gn=lsb6 pe=3 sv=2	cellular_component;extracellular region;cytoplasmic membrane-bounded vesicle;plasma membrane;cell;lysosome;ion binding;cytosol;protein complex;vesicle-mediated transport;immune system process;small molecule metabolic process;molecular_function;biosynthetic process;lipid metabolic process;endosome;kinase activity;mitochondrion	PI3_PI4_kinase	N	1	1	1	1	1	1	1	1	1	1	1		n.d.	n.d.	n.d.	n.d.	0	0	0	0	0	0	0	0	-	moina168_62002	61884	64570
moina168g1001	ecm14_scls1 metallocarboxypeptidase ecm14 os=sclerotinia sclerotiorum (strain atcc 18683 1980 ss-1) gn=ecm14 pe=3 sv=1	peptidase activity	Peptidase_M14,secretome	Y	1	1	1	1	1	1	1	1	1	1	1		n.d.	n.d.	n.d.	n.d.	0	0	0	0	0	0	0	0	+	moina168_59338	13572	15275
moina168g10010	sec5_yeast exocyst complex component sec5 os=saccharomyces cerevisiae (strain atcc 204508 s288c) gn=sec5 pe=1 sv=1	transport;biological_process;intracellular	Sec5	N	1	1	1	1	1	1	1	1	1	1	1		n.d.	n.d.	0	0	0	0	0	0	0	0	0.0013	0.0013	+	moina168_62002	65761	68987
moina168g10011	---NA---		n.d.	N	1	1	1	1	1	1	1	1	1	1	1		n.d.	n.d.	0	0	0	0	0	0	0	0	0.0016	0.0016	-	moina168_62002	69929	72268
moina168g10012	kpr2_schpo ribose-phosphate pyrophosphokinase 2 os=schizosaccharomyces pombe (strain 972 atcc 24843) gn= pe=1 sv=1	peptidase activity;small molecule metabolic process;cellular nitrogen compound metabolic process;biosynthetic process;catabolic process;endoplasmic reticulum;molecular_function;cytosol;protein complex;ion binding;cell wall organization or biogenesis;carbohydrate metabolic process;biological_process;organelle;extracellular region;anatomical structure development;intracellular;nucleus	Pribosyl_synth,Pribosyltran_N	N	1	1	1	1	1	1	1	1	1	1	1		n.d.	n.d.	n.d.	n.d.	0	0	0	0	0	0	0	0	+	moina168_62002	73231	75566
moina168g10013	yhp4_schpo uncharacterized rna-binding protein os=schizosaccharomyces pombe (strain 972 atcc 24843) gn= pe=1 sv=1	nucleolus;RNA binding;molecular_function;biological_process	PWI,RRM_6,zf-CCCH	N	1	1	1	1	1	1	1	1	1	1	1		n.d.	n.d.	0	n.d.	0	0	0	0	0	0	0.0014	0	+	moina168_62002	76418	79090
moina168g10014	y584_myctu uncharacterized glycosidase rv0584 os=mycobacterium tuberculosis gn=rv0584 pe=3 sv=1		Glyco_hydro_92	N	1	1	1	1	1	1	1	1	1	1	1		n.d.	n.d.	n.d.	n.d.	0	0	0	0	0	0	0	0	-	moina168_62002	79662	82519
moina168g10015	---NA---		n.d.	N	1	1	1	1	1	1	1	1	1	1	1		n.d.	n.d.	n.d.	n.d.	0	0	0	0	0	0	0	0	+	moina168_62002	83370	83576
moina168g10016	cul1_ponab cullin-1 os=pongo abelii gn=cul1 pe=2 sv=1	cell death;biological_process;reproduction;embryo development;cell differentiation;anatomical structure development;cell cycle;molecular_function;mitotic nuclear division;cytoskeleton organization;catabolic process;chromosome segregation;organelle;intracellular;cytosol;signal transduction;nucleoplasm;cell motility;vesicle-mediated transport;aging;cellular protein modification process;cell prolife…	Cullin,Cullin_Nedd8	N	1	1	1	1	1	1	1	1	1	1	1		n.d.	n.d.	n.d.	n.d.	0	0	0	0	0	0	0	0	-	moina168_62002	86173	88836
moina168g10017	---NA---		n.d.	N	1	1	1	1	1	1	1	1	1	1	1		n.d.	n.d.	n.d.	n.d.	0	0	0	0	0	0	0	0	+	moina168_62002	92346	92629
moina168g10018	ask1_schpo dash complex subunit ask1 os=schizosaccharomyces pombe (strain 972 atcc 24843) gn=ask1 pe=1 sv=1	protein complex;biological_process;cytoskeleton;chromosome	DASH_Ask1	N	1	1	1	1	1	1	1	1	1	1	1		n.d.	n.d.	n.d.	n.d.	0	0	0	0	0	0	0	0	-	moina168_62002	92981	94601
moina168g10019	eaf7_yarli chromatin modification-related protein eaf7 os=yarrowia lipolytica (strain clib 122 e 150) gn=eaf7 pe=3 sv=1		Eaf7	N	1	1	1	1	1	1	1	1	1	1	1		n.d.	n.d.	0	0	0	0	0	0	0	0	0.0035	0.0035	-	moina168_62002	95392	96348
moina168g1002	mgst3_human microsomal glutathione s-transferase 3 os=homo sapiens gn=mgst3 pe=1 sv=1	organelle;intracellular;biological_process;extracellular region;cell;molecular_function;cellular_component	MAPEG	N	1	1	1	1	1	1	1	1	1	1	1		n.d.	n.d.	n.d.	n.d.	0	0	0	0	0	0	0	0	+	moina168_59338	16317	17158
moina168g10020	gcp6_human gamma-tubulin complex component 6 os=homo sapiens gn=tubgcp6 pe=1 sv=3	cytoskeleton	Spc97_Spc98	N	1	1	1	1	1	1	1	1	1	1	1		n.d.	n.d.	n.d.	n.d.	0	0	0	0	0	0	0	0	+	moina168_62002	96911	99806
moina168g10021	---NA---		n.d.	N	1	1	1	1	1	1	1	1	1	1	1		n.d.	n.d.	n.d.	n.d.	0	0	0	0	0	0	0	0	-	moina168_62002	106939	107151
moina168g10022	zn341_human zinc finger protein 341 os=homo sapiens gn=znf341 pe=2 sv=2		zf-H2C2_2	N	1	1	1	1	1	1	1	1	1	1	1		n.d.	0	0	0	0	0	0	0	0	0.0022	0.0022	0.0023	+	moina168_62002	112831	114418
moina168g10023	---NA---		n.d.	N	1	1	1	1	1	1	1	1	1	1	1		n.d.	n.d.	n.d.	n.d.	0	0	0	0	0	0	0	0	-	moina168_62002	116429	116767
moina168g10024	rm04_mago7 54s ribosomal protein mitochondrial os=magnaporthe oryzae (strain 70-15 atcc mya-4617 fgsc 8958) gn=mrpl4 pe=3 sv=1	ribosome;mitochondrion;structural constituent of ribosome;translation	MRP-L47	N	1	1	1	1	1	1	1	1	1	1	1		n.d.	n.d.	0	0	0	0	0	0	0	0	0.0048	0.0048	+	moina168_62002	117491	118567
moina168g10025	gdi1_yeast rab gdp-dissociation inhibitor os=saccharomyces cerevisiae (strain atcc 204508 s288c) gn=gdi1 pe=1 sv=1	organelle;intracellular;extracellular region;cell morphogenesis;cell differentiation;protein targeting;membrane organization;cell;enzyme regulator activity;cytosol;signal transduction;small molecule metabolic process;nucleobase-containing compound catabolic process;biological_process;enzyme binding;RNA binding;Golgi apparatus;protein complex;vesicle-mediated transport;nucleus	GDI	N	1	1	1	1	1	1	1	1	1	1	1		n.d.	n.d.	n.d.	n.d.	0	0	0	0	0	0	0	0	+	moina168_62002	119404	121539
moina168g10026	nog1_ashgo nucleolar gtp-binding protein 1 os=ashbya gossypii (strain atcc 10895 cbs fgsc 9923 nrrl y-1056) gn=nog1 pe=3 sv=1	biological_process;ion binding;ribosome biogenesis;nucleocytoplasmic transport;cellular protein modification process;cell cycle;cell motility;DNA metabolic process;biosynthetic process;mitotic nuclear division;cytoskeleton organization;protein complex assembly;cellular nitrogen compound metabolic process;ribonucleoprotein complex assembly;aging;intracellular;cell differentiation;RNA binding;cytop…	NOG1,NOGCT	N	1	1	1	1	1	1	1	1	1	1	1		n.d.	n.d.	n.d.	n.d.	0	0	0	0	0	0	0	0	-	moina168_62002	122187	124561
moina168g10027	pyre_colgr orotate phosphoribosyltransferase os=colletotrichum graminicola gn=pyr1 pe=3 sv=1	small molecule metabolic process;biosynthetic process;cellular nitrogen compound metabolic process;cytoplasm;nucleus;transferase activity, transferring glycosyl groups	Pribosyltran	N	1	1	1	1	1	1	1	1	1	1	1		n.d.	0	n.d.	n.d.	0	0	0	0	0	0.008	0	0	-	moina168_62002	125330	126037
moina168g10028	paa1_yeast polyamine n-acetyltransferase 1 os=saccharomyces cerevisiae (strain atcc 204508 s288c) gn=paa1 pe=1 sv=1	biological_process;transferase activity, transferring acyl groups;cellular nitrogen compound metabolic process;molecular_function;cytoplasm	Acetyltransf_1	N	1	1	1	1	1	1	1	1	1	1	1		n.d.	n.d.	n.d.	n.d.	0	0	0	0	0	0	0	0	-	moina168_62002	126657	127712
moina168g10029	---NA---		n.d.	NA	1	0.44	0.85	0.76	0.87	1	1	1	0.35	1	1		0.806	n.d.	0.8029	0.6499	0.0594	0	0.0419	0.0356	0.0737	0	0.0522	0.0549	+	moina168_62004	1	1165
moina168g1003	dpo4_schpo dna polymerase type-x family protein pol4 os=schizosaccharomyces pombe (strain 972 atcc 24843) gn=pol4 pe=3 sv=1	nucleotidyltransferase activity;molecular_function;biosynthetic process;organelle;intracellular;nucleus;response to stress;DNA metabolic process	DNA_pol_B_palm,DNA_pol_B_thumb,DNA_pol_lambd_f,HHH_8	N	1	1	1	1	1	1	1	1	1	1	1		n.d.	n.d.	n.d.	n.d.	0	0	0	0	0	0	0	0	-	moina168_59338	17346	19165
moina168g10030	---NA---		n.d.	NA	1	0.97	1	0.98	0.97	0.95	0.75	0.9	0.93	0.78	0.87		n.d.	99	0.0547	0.0549	0	0.0029	0.0057	0.0059	0	0.0884	0.1051	0.1079	+	moina168_62005	1	415
moina168g10031	---NA---		secretome	Y	0.99	0.99	0.99	1	0.99	0.95	0.98	0.99	0.99	0.99	0.97		99	99	99	99	0.002	0.002	0.0061	0.006	0	0	0	0	+	moina168_62005	1399	2490
moina168g10032	aha1_yeast hsp90 co-chaperone aha1 os=saccharomyces cerevisiae (strain atcc 204508 s288c) gn=aha1 pe=1 sv=1	organelle;intracellular;protein folding;molecular_function;enzyme regulator activity;response to stress;cytoplasm	AHSA1,Aha1_N,CN_hydrolase	N	1	1	1	1	1	0.98	0.96	0.99	1	0.98	0.97		n.d.	0	0.0267	0.0332	0	0	0.0007	0.0006	0	0.0031	0.0245	0.0195	+	moina168_62005	4244	7140
moina168g10033	---NA---		n.d.	N	1	1	1	1	1	1	1	1	1	1	1		n.d.	0	0.2045	0.1745	0	0	0.0019	0.0011	0	0.001	0.0091	0.0063	+	moina168_62005	10278	14127
moina168g10034	fmc1_yeast atp synthase assembly factor mitochondrial os=saccharomyces cerevisiae (strain atcc 204508 s288c) gn=fmc1 pe=1 sv=1	mitochondrion	Complex1_LYR_2	N	1	1	1	1	1	1	1	1	1	1	0.91		n.d.	0	0.066	0.0641	0	0	0.0036	0.0035	0	0.0531	0.0541	0.0544	-	moina168_62005	14722	15075
moina168g10035	engb_rhort probable gtp-binding protein os=rhodospirillum rubrum (strain atcc 11170 ncib 8255) gn=engb pe=3 sv=1		MMR_HSR1	N	1	1	1	1	1	1	1	1	1	1	1		n.d.	0.2813	0.1889	0.0523	0	0.0008	0.0023	0.0008	0	0.0028	0.0123	0.0149	+	moina168_62005	15443	17131
moina168g10036	swf1_neucr palmitoyltransferase swf1 os=neurospora crassa (strain atcc 24698 74-or23-1a cbs dsm 1257 fgsc 987) gn=swf-1 pe=3 sv=1	transferase activity, transferring acyl groups;organelle;intracellular;cellular_component;biological_process;Golgi apparatus	zf-DHHC	N	1	1	1	1	1	1	1	1	1	1	1		n.d.	n.d.	0	0	0	0	0	0	0	0	0.0136	0.0046	-	moina168_62005	17466	18953
moina168g10037	---NA---		ARID,Myb_DNA-bind_2,Rap1_C	N	1	1	1	1	1	1	1	1	1	1	1		n.d.	n.d.	n.d.	n.d.	0	0	0	0	0	0	0	0	+	moina168_62005	19966	23131
moina168g10038	YBCY_ECOLI Putative uncharacterized protein YbcY OS=Escherichia coli (strain K12) GN=ybcY PE=5 SV=2		n.d.	N	1	1	1	1	1	1	1	1	1	1	0.92		n.d.	99	0.073	0.0981	0	0.0015	0.003	0.003	0	0.0102	0.0408	0.0302	-	moina168_62005	23384	24181
moina168g10039	---NA---		Methyltransf_23	N	1	1	1	1	1	1	1	1	1	1	1		n.d.	n.d.	n.d.	n.d.	0	0	0	0	0	0	0	0	-	moina168_62005	25318	28063
moina168g1004	t2ea_schpo transcription initiation factor iie subunit alpha os=schizosaccharomyces pombe (strain 972 atcc 24843) gn=tfa1 pe=1 sv=3	nucleus;molecular_function;cellular nitrogen compound metabolic process;biosynthetic process	TFIIE_alpha	N	1	1	1	1	1	1	1	1	0.99	1	1		n.d.	n.d.	n.d.	n.d.	0	0	0	0	0	0	0	0	+	moina168_59338	20300	21556
moina168g10040	---NA---		n.d.	N	1	1	1	1	1	1	1	1	1	1	1		n.d.	0.4359	0.6563	0.6563	0	0.0029	0.0087	0.0087	0	0.0067	0.0132	0.0132	+	moina168_62005	30124	31008
moina168g10041	lnks_asptn lovastatin nonaketide synthase os=aspergillus terreus (strain nih 2624 fgsc a1156) gn=lovb pe=3 sv=2	cofactor metabolic process;cellular nitrogen compound metabolic process;biological_process;cell wall organization or biogenesis;cellular component assembly;cytosol;small molecule metabolic process;biosynthetic process;lipid metabolic process;secondary metabolic process;plasma membrane;molecular_function;transferase activity, transferring acyl groups;cytoplasm;protein complex	Acyl_transf_1,KR,Ketoacyl-synt_C,Methyltransf_12,PP-binding,PS-DH,ketoacyl-synt	N	1	1	1	1	1	1	1	1	1	1	1		n.d.	0	0.2812	0.2616	0	0.0009	0.0013	0.0011	0	0.0037	0.0046	0.0042	+	moina168_62005	31236	39821
moina168g10042	kmo_chagb kynurenine 3-monooxygenase os=chaetomium globosum (strain atcc 6205 cbs dsm 1962 nbrc 6347 nrrl 1970) gn=bna4 pe=3 sv=1	cellular amino acid metabolic process;small molecule metabolic process;cellular nitrogen compound metabolic process;biosynthetic process;cofactor metabolic process;growth;mitochondrion;oxidoreductase activity;response to stress;biological_process	FAD_binding_3	N	1	1	1	1	1	1	1	1	1	1	1		n.d.	n.d.	0	0	0	0	0	0	0	0	0.0168	0.0167	+	moina168_62005	41098	42958
moina168g10043	abd12_chick monoacylglycerol lipase abhd12 os=gallus gallus gn=abhd12 pe=2 sv=1	molecular_function;cellular_component	Abhydrolase_6	N	1	1	1	1	1	1	1	1	1	1	1		n.d.	n.d.	0	n.d.	0	0	0	0	0	0	0.0031	0	-	moina168_62005	43226	44884
moina168g10044	snf1_yeast carbon catabolite-derepressing protein kinase os=saccharomyces cerevisiae (strain atcc 204508 s288c) gn=snf1 pe=1 sv=1	cell;biological_process;response to stress;catabolic process;cellular protein modification process;signal transduction;protein binding, bridging;kinase activity;lipid metabolic process;cell cycle;generation of precursor metabolites and energy;growth;homeostatic process;small molecule metabolic process;biosynthetic process;carbohydrate metabolic process;cell death;plasma membrane;nucleoplasm;membr…	Pkinase,UBA_2	N	1	1	1	1	1	1	1	1	1	1	0.99		n.d.	n.d.	99	99	0	0	0.0006	0.0006	0	0	0	0	-	moina168_62005	48125	50755
moina168g10045	tmm19_xentr transmembrane protein 19 os=xenopus tropicalis gn=tmem19 pe=2 sv=1		DUF92	N	1	1	1	1	1	1	1	1	1	1	1		99	0	0.1121	0.1333	0.0011	0.0023	0.0033	0.0033	0	0	0.0298	0.0249	+	moina168_62005	52555	53802
moina168g10046	yeh1_schpo oxysterol-binding protein homolog os=schizosaccharomyces pombe (strain 972 atcc 24843) gn= pe=1 sv=2	cell;biological_process;transport;lipid binding;endoplasmic reticulum;vesicle-mediated transport;nucleus;organelle;signal transduction;response to stress;growth	Oxysterol_BP,PH_8	N	1	1	1	1	1	1	1	1	0.99	1	1		n.d.	n.d.	0.5989	0.1538	0	0	0.0009	0.0009	0	0	0.0015	0.0057	-	moina168_62005	54167	57503
moina168g10047	spt6_gibze transcription elongation factor spt6 os=gibberella zeae (strain ph-1 atcc mya-4620 fgsc 9075 nrrl 31084) gn=spt6 pe=3 sv=1	nucleic acid binding transcription factor activity;nucleus;cellular_component;growth;biological_process;cellular nitrogen compound metabolic process;biosynthetic process;transport;response to stress;molecular_function;DNA binding;RNA binding;chromosome organization;cellular protein modification process;chromosome;mRNA processing;anatomical structure development	DLD,HHH_7,HTH_44,S1,SH2_2,SPT6_acidic,YqgF	N	1	1	1	1	1	1	1	1	1	1	1		n.d.	n.d.	n.d.	n.d.	0	0	0	0	0	0	0	0	-	moina168_62005	58652	63111
moina168g10048	fuz7_ustma dual specificity protein kinase fuz7 os=ustilago maydis (strain 521 fgsc 9021) gn=fuz7 pe=3 sv=2	signal transduction;molecular_function;response to stress;immune system process;cellular protein modification process;enzyme regulator activity;endosome;cell wall organization or biogenesis;growth;plasma membrane;biosynthetic process;anatomical structure development;cell cycle;cell death;cellular_component;cytoplasm;aging;cellular nitrogen compound metabolic process;cell adhesion;embryo developme…	Pkinase	N	1	1	1	1	1	1	1	1	1	1	1		n.d.	n.d.	0.3787	0.3797	0	0	0.0009	0.0009	0	0	0.0024	0.0024	+	moina168_62005	65395	67252
moina168g10049	pnaa_prudu peptide-n4-(n-acetyl-beta-glucosaminyl)asparagine amidase a os=prunus dulcis pe=1 sv=2		PNGaseA	N	1	1	1	1	1	1	1	1	1	1	1		n.d.	n.d.	n.d.	n.d.	0	0	0	0	0	0	0	0	+	moina168_62005	71176	74601
moina168g1005	sec23_mago7 protein transport protein sec23 os=magnaporthe oryzae (strain 70-15 atcc mya-4617 fgsc 8958) gn=sec23 pe=3 sv=1	ion binding;anatomical structure development;Golgi apparatus;cytoplasmic membrane-bounded vesicle;protein complex;vesicle-mediated transport;transport;endoplasmic reticulum	Gelsolin,Sec23_BS,Sec23_helical,Sec23_trunk,zf-Sec23_Sec24	N	1	1	1	1	1	1	1	1	1	1	1		n.d.	n.d.	n.d.	n.d.	0	0	0	0	0	0	0	0	-	moina168_59338	22181	24945
moina168g10050	---NA---		n.d.	N	1	1	1	1	1	1	1	1	1	1	1		99	n.d.	n.d.	n.d.	0.0008	0	0	0	0	0	0	0	+	moina168_62005	75205	77166
moina168g10051	---NA---		n.d.	N	1	1	1	0.89	0.88	1	1	1	1	1	1		n.d.	n.d.	0.1302	0.0816	0	0	0.0032	0.0016	0	0	0.0243	0.0197	-	moina168_62005	77378	78514
moina168g10052	---NA---		Asp_protease_2	N	1	1	1	0.09	0.09	1	1	1	1	0.99	1		0.3804	n.d.	NA	NA	0.0007	0	NA	NA	0.0018	0	NA	NA	+	moina168_62005	78885	81406
moina168g10053	---NA---		n.d.	N	1	1	1	1	1	1	1	1	1	1	1		n.d.	0	99	0	0	0.0091	0.0089	0	0	0.0104	0	0.0094	+	moina168_62005	82012	82356
moina168g10054	anr17_human ankyrin repeat domain-containing protein 17 os=homo sapiens gn=ankrd17 pe=1 sv=3	molecular_function;biological_process;cell;cellular_component;organelle;intracellular;circulatory system process;anatomical structure development;plasma membrane organization;transport;plasma membrane;signal transduction;transmembrane transport;cytoplasm	Ank,Ank_2	N	1	0.97	0.95	0.91	0.93	1	1	1	0.97	1	0.94		2.0775	1.1441	1.6798	2.0513	0.0175	0.0195	0.0281	0.0305	0.0084	0.0094	0.0167	0.0149	+	moina168_62005	83409	87279
moina168g10055	---NA---		n.d.	N	1	1	1	1	1	1	1	1	1	1	1		n.d.	n.d.	n.d.	n.d.	0	0	0	0	0	0	0	0	+	moina168_62005	88409	88817
moina168g10056	---NA---		n.d.	N	1	1	1	1	1	0.98	1	1	1	1	1		n.d.	0	0	0	0	0	0	0	0	0.0086	0.0089	0.0088	-	moina168_62005	90120	90592
moina168g10057	---NA---		n.d.	N	1	1	1	1	1	1	1	1	1	1	1		n.d.	n.d.	n.d.	n.d.	0	0	0	0	0	0	0	0	-	moina168_62005	92835	93453
moina168g10058	sqhc_aliad squalene--hopene cyclase os=alicyclobacillus acidocaldarius acidocaldarius (strain atcc 27009 dsm 446 104-1a) gn=shc pe=1 sv=4	biosynthetic process;lipid metabolic process;organelle;intracellular;isomerase activity;small molecule metabolic process	Prenyltrans_1	N	1	1	1	1	1	1	1	0.99	0.99	1	1		99	0	0.0798	0.1078	0.0006	0.0009	0.0037	0.0037	0	0.0146	0.0467	0.0347	+	moina168_62005	94898	96949
moina168g10059	y1413_thenn upf0173 metal-dependent hydrolase ctn_1413 os=thermotoga neapolitana (strain atcc 49049 dsm 4359 ns-e) gn=ctn_1413 pe=3 sv=1		Lactamase_B_2	N	1	1	0.99	1	1	1	1	0.99	0.98	1	0.95		n.d.	n.d.	0.5937	0.723	0	0	0.0062	0.0074	0	0	0.0104	0.0102	-	moina168_62005	97558	98870
moina168g1006	itpa_mago7 inosine triphosphate pyrophosphatase os=magnaporthe oryzae (strain 70-15 atcc mya-4617 fgsc 8958) gn=mgg_06911 pe=3 sv=1	cytoplasm;ion binding;molecular_function;small molecule metabolic process;nucleobase-containing compound catabolic process;cellular nitrogen compound metabolic process;nucleus	Ham1p_like	N	1	1	1	1	1	1	1	1	1	1	1		n.d.	n.d.	n.d.	n.d.	0	0	0	0	0	0	0	0	+	moina168_59338	25930	26810
moina168g10060	---NA---		DAO	N	0.97	0.97	0.97	0.97	0.98	0.96	0.97	0.96	0.94	0.97	0.97		n.d.	n.d.	0.1757	0.1725	0	0	0.0024	0.0024	0	0	0.0135	0.0138	-	moina168_62005	99128	101157
moina168g10061	if2b_schpo probable eukaryotic translation initiation factor 2 subunit beta os=schizosaccharomyces pombe (strain 972 atcc 24843) gn=tif212 pe=1 sv=2	cell morphogenesis;cell differentiation;locomotion;aging;translation;cytoskeleton organization;cell cycle;molecular_function;RNA binding;reproduction;anatomical structure development;translation factor activity, nucleic acid binding;ion binding;cytosol;cytoplasm;protein complex;cytoskeleton;cell proliferation;growth;embryo development	eIF-5_eIF-2B	N	1	1	1	1	1	1	1	1	1	1	1		n.d.	n.d.	n.d.	n.d.	0	0	0	0	0	0	0	0	-	moina168_62005	101881	103597
moina168g10062	TAM7_SCHPO Uncharacterized protein tam7 OS=Schizosaccharomyces pombe (strain 972 / ATCC 24843) GN=tam7 PE=2 SV=1		n.d.	N	1	1	1	1	1	1	1	1	1	1	1		n.d.	n.d.	n.d.	n.d.	0	0	0	0	0	0	0	0	+	moina168_62005	104355	104770
moina168g10063	---NA---		secretome	Y	1	1	1	1	1	1	1	1	1	1	1		n.d.	n.d.	n.d.	n.d.	0	0	0	0	0	0	0	0	+	moina168_62005	106883	107958
moina168g10064	nce2_yeast non-classical export protein 2 os=saccharomyces cerevisiae (strain atcc 204508 s288c) gn=nce102 pe=1 sv=1	transport;biological_process;cellular_component;cytoplasm;plasma membrane	MARVEL	N	1	1	1	1	1	1	1	1	1	1	1		n.d.	n.d.	0	0	0	0	0	0	0	0	0.0121	0.012	+	moina168_62005	109755	110282
moina168g10065	---NA---		n.d.	N	1	1	1	1	1	1	1	1	1	1	1		n.d.	n.d.	n.d.	n.d.	0	0	0	0	0	0	0	0	-	moina168_62005	119928	120377
moina168g10066	---NA---		n.d.	N	1	1	1	1	1	1	1	1	1	1	1		n.d.	n.d.	n.d.	n.d.	0	0	0	0	0	0	0	0	+	moina168_62005	120881	123520
moina168g10067	---NA---		n.d.	N	1	1	1	1	1	1	1	1	1	1	1		n.d.	n.d.	n.d.	n.d.	0	0	0	0	0	0	0	0	-	moina168_62005	125071	125489
moina168g10068	nat2_yeast n-terminal acetyltransferase 2 os=saccharomyces cerevisiae (strain atcc 204508 s288c) gn=nat2 pe=1 sv=2		DUF1279	N	1	1	1	1	1	1	1	1	1	1	1		n.d.	n.d.	n.d.	n.d.	0	0	0	0	0	0	0	0	-	moina168_62005	130877	131964
moina168g10069	Y233_STRP6 Uncharacterized protein M6_Spy0233 OS=Streptococcus pyogenes serotype M6 (strain ATCC BAA-946 / MGAS10394) GN=M6_Spy0233 PE=1 SV=1		AIM24	N	1	1	1	1	1	1	1	1	1	1	1		n.d.	n.d.	0	n.d.	0	0	0	0	0	0	0.0022	0	+	moina168_62005	133616	135395
moina168g1007	zufsp_macfa zinc finger with ufm1-specific peptidase domain protein os=macaca fascicularis gn=zufsp pe=2 sv=1		Peptidase_C78	N	1	1	1	1	1	1	1	1	1	1	1		n.d.	n.d.	n.d.	n.d.	0	0	0	0	0	0	0	0	-	moina168_59338	27204	29282
moina168g10070	---NA---		n.d.	N	1	1	1	1	1	1	1	1	1	1	1		n.d.	n.d.	99	n.d.	0	0	0.0007	0	0	0	0	0	+	moina168_62005	137178	139221
moina168g10071	brsk2_human serine threonine-protein kinase brsk2 os=homo sapiens gn=brsk2 pe=1 sv=3		Ank_2,Pkinase	N	1	1	1	1	1	1	1	1	1	1	1		n.d.	n.d.	0	0	0	0	0	0	0	0	0.0016	0.0016	+	moina168_62005	141291	143634
moina168g10072	tcp4_neucr rna polymerase ii transcriptional coactivator os=neurospora crassa (strain atcc 24698 74-or23-1a cbs dsm 1257 fgsc 987) gn= pe=3 sv=1	cellular nitrogen compound metabolic process;biosynthetic process;response to stress;DNA metabolic process;protein binding transcription factor activity;DNA binding;macromolecular complex assembly;nucleus	PC4	N	1	1	1	1	1	1	1	1	1	1	1		n.d.	n.d.	n.d.	n.d.	0	0	0	0	0	0	0	0	+	moina168_62005	144255	144930
moina168g10073	---NA---		n.d.	N	1	1	1	1	1	1	1	1	1	1	1		n.d.	n.d.	n.d.	n.d.	0	0	0	0	0	0	0	0	-	moina168_62005	145325	145783
moina168g10074	beta_psepk oxygen-dependent choline dehydrogenase os=pseudomonas putida (strain kt2440) gn=beta pe=3 sv=1		GMC_oxred_C,GMC_oxred_N,secretome	Y	1	1	1	1	1	1	1	1	1	1	1		n.d.	n.d.	0.0772	0.0448	0	0	0.0025	0.0013	0	0	0.0324	0.0282	+	moina168_62005	146217	148157
moina168g10075	fmt_yeast methionyl-trna mitochondrial os=saccharomyces cerevisiae (strain atcc 204508 s288c) gn=fmt1 pe=1 sv=2	biosynthetic process;biological_process;molecular_function	Formyl_trans_N	N	1	1	1	1	1	1	1	1	1	1	0.96		n.d.	n.d.	0.319	1.0866	0	0	0.0037	0.0029	0	0	0.0117	0.0027	+	moina168_62005	148671	150396
moina168g10076	---NA---		n.d.	N	1	1	1	1	1	1	1	1	1	1	1		n.d.	n.d.	n.d.	n.d.	0	0	0	0	0	0	0	0	-	moina168_62005	151055	153219
moina168g10077	dre2_mago7 fe-s cluster assembly protein dre2 os=magnaporthe oryzae (strain 70-15 atcc mya-4617 fgsc 8958) gn=dre2 pe=3 sv=1	molecular_function;cellular component assembly;biosynthetic process;cell death;ion binding;response to stress;mitochondrion	CIAPIN1	N	0.99	0.99	1	0.99	0.99	0.96	0.99	0.95	0.89	0.98	0.95		n.d.	n.d.	0.247	0.1195	0	0	0.0013	0.0013	0	0	0.0054	0.011	+	moina168_62005	155560	156620
moina168g10078	---NA---		n.d.	NA	1	0.91	0.05	0.44	0.45	1	0.92	0.89	0.09	0.82	0		0.7119	0	n.d.	n.d.	0.0176	NA	0	0	0.0247	NA	0	0	-	moina168_62007	1	371
moina168g10079	---NA---		n.d.	NA	0.98	0	0.92	0	0.73	0.93	0.98	0.81	0	0	0.96		NA	n.d.	NA	n.d.	NA	0	NA	0	NA	0	NA	0	+	moina168_62008	1	122
moina168g1008	sysc_schpo serine--trna cytoplasmic os=schizosaccharomyces pombe (strain 972 atcc 24843) gn= pe=3 sv=1	biosynthetic process;cellular protein modification process;carbohydrate metabolic process;reproduction;ligase activity;molecular_function;response to stress;locomotion;tRNA metabolic process;cellular amino acid metabolic process;translation;cytosol;generation of precursor metabolites and energy;catabolic process;embryo development;biological_process;organelle;extracellular region;RNA binding;smal…	Seryl_tRNA_N,tRNA-synt_2b	N	1	1	1	1	1	1	1	1	1	1	1		n.d.	n.d.	n.d.	n.d.	0	0	0	0	0	0	0	0	-	moina168_59338	30698	32724
moina168g10080	---NA---		n.d.	N	1	0.21	0	1	0.71	0.33	1	0	0	0.18	1		1.5471	0	n.d.	0.2969	0.0379	NA	0	0.0313	0.0245	NA	0	0.1055	+	moina168_62008	1884	3584
moina168g10081	---NA---		n.d.	N	1	1	0	1	0.37	0.99	1	0.99	0.97	0.96	1		n.d.	99	n.d.	1.9958	0	NA	0	0.0477	0	NA	0	0.0239	-	moina168_62008	4064	4535
moina168g10082	---NA---		n.d.	N	0.85	0.85	0	0.83	0.74	0.83	0.83	0.83	0.83	0.84	0.84		n.d.	2.1764	1.7039	0.486	0	NA	0.0212	0.0362	0	NA	0.0124	0.0746	-	moina168_62008	4610	5097
moina168g10083	vwka_dicdi alpha-protein kinase vwka os=dictyostelium discoideum gn=vwka pe=1 sv=1	molecular_function;cell death;plasma membrane;cellular protein modification process;transport;biological_process;kinase activity;cytoskeletal protein binding;transmembrane transporter activity;cytoplasm	Alpha_kinase	NA	1	1	0.2	1	1	1	1	1	1	1	1		99	0	0.7127	0.4668	0.0017	NA	0.013	0.0134	0	NA	0.0183	0.0286	+	moina168_62008	5177	6664
moina168g10084	---NA---		n.d.	N	1	1	1	1	1	1	1	1	1	1	1		n.d.	n.d.	n.d.	n.d.	0	0	0	0	0	0	0	0	+	moina168_62009	3800	6144
moina168g10085	yo48_schpo nucleosome assembly protein os=schizosaccharomyces pombe (strain 972 atcc 24843) gn= pe=1 sv=1	biological_process;organelle;intracellular;cellular nitrogen compound metabolic process;molecular_function;cytoplasm	NAP	N	1	1	1	1	1	1	1	0.99	1	1	0.99		n.d.	n.d.	0	n.d.	0	0	0	0	0	0	0.0368	0	+	moina168_62009	7145	8140
moina168g10086	efe_psesh 2-oxoglutarate-dependent ethylene succinate-forming enzyme os=pseudomonas syringae phaseolicola gn=efe pe=1 sv=1	biosynthetic process;biological_process;oxidoreductase activity;ion binding	2OG-FeII_Oxy,DIOX_N	N	1	1	1	1	1	1	1	1	1	1	1		n.d.	n.d.	0	0	0	0	0	0	0	0	0.0285	0.0203	-	moina168_62009	8523	10018
moina168g10087	hst21_emeni nad-dependent protein deacetylase hst2-1 os=emericella nidulans (strain fgsc a4 atcc 38163 cbs nrrl 194 m139) gn=an7461 pe=3 sv=1	response to stress;DNA metabolic process;cell;cellular nitrogen compound metabolic process;biosynthetic process;cytoskeleton;enzyme binding;biological_process;transferase activity, transferring glycosyl groups;cellular protein modification process;chromosome organization;signal transduction;transcription factor binding;catabolic process;anatomical structure development;neurological system process…	SIR2	N	1	1	1	1	1	1	1	1	1	1	1		n.d.	n.d.	0	0	0	0	0	0	0	0	0.0177	0.0069	-	moina168_62009	13279	14883
moina168g10088	wis1_schpo protein kinase wis1 os=schizosaccharomyces pombe (strain 972 atcc 24843) gn=wis1 pe=1 sv=1	biological_process;signal transduction;response to stress;immune system process;kinase activity;cell cycle;cytoskeleton;cell;cellular_component;organelle;intracellular;plasma membrane;molecular_function;cell differentiation;anatomical structure development;cellular protein modification process;locomotion;cytoplasm;extracellular region	Pkinase	N	1	1	1	1	1	1	1	1	1	1	1		n.d.	n.d.	0	n.d.	0	0	0	0	0	0	0.0036	0	-	moina168_62009	16255	18399
moina168g10089	yb8b_yeast uncharacterized transporter ybr287w os=saccharomyces cerevisiae (strain atcc 204508 s288c) gn=ybr287w pe=1 sv=1	endoplasmic reticulum;cellular_component	Mem_trans	N	1	1	1	1	1	1	1	1	1	1	1		n.d.	n.d.	n.d.	n.d.	0	0	0	0	0	0	0	0	+	moina168_62009	22679	24566
moina168g1009	rhb1_schpo gtp-binding protein rhb1 os=schizosaccharomyces pombe (strain 972 atcc 24843) gn=rhb1 pe=3 sv=1	ribosome biogenesis;ion binding;organelle;extracellular region;nucleus;cell cycle;cell morphogenesis;cell differentiation;locomotion;translation;cytosol;growth;anatomical structure development;lipid metabolic process;signal transduction;biological_process;response to stress;catabolic process;cellular nitrogen compound metabolic process;biosynthetic process;reproduction;carbohydrate metabolic proc…	Ras	N	1	1	1	1	1	1	1	1	1	1	1		n.d.	n.d.	n.d.	n.d.	0	0	0	0	0	0	0	0	-	moina168_59338	33800	34672
moina168g10090	pgca_canfa aggrecan core protein os=canis familiaris gn=acan pe=2 sv=2		secretome	Y	1	0.96	1	1	0.99	1	1	1	0.95	0.95	0.96		0	0	0.0782	0.1745	0	0	0.0004	0.0011	0.0048	0.0019	0.0045	0.0064	-	moina168_62009	28517	32581
moina168g10091	Y2261_MYCBO Uncharacterized protein Mb2261 OS=Mycobacterium bovis (strain ATCC BAA-935 / AF2122/97) GN=Mb2261 PE=4 SV=1		DUF2236	N	0.96	0.95	0.96	0.95	0.95	0.93	0.93	0.82	0.95	0.94	0.88		n.d.	n.d.	0.4149	0.4209	0	0	0.0093	0.0062	0	0	0.0225	0.0148	-	moina168_62009	33794	34633
moina168g10092	---NA---		DUF3712	N	1	1	1	1	1	1	1	0.96	0.98	0.99	0.99		n.d.	0	0.0337	0	0	0	0.0008	0	0	0.0192	0.0235	0.0056	+	moina168_62009	36135	37652
moina168g10093	afld_asppa norsolorinic acid ketoreductase os=aspergillus parasiticus gn=nor-1 pe=1 sv=1	biosynthetic process;secondary metabolic process;oxidoreductase activity	adh_short	N	1	1	1	1	1	1	1	1	0.97	1	1		n.d.	n.d.	0.1539	99	0	0	0.0015	0.0015	0	0	0.0101	0	+	moina168_62009	38849	39742
moina168g10094	---NA---		n.d.	N	1	1	1	1	1	1	1	1	1	1	1		n.d.	n.d.	n.d.	n.d.	0	0	0	0	0	0	0	0	-	moina168_62009	41588	42736
moina168g10095	asm_human sphingomyelin phosphodiesterase os=homo sapiens gn=smpd1 pe=1 sv=4	vacuole;biological_process;molecular_function;lipid metabolic process;signal transduction;organelle;lysosome;small molecule metabolic process;extracellular region;cellular protein modification process	Metallophos,secretome	Y	1	1	1	1	1	1	1	1	0.99	1	0.99		0.0373	0	0.0265	99	0.0006	0.0006	0.0011	0.0006	0.0151	0.0114	0.0432	0	+	moina168_62009	44006	46097
moina168g10096	---NA---		secretome	Y	1	1	0.98	1	1	1	1	1	1	1	1		n.d.	0	1.1744	n.d.	0	0.0051	0.0056	0	0	0	0.0048	0	-	moina168_62009	46411	47007
moina168g10097	bfr1_schpo brefeldin a resistance protein os=schizosaccharomyces pombe (strain 972 atcc 24843) gn=bfr1 pe=1 sv=1	cellular_component;transport;membrane organization;growth;molecular_function;transmembrane transport;cell;ATPase activity;transmembrane transporter activity;biological_process;small molecule metabolic process;nucleobase-containing compound catabolic process;plasma membrane;ion binding;response to stress;homeostatic process;mitochondrion	ABC2_membrane,ABC_tran,ABC_trans_N,PDR_CDR	N	1	1	1	1	1	1	1	1	1	1	1		n.d.	0	0.1214	99	0	0	0.0019	0.0003	0	0.0012	0.0158	0	-	moina168_62009	48577	53338
moina168g10098	---NA---		n.d.	N	1	0.99	1	1	1	0.99	1	0.99	0.96	0.99	1		n.d.	0	0	0	0	0	0	0	0	0.0112	0.0242	0.0056	+	moina168_62009	54954	55936
moina168g10099	---NA---		n.d.	N	1	1	1	0.99	1	0.99	0.97	0.99	0.99	0.97	0.98		n.d.	n.d.	n.d.	n.d.	0	0	0	0	0	0	0	0	-	moina168_62010	1530	2884
moina168g101	---NA---		n.d.	N	1	1	1	1	1	1	1	1	1	1	1		n.d.	n.d.	n.d.	n.d.	0	0	0	0	0	0	0	0	-	moina168_58836	6586	6861
moina168g1010	---NA---		WAPL	N	1	1	1	1	1	1	1	1	1	1	1		n.d.	n.d.	n.d.	n.d.	0	0	0	0	0	0	0	0	-	moina168_59338	36095	38850
moina168g10100	---NA---		n.d.	N	1	1	1	1	1	1	1	1	1	1	1		n.d.	n.d.	n.d.	n.d.	0	0	0	0	0	0	0	0	-	moina168_62010	9983	10887
moina168g10101	rt09_neucr 37s ribosomal protein mitochondrial os=neurospora crassa (strain atcc 24698 74-or23-1a cbs dsm 1257 fgsc 987) gn= pe=3 sv=1	generation of precursor metabolites and energy;ribosome;mitochondrion;structural constituent of ribosome;translation	Ribosomal_S9	N	1	1	1	1	1	1	1	1	1	1	1		n.d.	n.d.	n.d.	n.d.	0	0	0	0	0	0	0	0	-	moina168_62010	12504	13490
moina168g10102	ef1g2_yeast elongation factor 1-gamma 2 os=saccharomyces cerevisiae (strain atcc 204508 s288c) gn=tef4 pe=1 sv=1	translation;organelle;cytoplasm;molecular_function;small molecule metabolic process;biosynthetic process;secondary metabolic process;mitochondrion;extracellular region;cellular_component	EF1G,GST_C,GST_N	N	1	1	1	1	1	1	1	1	1	1	1		n.d.	n.d.	n.d.	n.d.	0	0	0	0	0	0	0	0	+	moina168_62010	13986	15590
moina168g10103	yhm3_schpo uncharacterized fcp1 homology domain-containing protein os=schizosaccharomyces pombe (strain 972 atcc 24843) gn= pe=4 sv=1		NIF	N	1	1	1	1	1	1	1	1	1	1	1		n.d.	n.d.	n.d.	n.d.	0	0	0	0	0	0	0	0	-	moina168_62010	16304	17761
moina168g10104	rrp36_mago7 rrna biogenesis protein rrp36 os=magnaporthe oryzae (strain 70-15 atcc mya-4617 fgsc 8958) gn=rrp36 pe=3 sv=1	nucleolus;ribosome biogenesis;cellular nitrogen compound metabolic process;intracellular	DUF947	N	1	1	1	1	1	1	1	1	1	1	1		n.d.	n.d.	n.d.	n.d.	0	0	0	0	0	0	0	0	+	moina168_62010	18660	19674
moina168g10105	abci_schpo protein abc1 mitochondrial os=schizosaccharomyces pombe (strain 972 atcc 24843) gn=abc1 pe=2 sv=1	kinase activity;signal transducer activity;mitochondrion;small molecule metabolic process;biosynthetic process;cofactor metabolic process	ABC1	N	1	1	1	1	1	1	1	1	1	1	1		n.d.	n.d.	0.3385	0.337	0	0	0.0012	0.0006	0	0	0.0037	0.0018	-	moina168_62010	20027	22207
moina168g10106	dgc14_drome protein dgcr14 homolog os=drosophila melanogaster gn=es2 pe=1 sv=2	biological_process	Es2	N	1	1	1	1	1	1	1	1	1	1	1		n.d.	n.d.	n.d.	n.d.	0	0	0	0	0	0	0	0	-	moina168_62010	22985	24337
moina168g10107	ppt1_schpo serine threonine-protein phosphatase t os=schizosaccharomyces pombe (strain 972 atcc 24843) gn=ppt1 pe=3 sv=2	signal transducer activity;biological_process;organelle;extracellular region;mitotic nuclear division;endoplasmic reticulum;molecular_function;response to stress;catabolic process;signal transduction;intracellular;protein complex;cellular nitrogen compound metabolic process;biosynthetic process;cytosol;cellular_component;chromosome organization;cellular protein modification process;cell death;cel…	Metallophos,PPP5,TPR_1,TPR_11	N	1	1	1	1	1	1	1	1	1	1	1		n.d.	n.d.	n.d.	n.d.	0	0	0	0	0	0	0	0	+	moina168_62010	24897	26827
moina168g10108	---NA---		n.d.	N	1	1	1	1	1	1	1	1	1	1	1		n.d.	n.d.	n.d.	n.d.	0	0	0	0	0	0	0	0	-	moina168_62010	27160	27621
moina168g10109	spt4_neucr transcription elongation factor spt-4 os=neurospora crassa (strain atcc 24698 74-or23-1a cbs dsm 1257 fgsc 987) gn=spt-4 pe=3 sv=1	biological_process;response to stress;DNA metabolic process;aging;cellular nitrogen compound metabolic process;biosynthetic process;mRNA processing;chromosome;ion binding;ribosome biogenesis;protein binding transcription factor activity;nuclear chromosome;molecular_function;nucleoplasm;protein complex;chromosome segregation;chromosome organization;symbiosis, encompassing mutualism through parasit…	Spt4	N	1	1	1	1	1	1	1	1	1	1	1		n.d.	n.d.	n.d.	n.d.	0	0	0	0	0	0	0	0	+	moina168_62010	28120	28697
moina168g1011	upp_lackl uracil phosphoribosyltransferase os=lachancea kluyveri gn=fur1 pe=3 sv=1	ion binding;small molecule metabolic process;cellular nitrogen compound metabolic process;biosynthetic process;cytoskeleton organization;transferase activity, transferring glycosyl groups;secondary metabolic process;cytosol;kinase activity;biological_process;response to stress;symbiosis, encompassing mutualism through parasitism;immune system process;carbohydrate metabolic process;molecular_funct…	UPRTase	N	1	1	1	1	1	1	1	1	1	1	1		n.d.	n.d.	n.d.	n.d.	0	0	0	0	0	0	0	0	+	moina168_59338	40026	41003
moina168g10110	kin17_schpo kin17-like protein os=schizosaccharomyces pombe (strain 972 atcc 24843) gn= pe=3 sv=1	nucleus;RNA binding;DNA binding;DNA metabolic process;biosynthetic process;response to stress;mRNA processing;cytoplasm	Kin17_mid,zf-C2H2_jaz	N	1	1	1	1	1	1	1	1	1	1	1		n.d.	n.d.	n.d.	n.d.	0	0	0	0	0	0	0	0	-	moina168_62010	28997	29983
moina168g10111	rad26_mouse dna repair and recombination protein rad26-like os=mus musculus gn=rad26l pe=2 sv=2	biological_process;cell division;cellular nitrogen compound metabolic process;biosynthetic process;helicase activity;protein complex;organelle;intracellular;nucleoplasm;response to stress;cytoplasm;molecular_function;reproduction;cell cycle;ATPase activity;chromosome organization;DNA metabolic process	Helicase_C,SNF2_N,VIGSSK	N	1	1	1	1	1	1	1	1	1	1	1		n.d.	n.d.	n.d.	n.d.	0	0	0	0	0	0	0	0	+	moina168_62010	30385	33830
moina168g10112	---NA---		n.d.	N	1	1	1	1	1	1	1	1	1	1	1		n.d.	n.d.	n.d.	n.d.	0	0	0	0	0	0	0	0	-	moina168_62010	34834	35092
moina168g10113	kime_yeast mevalonate kinase os=saccharomyces cerevisiae (strain atcc 204508 s288c) gn=erg12 pe=1 sv=1	biological_process;molecular_function;biosynthetic process;small molecule metabolic process;lipid metabolic process;ion binding;kinase activity;sulfur compound metabolic process;cofactor metabolic process;cytoplasm;nucleus	GHMP_kinases_C,GHMP_kinases_N,secretome	Y	1	1	1	1	1	1	1	1	1	1	1		n.d.	n.d.	n.d.	n.d.	0	0	0	0	0	0	0	0	+	moina168_62010	35861	39255
moina168g10114	fnta_canax protein farnesyltransferase geranylgeranyltransferase type-1 subunit alpha os=candida albicans gn=ram2 pe=1 sv=1	molecular_function;biological_process;cellular protein modification process;signal transduction;transferase activity, transferring alkyl or aryl (other than methyl) groups;protein complex;cytoplasm	PPTA	N	1	1	1	1	1	1	1	1	1	1	1		n.d.	n.d.	n.d.	99	0	0	0	0.0008	0	0	0	0	+	moina168_62010	40109	41850
moina168g10115	---NA---		n.d.	N	1	1	1	1	1	1	1	1	1	1	1		n.d.	n.d.	n.d.	n.d.	0	0	0	0	0	0	0	0	-	moina168_62010	42478	43126
moina168g10116	symm_neucr probable methionine--trna mitochondrial os=neurospora crassa (strain atcc 24698 74-or23-1a cbs dsm 1257 fgsc 987) gn= pe=3 sv=1	ligase activity;mitochondrion;tRNA metabolic process;cellular amino acid metabolic process;translation	tRNA-synt_1g	N	1	1	1	1	1	1	1	1	1	1	1		n.d.	n.d.	n.d.	n.d.	0	0	0	0	0	0	0	0	+	moina168_62010	43730	45574
moina168g10117	nat9_schpo n-acetyltransferase 9-like protein os=schizosaccharomyces pombe (strain 972 atcc 24843) gn= pe=3 sv=1		Acetyltransf_3	N	1	1	1	1	1	1	1	1	1	1	1		n.d.	n.d.	n.d.	n.d.	0	0	0	0	0	0	0	0	+	moina168_62010	45909	46786
moina168g10118	stdh_yeast catabolic l-serine threonine dehydratase os=saccharomyces cerevisiae (strain atcc 204508 s288c) gn=cha1 pe=1 sv=2	cellular amino acid metabolic process;catabolic process;small molecule metabolic process;biosynthetic process;mitochondrion;organelle;extracellular region;lyase activity;molecular_function;ion binding	PALP	N	1	1	1	1	1	1	1	1	0.97	0.99	0.99		n.d.	n.d.	0.224	0.223	0	0	0.0012	0.0012	0	0	0.0053	0.0053	-	moina168_62010	47022	48143
moina168g10119	ste24_yeast caax prenyl protease 1 os=saccharomyces cerevisiae (strain atcc 204508 s288c) gn=ste24 pe=1 sv=1	endoplasmic reticulum;protein maturation;organelle;extracellular region;mitochondrion;peptidase activity;biological_process;vacuole;nuclear envelope	Peptidase_M48	N	1	1	1	1	1	1	1	1	1	1	1		n.d.	n.d.	n.d.	n.d.	0	0	0	0	0	0	0	0	-	moina168_62010	50087	52625
moina168g1012	elof1_schpo transcription elongation factor 1 homolog os=schizosaccharomyces pombe (strain 972 atcc 24843) gn= pe=1 sv=1	nucleolus;enzyme binding;chromosome organization;cellular nitrogen compound metabolic process;biosynthetic process;nucleoplasm;protein complex	Elf1	N	1	1	1	1	1	1	1	1	1	1	1		n.d.	n.d.	n.d.	n.d.	0	0	0	0	0	0	0	0	-	moina168_59338	41231	41823
moina168g10120	rl38_neucr 60s ribosomal protein l38 os=neurospora crassa (strain atcc 24698 74-or23-1a cbs dsm 1257 fgsc 987) gn=rpl-38 pe=3 sv=1	anatomical structure development;nucleobase-containing compound catabolic process;translation;ribosome;cytosol;structural constituent of ribosome;RNA binding;cellular nitrogen compound metabolic process;biosynthetic process;symbiosis, encompassing mutualism through parasitism;protein targeting;membrane organization	Ribosomal_L38e	N	1	1	1	1	1	1	1	1	1	1	1		n.d.	n.d.	n.d.	n.d.	0	0	0	0	0	0	0	0	+	moina168_62010	53405	53988
moina168g10121	---NA---		secretome	Y	1	1	1	1	1	1	1	1	1	1	1		n.d.	n.d.	n.d.	n.d.	0	0	0	0	0	0	0	0	-	moina168_62010	56274	56760
moina168g10122	---NA---		Fungal_trans_2	N	1	1	1	1	1	1	1	1	1	1	1		n.d.	n.d.	n.d.	n.d.	0	0	0	0	0	0	0	0	-	moina168_62010	60026	62614
moina168g10123	---NA---		secretome	Y	1	1	1	1	1	1	1	1	1	1	1		n.d.	0	0.7631	0.7641	0	0.0009	0.0017	0.0017	0	0	0.0023	0.0023	+	moina168_62010	66074	67821
moina168g10124	---NA---		n.d.	N	1	1	1	1	1	1	1	1	1	1	1		n.d.	n.d.	99	99	0	0	0.0041	0.0061	0	0	0	0	-	moina168_62010	68448	69175
moina168g10125	dlhh_yeast carboxymethylenebutenolidase os=saccharomyces cerevisiae (strain atcc 204508 s288c) gn=ydl086w pe=1 sv=1	molecular_function;mitochondrion	DLH	N	1	1	1	1	1	1	1	1	1	1	1		n.d.	n.d.	n.d.	n.d.	0	0	0	0	0	0	0	0	-	moina168_62010	70693	72035
moina168g10126	---NA---		n.d.	N	1	1	1	1	1	1	1	1	1	1	1		n.d.	n.d.	n.d.	n.d.	0	0	0	0	0	0	0	0	-	moina168_62010	72691	73288
moina168g10127	hsp70_neucr heat shock 70 kda protein os=neurospora crassa (strain atcc 24698 74-or23-1a cbs dsm 1257 fgsc 987) gn=hsps-1 pe=2 sv=2	cell;cell wall;organelle;extracellular region;biological_process;protein folding;protein targeting;transmembrane transport;membrane organization;nucleus;unfolded protein binding;growth;extracellular space;molecular_function;cellular nitrogen compound metabolic process;biosynthetic process;cytosol;protein complex;cell cycle;small molecule metabolic process;nucleobase-containing compound catabolic …	HSP70	N	1	1	1	1	1	1	1	1	1	1	1		n.d.	n.d.	n.d.	n.d.	0	0	0	0	0	0	0	0	+	moina168_62010	73952	76037
moina168g10128	rnh2a_neucr ribonuclease h2 subunit a os=neurospora crassa (strain atcc 24698 74-or23-1a cbs dsm 1257 fgsc 987) gn=rnh-201 pe=3 sv=1	molecular_function;cellular nitrogen compound metabolic process;ion binding;nuclease activity;DNA metabolic process;biosynthetic process;nucleobase-containing compound catabolic process;intracellular;protein complex;nucleus	RNase_HII	N	1	1	1	1	1	1	1	1	1	1	1		n.d.	n.d.	n.d.	n.d.	0	0	0	0	0	0	0	0	-	moina168_62010	77637	78704
moina168g10129	cenpc_schpo centromere protein 3 os=schizosaccharomyces pombe (strain 972 atcc 24843) gn=cnp3 pe=4 sv=2	mitochondrion;chromosome;protein complex;DNA binding;cell cycle;peptidase activity;biological_process;nuclear chromosome	CENP-C_C,Mif2_N	N	1	1	1	1	1	1	1	1	1	1	1		n.d.	n.d.	99	n.d.	0	0	0.0007	0	0	0	0	0	+	moina168_62010	79308	81563
moina168g1013	urg1_schpo uracil-regulated protein 1 os=schizosaccharomyces pombe (strain 972 atcc 24843) gn=urg1 pe=2 sv=1	ion binding;hydrolase activity, acting on carbon-nitrogen (but not peptide) bonds;small molecule metabolic process;cellular nitrogen compound metabolic process;biosynthetic process;cytoplasm;nucleus	GTP_CH_N,GTP_cyclohydro2	N	1	1	1	1	1	1	1	1	1	1	1		n.d.	n.d.	n.d.	n.d.	0	0	0	0	0	0	0	0	+	moina168_59338	43517	46220
moina168g10130	YG21_YEAST Uncharacterized protein YGR053C OS=Saccharomyces cerevisiae (strain ATCC 204508 / S288c) GN=YGR053C PE=2 SV=1		n.d.	N	1	1	1	1	1	1	1	1	1	1	1		n.d.	n.d.	n.d.	n.d.	0	0	0	0	0	0	0	0	-	moina168_62010	83122	84068
moina168g10131	ypt1_neucr gtp-binding protein ypt1 os=neurospora crassa (strain atcc 24698 74-or23-1a cbs dsm 1257 fgsc 987) gn=ypt-1 pe=3 sv=1	cell cycle;Golgi apparatus;molecular_function;organelle;cytoplasm;vacuole;transport;cytoplasmic membrane-bounded vesicle;ion binding;response to stress;small molecule metabolic process;nucleobase-containing compound catabolic process;cell-cell signaling;cytosol;cytoskeleton-dependent intracellular transport;signal transduction;endosome;vesicle-mediated transport;cellular component assembly;catabo…	Ras	N	1	1	1	1	1	1	1	1	1	1	1		n.d.	n.d.	n.d.	n.d.	0	0	0	0	0	0	0	0	+	moina168_62010	85462	86662
moina168g10132	---NA---		n.d.	N	1	1	0.94	0.94	0.94	1	1	1	1	1	1		n.d.	0	99	1.1593	0	0.0049	0.0025	0.0073	0	0.0062	0	0.0063	-	moina168_62010	89548	90790
moina168g10133	emi1_yeast early meiotic induction protein 1 os=saccharomyces cerevisiae (strain atcc 204508 s288c) gn=emi1 pe=1 sv=1	biological_process;reproduction;cell cycle;cell differentiation;anatomical structure formation involved in morphogenesis	DUF3128	N	1	1	1	1	1	1	1	1	1	1	1		n.d.	n.d.	n.d.	n.d.	0	0	0	0	0	0	0	0	-	moina168_62010	93120	93944
moina168g10134	yme2_mago7 mitochondrial escape protein 2 os=magnaporthe oryzae (strain 70-15 atcc mya-4617 fgsc 8958) gn=yme2 pe=3 sv=2	mitochondrion;RNA binding;mRNA processing;cellular_component	RNA12	N	1	1	1	1	1	1	1	1	1	1	1		n.d.	n.d.	n.d.	n.d.	0	0	0	0	0	0	0	0	+	moina168_62010	94817	97624
moina168g10135	---NA---		n.d.	N	1	1	1	1	1	1	1	1	1	1	1		n.d.	n.d.	0	n.d.	0	0	0	0	0	0	0.0011	0	-	moina168_62010	98250	101336
moina168g10136	nrps4_aspfu nonribosomal peptide synthetase 4 os=neosartorya fumigata (strain atcc mya-4609 af293 cbs 101355 fgsc a1100) gn=nrps4 pe=2 sv=1	biological_process;biosynthetic process;cellular nitrogen compound metabolic process;response to stress;molecular_function;small molecule metabolic process;lipid metabolic process;secondary metabolic process	AMP-binding,Condensation,PP-binding	N	1	1	1	1	1	1	0.99	0.99	0.97	0.97	0.97		0.0968	0	0.1933	0.193	0.0003	0.0014	0.0003	0.0003	0.0036	0.0111	0.0018	0.0018	-	moina168_62011	1	3634
moina168g10137	pmd1_schpo leptomycin b resistance protein pmd1 os=schizosaccharomyces pombe (strain 972 atcc 24843) gn=pmd1 pe=3 sv=2	cell differentiation;anatomical structure development;reproduction;transmembrane transporter activity;biological_process;transport;growth;organelle;intracellular;plasma membrane;cellular_component;ATPase activity;response to stress;molecular_function	ABC_membrane,ABC_tran	N	1	1	1	1	1	1	1	1	0.91	1	0.94		0	0	0	0	0	0.0003	0	0	0.0017	0.0017	0.0033	0.0017	+	moina168_62011	6292	10530
moina168g10138	---NA---		secretome	Y	1	1	1	1	1	1	1	1	1	1	1		n.d.	n.d.	0	0.0355	0	0	0	0.002	0	0	0.0378	0.0559	-	moina168_62011	11579	12313
moina168g10139	pdi_aspng protein disulfide-isomerase os=aspergillus niger gn=pdia pe=2 sv=1	biological_process;extracellular region;endoplasmic reticulum	Thioredoxin,Thioredoxin_6,secretome	Y	1	1	1	1	1	1	1	1	1	1	1		n.d.	n.d.	n.d.	n.d.	0	0	0	0	0	0	0	0	-	moina168_62011	15956	17561
moina168g1014	---NA---		n.d.	N	1	1	1	1	1	1	1	1	1	1	1		n.d.	n.d.	n.d.	n.d.	0	0	0	0	0	0	0	0	-	moina168_59338	48388	50366
moina168g10140	---NA---		secretome	Y	1	1	1	1	1	0.98	1	0.95	1	0.97	1		n.d.	n.d.	n.d.	n.d.	0	0	0	0	0	0	0	0	+	moina168_62011	18198	19169
moina168g10141	pro1_neucr transcriptional regulatory protein pro-1 os=neurospora crassa (strain atcc 24698 74-or23-1a cbs dsm 1257 fgsc 987) gn=pro-1 pe=2 sv=1	cellular nitrogen compound metabolic process;biosynthetic process;molecular_function	Fungal_trans_2,Zn_clus	N	1	1	1	1	1	1	0.98	1	0.96	1	0.99		n.d.	0	n.d.	99	0	0.0006	0	0.0006	0	0	0	0	-	moina168_62011	20428	22533
moina168g10142	hmdh_gibf5 3-hydroxy-3-methylglutaryl-coenzyme a reductase os=gibberella fujikuroi (strain cbs imi 58289 nrrl a-6831) gn=hmgr pe=3 sv=1	cellular_component;nucleus;signal transduction;oxidoreductase activity;biosynthetic process;small molecule metabolic process;lipid metabolic process;peroxisome;ion binding;cellular nitrogen compound metabolic process;cofactor metabolic process;cell death;protein complex assembly;molecular_function;biological_process;nuclear envelope;endoplasmic reticulum	HMG-CoA_red,HPIH,Sterol-sensing	N	1	1	1	1	1	1	1	1	1	1	1		n.d.	0	n.d.	n.d.	0	0	0	0	0	0.0011	0	0	-	moina168_62011	23174	26856
moina168g10143	pnc1_yeast nicotinamidase os=saccharomyces cerevisiae (strain atcc 204508 s288c) gn=pnc1 pe=1 sv=1	hydrolase activity, acting on carbon-nitrogen (but not peptide) bonds;peroxisome;cellular nitrogen compound metabolic process;biosynthetic process;aging;biological_process;nucleus	Isochorismatase	N	1	1	1	1	1	1	1	1	1	1	1		n.d.	n.d.	n.d.	n.d.	0	0	0	0	0	0	0	0	+	moina168_62011	29817	30738
moina168g10144	ctr4_schpo copper transport protein ctr4 os=schizosaccharomyces pombe (strain 972 atcc 24843) gn=ctr4 pe=1 sv=1	plasma membrane;transmembrane transporter activity;transmembrane transport	Ctr	N	0.96	0.97	0.96	0.96	0.97	0.97	0.95	0.96	0.94	0.96	0.9		n.d.	n.d.	n.d.	n.d.	0	0	0	0	0	0	0	0	+	moina168_62011	31239	31930
moina168g10145	---NA---		n.d.	N	1	1	1	1	1	1	1	1	1	1	1		n.d.	n.d.	n.d.	n.d.	0	0	0	0	0	0	0	0	+	moina168_62011	34125	34340
moina168g10146	---NA---		n.d.	N	0.99	0.99	0.99	0.99	0.99	0.99	0.99	0.99	0.99	0.99	0.98		n.d.	n.d.	n.d.	n.d.	0	0	0	0	0	0	0	0	+	moina168_62011	34779	37807
moina168g10147	sti1_schpo heat shock protein sti1 homolog os=schizosaccharomyces pombe (strain 972 atcc 24843) gn=sti1 pe=3 sv=1	aging;reproduction;molecular_function;protein folding;enzyme binding;signal transduction;anatomical structure development;cytosol;protein complex;biological_process;response to stress;small molecule metabolic process;nucleobase-containing compound catabolic process;nucleus;mRNA binding;enzyme regulator activity	TPR_1,TPR_11,TPR_8	N	1	1	1	1	1	1	1	1	1	1	1		n.d.	n.d.	n.d.	n.d.	0	0	0	0	0	0	0	0	-	moina168_62011	38580	40545
moina168g10148	---NA---		n.d.	N	1	1	1	1	1	1	1	1	1	1	1		n.d.	n.d.	n.d.	n.d.	0	0	0	0	0	0	0	0	-	moina168_62011	41123	42655
moina168g10149	---NA---		n.d.	N	1	1	1	1	1	1	1	1	1	1	1		n.d.	n.d.	n.d.	0.1308	0	0	0	0.0013	0	0	0	0.0098	-	moina168_62011	43390	44391
moina168g1015	---NA---		n.d.	N	1	1	1	1	1	1	1	1	1	1	1		n.d.	n.d.	n.d.	n.d.	0	0	0	0	0	0	0	0	+	moina168_59338	50680	51182
moina168g10150	hqd2_canal catechol -dioxygenase os=candida albicans (strain sc5314 atcc mya-2876) gn=hqd2 pe=1 sv=1	oxidoreductase activity;ion binding;catabolic process	Dioxygenase_C,Dioxygenase_N	N	1	1	1	1	1	1	1	1	1	1	1		n.d.	n.d.	n.d.	n.d.	0	0	0	0	0	0	0	0	-	moina168_62011	47246	48307
moina168g10151	opt2_yeast oligopeptide transporter 2 os=saccharomyces cerevisiae (strain atcc 204508 s288c) gn=opt2 pe=1 sv=1	biological_process;transport;membrane organization;cell;cellular_component	OPT	N	1	1	1	1	1	1	1	1	1	1	1		n.d.	n.d.	0	n.d.	0	0	0	0	0	0	0.0015	0	+	moina168_62011	50502	53366
moina168g10152	bxlb_aspfu probable exo- -beta-xylosidase bxlb os=neosartorya fumigata (strain atcc mya-4609 af293 cbs 101355 fgsc a1100) gn=bxlb pe=3 sv=1	cell wall organization or biogenesis;carbohydrate metabolic process;catabolic process;hydrolase activity, acting on glycosyl bonds;intracellular;biological_process;extracellular region;transferase activity, transferring glycosyl groups	Fn3-like,Glyco_hydro_3,Glyco_hydro_3_C	N	1	1	1	1	1	1	1	1	1	1	1		n.d.	n.d.	0.0943	n.d.	0	0	0.0008	0	0	0	0.0082	0	+	moina168_62011	54471	57174
moina168g10153	---NA---		n.d.	N	1	0.98	0.98	0.98	0.98	0.98	0.98	0.98	0.98	0.98	0.98		n.d.	0.4293	0.863	0.865	0	0	0.0018	0.0017	0	0.002	0.002	0.002	+	moina168_62011	57658	59573
moina168g10154	hmcs_schpo hydroxymethylglutaryl- synthase os=schizosaccharomyces pombe (strain 972 atcc 24843) gn=hcs1 pe=1 sv=1	biological_process;anatomical structure development;molecular_function;small molecule metabolic process;biosynthetic process;response to stress;mitochondrion;lipid metabolic process;transferase activity, transferring acyl groups;reproduction;isomerase activity;nucleolus;cytosol;plasma membrane	HMG_CoA_synt_C,HMG_CoA_synt_N	N	1	1	1	1	1	0.99	1	1	1	1	1		n.d.	n.d.	n.d.	n.d.	0	0	0	0	0	0	0	0	-	moina168_62012	1379	3134
moina168g10155	---NA---		n.d.	N	1	1	1	1	1	1	1	1	1	1	1		n.d.	n.d.	n.d.	n.d.	0	0	0	0	0	0	0	0	-	moina168_62012	3865	4451
moina168g10156	bcs1b_dicdi probable mitochondrial chaperone bcs1-b os=dictyostelium discoideum gn=bcsl1b pe=3 sv=1	peptidase activity;biological_process;molecular_function;mitochondrion;transport;mitochondrion organization;protein complex assembly;cellular_component;catabolic process	AAA,BCS1_N	N	1	1	1	1	1	1	1	1	1	1	1		n.d.	n.d.	0.0553	0	0	0	0.0006	0	0	0	0.0102	0.011	-	moina168_62012	7503	9719
moina168g10157	ndc80_neucr probable kinetochore protein ndc-80 os=neurospora crassa (strain atcc 24698 74-or23-1a cbs dsm 1257 fgsc 987) gn=ndc-80 pe=3 sv=1	mitotic nuclear division;chromosome segregation;cytoskeleton organization;nuclear chromosome;biological_process;chromosome;protein complex	Ndc80_HEC	N	1	1	1	1	1	1	1	1	1	1	0.99		n.d.	n.d.	0	0	0	0	0	0	0	0	0.0022	0.0065	-	moina168_62012	12273	14681
moina168g10158	pex14_pican peroxisomal membrane protein per10 os=pichia angusta gn=pex14 pe=3 sv=1	molecular_function;protein targeting;transmembrane transport;protein complex;biological_process;peroxisome	Pex14_N	N	1	1	1	1	1	1	1	1	1	1	0.97		n.d.	n.d.	99	99	0	0	0.0014	0.0013	0	0	0	0	+	moina168_62012	15434	16820
moina168g10159	bah_strhy acetyl-hydrolase os=streptomyces hygroscopicus gn=bah pe=3 sv=3	biological_process;molecular_function	Abhydrolase_3	N	1	1	1	1	1	1	1	1	1	1	1		n.d.	n.d.	0	0	0	0	0	0	0	0	0.0029	0.003	+	moina168_62012	19534	21156
moina168g1016	rs3a_magoy 40s ribosomal protein s1 os=magnaporthe oryzae (strain y34) gn=rps1 pe=2 sv=1	anatomical structure development;structural constituent of ribosome;translation;ribosome;cytosol;extracellular region	Ribosomal_S3Ae	N	1	1	1	1	1	1	1	1	1	1	1		n.d.	n.d.	n.d.	n.d.	0	0	0	0	0	0	0	0	+	moina168_59338	54131	55307
moina168g10160	dhc24_macfa delta -sterol reductase os=macaca fascicularis gn=dhcr24 pe=2 sv=2	biological_process;oxidoreductase activity;small molecule metabolic process;lipid metabolic process;organelle;molecular_function;cellular_component;intracellular;biosynthetic process;anatomical structure development;cell;cytoplasm	FAD_binding_4	N	1	1	1	1	1	1	1	1	1	1	0.98		n.d.	n.d.	0.1661	0	0	0	0.0015	0	0	0	0.0088	0.0117	+	moina168_62012	22018	23775
moina168g10161	vps25_xenla vacuolar protein-sorting-associated protein 25 os=xenopus laevis gn=vps25 pe=2 sv=1	biological_process;protein targeting;vacuolar transport;transport;cellular nitrogen compound metabolic process;biosynthetic process;nucleus;endosome;catabolic process	ESCRT-II	N	1	1	1	1	1	1	1	1	1	1	1		99	n.d.	99	99	0.0018	0	0.0018	0.0018	0	0	0	0	+	moina168_62012	24367	25309
moina168g10162	brc1_schpo brct-containing protein 1 os=schizosaccharomyces pombe (strain 972 atcc 24843) gn=brc1 pe=1 sv=1		BRCT,PTCB-BRCT	N	1	1	1	1	1	1	1	1	1	1	1		n.d.	n.d.	n.d.	n.d.	0	0	0	0	0	0	0	0	-	moina168_62012	25412	28140
moina168g10163	lpx1_yeast peroxisomal membrane protein lpx1 os=saccharomyces cerevisiae (strain atcc 204508 s288c) gn=lpx1 pe=1 sv=1	molecular_function	Abhydrolase_6	N	1	1	1	1	1	1	1	0.99	0.95	1	1		n.d.	n.d.	0.0814	0.0821	0	0	0.001	0.001	0	0	0.0123	0.0123	+	moina168_62012	28976	30403
moina168g10164	tpc11_bovin trafficking protein particle complex subunit 11 os=bos taurus gn=trappc11 pe=2 sv=1		Foie-gras_1,Gryzun	N	1	1	1	1	1	1	1	1	1	1	1		n.d.	n.d.	n.d.	n.d.	0	0	0	0	0	0	0	0	-	moina168_62012	30602	34315
moina168g10165	rtx2_schpo transcriptional regulatory protein rxt2 os=schizosaccharomyces pombe (strain 972 atcc 24843) gn=rtx2 pe=1 sv=2		RXT2_N	N	1	1	1	1	1	1	1	1	1	1	1		n.d.	n.d.	n.d.	n.d.	0	0	0	0	0	0	0	0	+	moina168_62012	35537	37266
moina168g10166	---NA---		n.d.	N	1	1	1	1	1	1	0.98	1	0.95	1	0.97		n.d.	n.d.	0	0	0	0	0	0	0	0	0.0027	0.0027	-	moina168_62012	37555	39309
[truncated: 12,301 more rows]

## Sheet: GFSI-1-7-2 gene model
Additional file 2 Gene annotation, breadth coverage over a gene and results of Yn00 for GFSI1-7-2 gene model
					Breadth coverage												Yn00
[truncated: 12,472 more rows]

[truncated: 3 more sheets: Z2-1 gene model, Br48 gene model, Br58 geme model]
